# Supplementary material for: Challenges and lessons for measuring soil metrics in household surveys
Source: Geoderma. 2020 Oct 1;375:114500. doi: 10.1016/j.geoderma.2020.114500 (PMC7386900; doi:10.1016/j.geoderma.2020.114500)
Supplement: Supplementary data 2 [file mmc2.zip]

Archive with 1 entries (1 files):
- Appendix B. SCIO data
