# Supplementary material for: Challenges and lessons for measuring soil metrics in household surveys
Source: Geoderma. 2020 Oct 1;375:114500. doi: 10.1016/j.geoderma.2020.114500 (PMC7386900; doi:10.1016/j.geoderma.2020.114500)
Supplement: Supplementary data 3 [file mmc3.zip › Appendix B. Survey data]

,S6Q50,interview__id,S3Q1__1,S3Q1__2,S3Q1__3,S3Q1__4,S3Q1__5,S3Q1__6,S3Q1__7,S3Q1__8,S3Q1__9,S3Q16,S3Q15,S1Q1,S1Q2,S1Q4,S1Q5,S1Q6,S1Q7,S2Q1,S2Q2,S2Q3,S2Q4,S2Q5,S2Q6,S2Q7,S2Q8,S2Q9,S2Q10,S3Q1__0,S3Q17,S3Q18,S3Q19,S3Q20,S3Q21,S3Q22,S3Q23,S3Q24,S3Q25,S3Q26,S3Q27,S3Q28,S4Q1__0,S4Q1__1,S4Q1__2,S4Q1__3,S4Q1__4,S4Q1__5,S4Q1__6,S4Q1__7,S4Q1__8,S4Q1__9,S5Q2__1,S5Q2__2,S5Q2__3,S5Q2__4,S5Q2__5,S5Q2__6,S5Q2__7,S5Q2__8,S5Q2__9,S5Q2a,S5Q3__1,S5Q3__2,S5Q3__3,S5Q3__4,S5Q3__5,S5Q3a,S5Q4__1,S5Q4__2,S5Q4__3,S5Q4__4,S5Q4__6,S5Q4__7,S5Q4__9,S5Q4__10,S5Q4__11,S5Q4a,S5Q5,S5Q6,S5Q7,S5Q10,S6Q1,S6Q2,S6Q3,S6Q4,S6Q4a,S6Q4b,S6Q5,S6Q5b,S6Q6,S6Q7,S6Q8,S6Q9,S6Q10,S6Q11,S6Q12,S6Q13,S6Q14,S6Q15,S6Q16__Latitude,S6Q16__Longitude,S6Q16__Accuracy,S6Q16__Altitude,S6Q16__Timestamp,S6Q20__Latitude,S6Q20__Longitude,S6Q20__Accuracy,S6Q20__Altitude,S6Q20__Timestamp,S6Q21,S6Q22,S6Q24__Latitude,S6Q24__Longitude,S6Q24__Accuracy,S6Q24__Altitude,S6Q24__Timestamp,S6Q26,S6Q28__Latitude,S6Q28__Longitude,S6Q28__Accuracy,S6Q28__Altitude,S6Q28__Timestamp,S6Q29,S6Q30,S6Q32__Latitude,S6Q32__Longitude,S6Q32__Accuracy,S6Q32__Altitude,S6Q32__Timestamp,S6Q34,S6Q36__Latitude,S6Q36__Longitude,S6Q36__Accuracy,S6Q36__Altitude,S6Q36__Timestamp,S6Q37,S6Q38,S6Q40__Latitude,S6Q40__Longitude,S6Q40__Accuracy,S6Q40__Altitude,S6Q40__Timestamp,S6Q42,S6Q44__Latitude,S6Q44__Longitude,S6Q44__Accuracy,S6Q44__Altitude,S6Q44__Timestamp,S6Q45,S6Q46,S6Q48__Latitude,S6Q48__Longitude,S6Q48__Accuracy,S6Q48__Altitude,S6Q48__Timestamp,S6Q51,ssSys_IRnd,interview__key,S2Q11,S3Q16a,S6Q6a,has__errors,IDBag_EA,S3Q2__id,S3Q1,S3Q3,S3Q4,S3Q5,S3Q6,S3Q7,S3Q8,S3Q9,S3Q10,S3Q11,S3Q11b,pH,EC,N,OC,Sand.pctn,Silt.pctn,Clay.pctn,Texture
1,1-Jan,09fe7616a4de48979ae72edea72a1d2d,Girar,Ababersoma,##N/A##,##N/A##,##N/A##,##N/A##,##N/A##,##N/A##,##N/A##,Dark Grey (Tekore yale geracha),NA,2017-09-22T06:24:33Z,8,Enum1,EA1,Anonymized,Yes,Spouse,Female,20-30 years,Not Educated,4,2,No,NA,NA,No,Tegudif tehuala,5YR,NA,5YR 2/2,NA,Flat / nearly flat (tefetafa/medama),Picture 1,20%,Picture 7,Sand (Ashewa Afer),Fine (Dekake),7,Do not know,Tefe,Sinde,##N/A##,##N/A##,##N/A##,##N/A##,##N/A##,##N/A##,##N/A##,##N/A##,0,1,0,0,0,0,0,0,0,NA,0,1,0,0,0,,0,1,0,0,0,0,0,0,0,,7,It is similar,Similar to other plots,2017-09-22T06:46:31Z,2017-09-22T07:05:05Z,0,4072.1,2017-09-22T07:12:45Z,2756,2757,2017-09-22T07:14:04Z,Mostly clear,Light Brown (Fezaza buni),10YR,NA,NA,10YR 6/4,Gentle / moderate slope (medama mekakelegna daget),Picture 2,2%,Picture 2,2017-09-22T07:16:28Z,Anonymized,Anonymized,12,2748.995309,2017-09-22T07:16:34,Anonymized,Anonymized,4,2752.703579,2017-09-22T07:19:58,S6Q21__.jpg,14,Anonymized,Anonymized,4,2752.757223,2017-09-22T07:23:25,21,Anonymized,Anonymized,4,2752.280835,2017-09-22T07:27:30,S6Q29__.jpg,15,Anonymized,Anonymized,4,2751.440723,2017-09-22T07:30:47,28,Anonymized,Anonymized,4,2753.400957,2017-09-22T07:37:19,S6Q37__.jpg,35,Anonymized,Anonymized,4,2752.569996,2017-09-22T07:40:15,28,Anonymized,Anonymized,4,2754.07679,2017-09-22T07:43:00,S6Q45__.jpg,19,Anonymized,Anonymized,4,2754.273611,2017-09-22T07:45:21,2017-09-22T07:47:44Z,0.144368522,10-09-62-97,NA,NA,NA,NA,1,NA,NA,NA,NA,NA,NA,NA,NA,NA,NA,NA,NA,6.29,0.334,0.08,1.15,18,18,64,Clay
2,2-Jan,4fc01a4e2573445697547c744242aae0,Merere,kilkile,##N/A##,##N/A##,##N/A##,##N/A##,##N/A##,##N/A##,##N/A##,Black (Tikur),NA,2017-09-21T11:59:27Z,4,Enum1,EA1,Anonymized,Yes,Household head,Female,41-60 years,Not Educated,3,2,No,NA,NA,No,Korebtit,N,N1,NA,NA,Flat / nearly flat (tefetafa/medama),Picture 1,0%,Picture 1,Silt (betam dekake/ lem afer),Very Fine (betam Dekake),9,Do not know,fallow land,##N/A##,##N/A##,##N/A##,##N/A##,##N/A##,##N/A##,##N/A##,##N/A##,##N/A##,0,1,0,0,0,0,0,0,0,NA,0,1,0,0,0,,0,0,0,0,0,0,0,1,0,,5,It is better,Similar to other plots,2017-09-21T12:24:20Z,2017-09-21T13:12:30Z,0,7094,2017-09-21T13:23:07Z,2690,2691,2017-09-21T13:25:54Z,Mostly clear,Black (Tikur),5YR,NA,5YR 4/2,NA,Gentle / moderate slope (medama mekakelegna daget),Picture 2,5%,Picture 2,2017-09-21T13:28:35Z,Anonymized,Anonymized,6,2691.324692,2017-09-21T13:28:55,Anonymized,Anonymized,4,2686.263748,2017-09-21T13:37:16,S6Q21__.jpg,38,Anonymized,Anonymized,4,2684.37736,2017-09-21T13:42:27,40,Anonymized,Anonymized,4,2686.578472,2017-09-21T13:45:49,S6Q29__.jpg,37,Anonymized,Anonymized,4,2687.144862,2017-09-21T13:49:13,24,Anonymized,Anonymized,4,2682.26196,2017-09-21T13:52:42,S6Q37__.jpg,25,Anonymized,Anonymized,8,2681.245317,2017-09-21T13:55:55,28,Anonymized,Anonymized,4,2684.396449,2017-09-21T13:57:52,S6Q45__.jpg,56,Anonymized,Anonymized,4,2682.165464,2017-09-21T14:00:31,2017-09-21T14:05:06Z,0.515833811,65-20-06-06,NA,NA,NA,NA,1,NA,NA,NA,NA,NA,NA,NA,NA,NA,NA,NA,NA,7.08,0.365,0.08,0.61,22,20,58,Clay
3,3-Jan,53abe78d1b4e473683ee3a5588382a51,Elem Washa,Guaro,Gicha,##N/A##,##N/A##,##N/A##,##N/A##,##N/A##,##N/A##,Grey-Brown (gerachama buni/ teyem),NA,2017-09-22T12:55:26Z,2,Enum1,EA1,Anonymized,Yes,Household head,Male,31-40 years,Not Educated,4,1,No,NA,NA,No,Alikit,5YR,NA,5YR 6/6,NA,Flat / nearly flat (tefetafa/medama),Picture 1,2%,Picture 2,Silt (betam dekake/ lem afer),Very Fine (betam Dekake),6,"Yes, it is an acidic soil",Chickpea,Wheat,##N/A##,##N/A##,##N/A##,##N/A##,##N/A##,##N/A##,##N/A##,##N/A##,0,1,0,0,0,0,0,0,0,NA,0,1,0,0,0,,0,1,0,0,0,0,0,0,0,,8,It is similar,Similar to other plots,2017-09-22T13:13:03Z,2017-09-22T13:30:09Z,0,2237.6,2017-09-22T13:40:31Z,2739,2745,2017-09-22T13:41:25Z,Completely cloudy,Light Grey (Fezaza Geracha),5YR,NA,5YR 8/2,NA,Gentle / moderate slope (medama mekakelegna daget),Picture 3,2%,Picture 2,2017-09-22T13:43:39Z,Anonymized,Anonymized,12,2714.441903,2017-09-22T13:44:29,Anonymized,Anonymized,4,2740.468418,2017-09-22T13:48:59,S6Q21__.jpg,51,Anonymized,Anonymized,4,2737.550383,2017-09-22T13:55:07,33,Anonymized,Anonymized,6,2736.05179,2017-09-22T14:03:03,S6Q29__.jpg,15,Anonymized,Anonymized,4,2739.477527,2017-09-22T14:07:12,19,Anonymized,Anonymized,4,2737.605383,2017-09-22T14:11:49,S6Q37__.jpg,37,Anonymized,Anonymized,4,2735.973862,2017-09-22T14:15:56,22,Anonymized,Anonymized,4,2737.778881,2017-09-22T14:20:46,S6Q45__.jpg,31,Anonymized,Anonymized,6,2736.817763,2017-09-22T14:25:58,2017-09-22T14:30:26Z,0.651266097,27-27-05-40,NA,NA,NA,NA,1,NA,NA,NA,NA,NA,NA,NA,NA,NA,NA,NA,NA,5.95,0.141,0.12,1.26,38,32,30,Clay loam
4,8-Jan,7a38e51c15c94801bc6639a45e29d369,Alket,Amanuel,masege,Abamenkir,K elem washa,##N/A##,##N/A##,##N/A##,##N/A##,Moderate Brown (mekakelegna buni),NA,2017-09-23T06:40:23Z,9,Enum1,EA1,Anonymized,Yes,Daughter,Female,&lt;20 years,11th Based on new curriculum,6,1,No,NA,NA,No,guaro,10YR,NA,NA,10YR 8/8,Flat / nearly flat (tefetafa/medama),Picture 1,2%,Picture 2,Silt (betam dekake/ lem afer),Very Fine (betam Dekake),5,"No, it is not an acidic soil",fallow land,##N/A##,##N/A##,##N/A##,##N/A##,##N/A##,##N/A##,##N/A##,##N/A##,##N/A##,0,1,0,0,0,0,0,0,0,NA,0,1,0,0,0,,0,1,0,0,0,0,0,0,0,,8,NA,Similar to other plots,2017-09-23T06:56:01Z,2017-09-23T07:26:54Z,0,2337.4,2017-09-23T07:32:24Z,2719,2724,2017-09-23T07:33:26Z,Clear / Sunny,Light Grey (Fezaza Geracha),10YR,NA,NA,10YR 8/4,Gentle / moderate slope (medama mekakelegna daget),Picture 3,2%,Picture 2,2017-09-23T07:35:53Z,Anonymized,Anonymized,6,2715.636123,2017-09-23T07:35:58,Anonymized,Anonymized,4,2713.89431,2017-09-23T07:38:13,S6Q21__.jpg,39,Anonymized,Anonymized,4,2715.332042,2017-09-23T07:42:48,29,Anonymized,Anonymized,6,2715.94961,2017-09-23T07:45:41,S6Q29__.jpg,26,Anonymized,Anonymized,4,2714.447778,2017-09-23T07:47:54,26,Anonymized,Anonymized,8,2713.820942,2017-09-23T07:50:42,S6Q37__.jpg,30,Anonymized,Anonymized,4,2715.317982,2017-09-23T07:52:59,18,Anonymized,Anonymized,4,2717.301298,2017-09-23T07:55:44,S6Q45__.jpg,33,Anonymized,Anonymized,4,2717.345624,2017-09-23T07:57:52,2017-09-23T08:00:37Z,0.100682495,04-43-69-79,NA,NA,NA,NA,1,NA,NA,NA,NA,NA,NA,NA,NA,NA,NA,NA,NA,5.55,0.157,0.18,2,36,32,32,Clay loam
5,9-Jan,5e253d19740548e1abae289d17dc8978,men bed dar1,men bed dar2,##N/A##,##N/A##,##N/A##,##N/A##,##N/A##,##N/A##,##N/A##,Light Grey (Fezaza Geracha),NA,2017-09-22T09:52:12Z,10,Enum1,EA1,Anonymized,Yes,Household head,Male,41-60 years,Non-Regular (Can Read and Write by Attending a Religious Institute such as Kes or Kuran but Never Attended Regular school ),9,5,No,NA,NA,No,Chancho,N,N4,NA,NA,Flat / nearly flat (tefetafa/medama),Picture 1,2%,Picture 2,Silt (betam dekake/ lem afer),Very Fine (betam Dekake),3,"No, it is not an acidic soil",Telba,##N/A##,##N/A##,##N/A##,##N/A##,##N/A##,##N/A##,##N/A##,##N/A##,##N/A##,1,0,0,0,0,0,0,0,0,NA,0,1,0,0,0,,0,1,0,0,0,0,0,0,0,,8,It is better,Similar to other plots,2017-09-22T10:19:26Z,2017-09-22T11:05:57Z,0,1012.6,2017-09-22T11:09:57Z,2723,2725,2017-09-22T11:11:54Z,Partly cloudy,Dark Grey (Tekore yale geracha),5YR,NA,5YR 8/2,NA,Gentle / moderate slope (medama mekakelegna daget),Picture 2,5%,Picture 2,2017-09-22T11:14:06Z,Anonymized,Anonymized,6,2713.434343,2017-09-22T11:14:45,Anonymized,Anonymized,4,2719.099652,2017-09-22T11:18:48,S6Q21__.jpg,12,Anonymized,Anonymized,4,2718.138832,2017-09-22T11:22:00,18,Anonymized,Anonymized,4,2715.487893,2017-09-22T11:24:36,S6Q29__.jpg,33,Anonymized,Anonymized,4,2714.39422,2017-09-22T11:27:11,19,Anonymized,Anonymized,4,2714.966695,2017-09-22T11:29:46,S6Q37__.jpg,13,Anonymized,Anonymized,4,2715.338169,2017-09-22T11:32:22,14,Anonymized,Anonymized,4,2714.586272,2017-09-22T11:35:23,S6Q45__.jpg,18,Anonymized,Anonymized,6,2715.610429,2017-09-22T11:39:53,2017-09-22T11:49:02Z,0.252234343,57-73-73-80,NA,NA,NA,NA,1,NA,NA,NA,NA,NA,NA,NA,NA,NA,NA,NA,NA,5.66,0.108,0.14,1.66,34,26,40,Clay
6,10-Jan,b10e199d98d84efa9a70f0216c9e25b3,Washa,##N/A##,##N/A##,##N/A##,##N/A##,##N/A##,##N/A##,##N/A##,##N/A##,Light Grey (Fezaza Geracha),NA,2017-09-22T07:59:37Z,3,Enum1,EA1,Anonymized,Yes,Household head,Male,31-40 years,4th Grade,3,1,Yes,3,80,Yes,Chewameda,5YR,NA,5YR 8/4,NA,Strong slope ( daget),Picture 6,2%,Picture 4,Silt (betam dekake/ lem afer),Very Fine (betam Dekake),5,"Yes, it is an acidic soil",wheat,##N/A##,##N/A##,##N/A##,##N/A##,##N/A##,##N/A##,##N/A##,##N/A##,##N/A##,0,1,0,0,0,0,0,0,0,NA,1,0,0,0,0,,0,0,0,0,0,0,0,0,1,Under ground Water which  will come out when land is tilled,5,It is better,Better than other plots,2017-09-22T08:17:51Z,2017-09-22T08:42:55Z,0,4984.1,2017-09-22T08:45:45Z,2751,2759,2017-09-22T08:47:21Z,Clear / Sunny,Light Grey (Fezaza Geracha),10YR,NA,NA,10YR 8/4,Gentle / moderate slope (medama mekakelegna daget),Picture 3,10%,Picture 3,2017-09-22T08:51:21Z,Anonymized,Anonymized,8,2746.081325,2017-09-22T08:51:38,Anonymized,Anonymized,4,2749.834213,2017-09-22T08:55:55,S6Q21__.jpg,32,Anonymized,Anonymized,6,2749.717847,2017-09-22T08:59:57,34,Anonymized,Anonymized,4,2748.279778,2017-09-22T09:04:29,S6Q29__.jpg,27,Anonymized,Anonymized,6,2748.794253,2017-09-22T09:07:49,36,Anonymized,Anonymized,8,2747.41667,2017-09-22T09:11:52,S6Q37__.jpg,30,Anonymized,Anonymized,4,2748.155899,2017-09-22T09:14:47,28,Anonymized,Anonymized,4,2747.783072,2017-09-22T09:20:18,S6Q45__.jpg,28,Anonymized,Anonymized,4,2749.834167,2017-09-22T09:23:12,2017-09-22T09:27:44Z,0.382608415,60-09-30-88,NA,NA,NA,NA,1,NA,NA,NA,NA,NA,NA,NA,NA,NA,NA,NA,NA,5.87,0.101,0.08,0.86,40,22,38,Clay loam
7,11-Jan,3f1c6043e5124c54a6810731750a9a5d,2 zementer,3 Girar 1,4 merere,5 gerar 2,##N/A##,##N/A##,##N/A##,##N/A##,##N/A##,Black (Tikur),NA,2017-09-21T12:02:46Z,20,Enum2,EA1,Anonymized,Yes,Spouse,Female,41-60 years,Not Educated,4,1,No,NA,NA,No,1 Banbaweha,N,N1,NA,NA,Flat / nearly flat (tefetafa/medama),Picture 1,20%,Picture 3,Silt (betam dekake/ lem afer),Very Fine (betam Dekake),1,"No, it is not an acidic soil",mesir,##N/A##,##N/A##,##N/A##,##N/A##,##N/A##,##N/A##,##N/A##,##N/A##,##N/A##,0,1,0,0,0,2,0,0,0,NA,1,2,0,0,0,,0,0,0,1,0,0,0,2,3,bewekitu kalitarese,3,It is worse,Similar to other plots,2017-09-21T13:19:57Z,2017-09-21T13:33:52Z,0,1215,2017-09-21T13:41:17Z,2758,2759,2017-09-21T13:44:27Z,Clear / Sunny,Grey-Brown (gerachama buni teyem),5YR,NA,5YR 4/2,NA,Flat / nearly flat (tefetafa/medama),Picture 1,30%,Picture 4,2017-09-21T13:47:49Z,Anonymized,Anonymized,6,2762.784562,2017-09-21T13:50:10,Anonymized,Anonymized,6,2745.837052,2017-09-21T14:07:33,S6Q21__.jpg,23,Anonymized,Anonymized,6,2748.531979,2017-09-21T14:10:28,19,Anonymized,Anonymized,6,2748.216838,2017-09-21T14:14:37,S6Q29__.jpg,21,Anonymized,Anonymized,4,2748.297162,2017-09-21T14:19:13,19,Anonymized,Anonymized,4,2748.903542,2017-09-21T14:25:41,S6Q37__.jpg,23,Anonymized,Anonymized,8,2746.71006,2017-09-21T14:30:30,15,Anonymized,Anonymized,6,2746.714801,2017-09-21T14:32:08,S6Q45__.jpg,24,Anonymized,Anonymized,4,2747.151649,2017-09-21T14:33:49,2017-09-21T14:43:03Z,0.053224379,67-55-57-46,NA,NA,NA,NA,1,NA,NA,NA,NA,NA,NA,NA,NA,NA,NA,NA,NA,6.35,0.451,0.11,1.19,18,18,64,Clay
8,15-Jan,72c94c13c82448b8ba025b787855cb50,2Gudgadit,##N/A##,##N/A##,##N/A##,##N/A##,##N/A##,##N/A##,##N/A##,##N/A##,Black (Tikur),NA,2017-09-22T12:52:43Z,19,Enum2,EA1,Anonymized,Yes,Household head,Male,31-40 years,3rd Grade,2,2,No,NA,NA,No,1sebseged,N,N1,NA,NA,Gentle / moderate slope (medama mekakelegna daget),Picture 4,10%,Picture 3,Silt (betam dekake/ lem afer),Fine (Dekake),5,"No, it is not an acidic soil",1sinde,##N/A##,##N/A##,##N/A##,##N/A##,##N/A##,##N/A##,##N/A##,##N/A##,##N/A##,0,2,0,1,0,0,0,0,0,NA,1,2,0,0,0,,0,1,0,2,0,0,0,0,0,,9,It is better,Similar to other plots,2017-09-22T13:23:27Z,2017-09-22T13:29:29Z,0,5293,2017-09-22T13:41:18Z,2757,2759,2017-09-22T13:41:41Z,Mostly clear,Grey-Brown (gerachama buni teyem),5YR,NA,5YR 2/4,NA,Gentle / moderate slope (medama mekakelegna daget),Picture 3,10%,Picture 3,2017-09-22T13:44:40Z,Anonymized,Anonymized,4,2756.096897,2017-09-22T13:48:48,Anonymized,Anonymized,4,2756.098449,2017-09-22T13:55:56,S6Q21__.jpg,26,Anonymized,Anonymized,4,2753.007382,2017-09-22T13:59:52,52,Anonymized,Anonymized,4,2751.90816,2017-09-22T14:05:46,S6Q29__.jpg,52,Anonymized,Anonymized,8,2753.48702,2017-09-22T14:13:02,54,Anonymized,Anonymized,6,2751.586206,2017-09-22T14:18:52,S6Q37__.jpg,24,Anonymized,Anonymized,8,2751.836319,2017-09-22T14:23:52,43,Anonymized,Anonymized,6,2751.820253,2017-09-22T14:29:45,S6Q45__.jpg,27,Anonymized,Anonymized,4,2752.245697,2017-09-22T14:34:52,2017-09-22T14:36:10Z,0.476959393,78-28-16-79,NA,NA,NA,NA,1,NA,NA,NA,NA,NA,NA,NA,NA,NA,NA,NA,NA,6.21,0.197,0.07,0.93,20,20,60,Clay
9,16-Jan,d1b28ac09c4f4d1aa864a66b1698bc71,2Gebeta dingay,3zey mentir,4mamyelegn,5kelemwasha,6koda menkeriya,7sarmeret,##N/A##,##N/A##,##N/A##,Dark Brown (tiqure buni),NA,2017-09-22T10:40:28Z,18,Enum2,EA1,Anonymized,Yes,Household head,Male,31-40 years,7th Grade,5,1,No,NA,NA,No,1Nifas mewcha,5YR,NA,5YR 2/6,NA,Flat / nearly flat (tefetafa/medama),Picture 1,0%,Picture 1,Clay (shekela Afer),Fine (Dekake),8,"No, it is not an acidic soil",1sarmeret,2shinkurt,##N/A##,##N/A##,##N/A##,##N/A##,##N/A##,##N/A##,##N/A##,##N/A##,0,1,0,0,0,0,0,0,0,NA,0,2,0,1,0,,0,2,0,0,0,0,1,0,0,,6,It is better,Similar to other plots,2017-09-22T11:22:13Z,2017-09-22T11:29:52Z,0,1079,2017-09-22T11:35:42Z,2704,2705,2017-09-22T11:37:10Z,Clear / Sunny,Dark Brown (tiqure buni),5YR,NA,5YR 2/4,NA,Flat / nearly flat (tefetafa/medama),Picture 1,2%,Picture 2,2017-09-22T11:39:52Z,Anonymized,Anonymized,4,2691.00271,2017-09-22T11:42:22,Anonymized,Anonymized,4,2695.248796,2017-09-22T11:50:46,S6Q21__.jpg,20,Anonymized,Anonymized,4,2694.537233,2017-09-22T11:53:14,8,Anonymized,Anonymized,6,2694.02121,2017-09-22T11:56:38,S6Q29__.jpg,8,Anonymized,Anonymized,6,2694.072681,2017-09-22T12:01:28,13,Anonymized,Anonymized,4,2693.455738,2017-09-22T12:06:46,S6Q37__.jpg,16,Anonymized,Anonymized,6,2694.329823,2017-09-22T12:13:50,25,Anonymized,Anonymized,6,2694.442178,2017-09-22T12:20:12,S6Q45__.jpg,21,Anonymized,Anonymized,6,2695.303513,2017-09-22T12:25:58,2017-09-22T12:28:23Z,0.752859545,23-64-09-12,NA,NA,NA,NA,1,NA,NA,NA,NA,NA,NA,NA,NA,NA,NA,NA,NA,5.63,0.209,0.28,2.53,16,24,60,Clay
10,19-Jan,cecbaff4c6514aaba03450ba92434d85,2Betekirstiyan amiba 1,3Betekirstiyan amiba 2,4Kilkil,5Gimweha,##N/A##,##N/A##,##N/A##,##N/A##,##N/A##,Black (Tikur),NA,2017-09-22T06:01:26Z,17,Enum2,EA1,Anonymized,Yes,Household head,Male,20-30 years,1 Year in 10+3 or Level 3 vocational and technical Course,3,2,No,NA,NA,Yes,1Gebeta dingay,N,N1,NA,NA,Gentle / moderate slope (medama mekakelegna daget),Picture 3,2%,Picture 2,Clay (shekela Afer),Fine (Dekake),6,"No, it is not an acidic soil",ye shinkurtu meret,##N/A##,##N/A##,##N/A##,##N/A##,##N/A##,##N/A##,##N/A##,##N/A##,##N/A##,1,0,2,0,0,0,0,0,0,NA,1,0,0,0,0,,0,0,0,0,0,0,2,1,0,,4,It is better,Similar to other plots,2017-09-22T06:53:41Z,2017-09-22T07:47:44Z,0,379,2017-09-22T07:57:16Z,2697,2786,2017-09-22T07:59:10Z,Mostly clear,Dark Grey (Tekore yale geracha),N,N4,NA,NA,Flat / nearly flat (tefetafa/medama),Picture 2,5%,Picture 3,2017-09-22T08:02:43Z,Anonymized,Anonymized,4,2694.336192,2017-09-22T08:05:09,Anonymized,Anonymized,4,2686.828251,2017-09-22T08:10:01,S6Q21__.jpg,17,Anonymized,Anonymized,4,2686.57661,2017-09-22T08:15:33,6,Anonymized,Anonymized,6,2686.362637,2017-09-22T08:20:24,S6Q29__.jpg,13,Anonymized,Anonymized,4,2686.402474,2017-09-22T08:23:54,26,Anonymized,Anonymized,6,2686.182821,2017-09-22T08:27:36,S6Q37__.jpg,22,Anonymized,Anonymized,6,2686.384513,2017-09-22T08:31:18,5,Anonymized,Anonymized,4,2686.568959,2017-09-22T08:35:39,S6Q45__.jpg,6,Anonymized,Anonymized,4,2686.56318,2017-09-22T08:39:12,2017-09-22T08:40:55Z,0.668415839,97-06-85-60,NA,NA,NA,NA,1,NA,NA,NA,NA,NA,NA,NA,NA,NA,NA,NA,NA,6,0.178,0.14,0.97,20,22,58,Clay
11,20-Jan,1bd4d562f5cb4f2e9183a75817275f87,2Zeymenter2,3Nifas Mewicha1,4Nifas Mewicha2,5Girar,6Enigcha,##N/A##,##N/A##,##N/A##,##N/A##,Dark Brown (tiqure buni),NA,2017-09-23T06:43:38Z,21,Enum2,EA1,Anonymized,Yes,Son,Male,20-30 years,7th Grade,3,1,No,NA,NA,No,1Zeymenter1,5YR,NA,5YR 2/4,NA,Flat / nearly flat (tefetafa/medama),Picture 2,5%,Picture 2,Clay (shekela Afer),Between coarse and fine (Be Ashewama/ shekara ena bedekake mehakel),5,"No, it is not an acidic soil",1Miser,##N/A##,##N/A##,##N/A##,##N/A##,##N/A##,##N/A##,##N/A##,##N/A##,##N/A##,0,0,0,1,0,0,0,0,0,NA,0,1,0,0,0,,0,0,0,0,0,0,1,0,0,,4,It is better,Similar to other plots,2017-09-23T07:19:47Z,2017-09-23T07:34:38Z,0,1952,2017-09-23T07:40:08Z,2752,2754,2017-09-23T07:41:43Z,Clear / Sunny,Dark Brown (tiqure buni),5YR,NA,5YR 4/6,NA,Flat / nearly flat (tefetafa/medama),Picture 2,30%,Picture 4,2017-09-23T07:43:46Z,Anonymized,Anonymized,8,2756.273086,2017-09-23T07:45:48,Anonymized,Anonymized,4,2744.266014,2017-09-23T07:49:50,S6Q21__.jpg,22,Anonymized,Anonymized,4,2744.418838,2017-09-23T07:53:18,23,Anonymized,Anonymized,4,2743.825055,2017-09-23T07:57:18,S6Q29__.jpg,31,Anonymized,Anonymized,4,2742.128495,2017-09-23T08:00:34,20,Anonymized,Anonymized,4,2742.227419,2017-09-23T08:04:33,S6Q37__.jpg,29,Anonymized,Anonymized,6,2741.836987,2017-09-23T08:08:30,20,Anonymized,Anonymized,6,2740.949467,2017-09-23T08:11:28,S6Q45__.jpg,22,Anonymized,Anonymized,6,2740.910465,2017-09-23T08:14:17,2017-09-23T08:15:31Z,0.322663499,11-27-89-87,NA,NA,NA,NA,1,NA,NA,NA,NA,NA,NA,NA,NA,NA,NA,NA,NA,6.6,0.451,0.15,0.85,22,18,60,Clay
12,21-Jan,3dd9cdb0766349998995ded23df1284c,Fela Gorguwada,Debir Tirarsha,Embis washa,##N/A##,##N/A##,##N/A##,##N/A##,##N/A##,##N/A##,Black (Tikur),NA,2017-09-21T11:51:35Z,33,Enum3,EA1,Anonymized,Yes,Household head,Male,20-30 years,2 Years in 10+3 or Level 3 vocational and technical course,4,3,No,NA,NA,Yes,Girarga,5YR,NA,5YR 2/2,NA,Flat / nearly flat (tefetafa/medama),Picture 1,50% and more,Picture 2,Silt (betam dekake/ lem afer),Very Fine (betam Dekake),8,Do not know,Girarga,##N/A##,##N/A##,##N/A##,##N/A##,##N/A##,##N/A##,##N/A##,##N/A##,##N/A##,1,3,0,2,0,0,0,4,0,NA,1,2,0,0,3,"Dingayama new, chewama new",0,0,0,0,0,0,3,1,2,Aferun Gorf siwesdew,8,It is worse,Better than other plots,2017-09-21T13:04:34Z,2017-09-21T13:04:42Z,0,3270,2017-09-21T13:17:18Z,2671,2672,2017-09-21T13:17:41Z,Mostly clear,Dark Grey (Tekore yale geracha),N,N2,NA,NA,Flat / nearly flat (tefetafa/medama),Picture 1,5%,Picture 1,2017-09-21T13:19:50Z,Anonymized,Anonymized,4,2663.652068,2017-09-21T13:22:14,Anonymized,Anonymized,4,2662.592319,2017-09-21T13:29:38,S6Q21__.jpg,50,Anonymized,Anonymized,4,2662.502483,2017-09-21T13:36:57,20,Anonymized,Anonymized,4,2663.078286,2017-09-21T13:42:05,S6Q29__.jpg,60,Anonymized,Anonymized,6,2660.684532,2017-09-21T13:45:46,54,Anonymized,Anonymized,4,2659.099463,2017-09-21T13:52:58,S6Q37__.jpg,58,Anonymized,Anonymized,4,2659.649323,2017-09-21T13:59:44,8,Anonymized,Anonymized,4,2660.823013,2017-09-21T14:05:45,S6Q45__.jpg,67,Anonymized,Anonymized,4,2661.869076,2017-09-21T14:14:20,2017-09-21T14:19:32Z,0.784426852,10-78-06-68,NA,NA,NA,NA,1,NA,NA,NA,NA,NA,NA,NA,NA,NA,NA,NA,NA,6.1,0.271,0.11,0.66,16,16,68,Clay
13,22-Jan,263d3ef309f0453dabc150e4342f5e08,Mesnoamba,Wuro kola,Kilkil,##N/A##,##N/A##,##N/A##,##N/A##,##N/A##,##N/A##,Light Grey (Fezaza Geracha),NA,2017-09-21T15:04:34Z,25,Enum3,EA1,Anonymized,Yes,Household head,Female,41-60 years,6th Grade,4,3,No,NA,NA,Yes,Awuragodana,5YR,NA,5YR 2/4,NA,Flat / nearly flat (tefetafa/medama),Picture 1,2%,Picture 2,Silt (betam dekake/ lem afer),Fine (Dekake),1,"No, it is not an acidic soil",Teff,##N/A##,##N/A##,##N/A##,##N/A##,##N/A##,##N/A##,##N/A##,##N/A##,##N/A##,1,2,0,3,0,0,0,4,0,NA,1,0,0,2,3,Dingayama,1,0,0,4,0,0,2,3,0,,5,It is worse,Worse than other plot,2017-09-21T15:40:46Z,2017-09-22T09:09:01Z,0,1627.81,2017-09-22T09:22:36Z,2692,2694,2017-09-22T09:23:18Z,Partly cloudy,Dark Grey (Tekore yale geracha),N,N8,NA,NA,Flat / nearly flat (tefetafa/medama),Picture 2,0%,Picture 1,2017-09-22T10:03:19Z,Anonymized,Anonymized,4,2692.647256,2017-09-22T09:24:58,Anonymized,Anonymized,4,2692.267292,2017-09-22T09:29:35,S6Q21__.jpg,29,Anonymized,Anonymized,6,2691.517029,2017-09-22T09:34:32,22,Anonymized,Anonymized,4,2692.218589,2017-09-22T09:38:58,S6Q29__.jpg,13,Anonymized,Anonymized,4,2691.395412,2017-09-22T09:45:10,7,Anonymized,Anonymized,6,2690.792565,2017-09-22T09:50:17,S6Q37__.jpg,47,Anonymized,Anonymized,4,2690.723723,2017-09-22T09:55:57,5,Anonymized,Anonymized,4,2691.783602,2017-09-22T10:00:29,S6Q45__.jpg,13,Anonymized,Anonymized,6,2691.80003,2017-09-22T10:02:20,2017-09-22T10:35:35Z,0.882248331,46-48-48-44,NA,NA,NA,NA,1,NA,NA,NA,NA,NA,NA,NA,NA,NA,NA,NA,NA,6.43,0.344,0.07,0.61,20,20,60,Clay
14,23-Jan,2a9cfc4dc9ef4b289f3aba7bae3d17f3,Tekula Gori,Gudif Yelayinyaw,Gudif Yetachinyaw,##N/A##,##N/A##,##N/A##,##N/A##,##N/A##,##N/A##,Yellow-Brown (Bicha buni),NA,2017-09-22T06:02:21Z,34,Enum3,EA1,Anonymized,Yes,Household head,Female,31-40 years,Non-Regular (Can Read and Write by Attending a Religious Institute such as Kes or Kuran but Never Attended Regular school ),4,1,No,NA,NA,No,Borebore,5YR,NA,5YR 6/8,NA,Gentle / moderate slope (medama mekakelegna daget),Picture 3,30%,Picture 3,Sand (Ashewa Afer),Coarse (Ashewama/shekara),3,Do not know,Wheat,##N/A##,##N/A##,##N/A##,##N/A##,##N/A##,##N/A##,##N/A##,##N/A##,##N/A##,2,3,0,1,0,0,0,4,0,NA,1,2,0,0,0,,0,0,0,0,0,0,0,0,1,God makes infertile,6,It is worse,Worse than other plot,2017-09-22T06:37:53Z,2017-09-22T06:37:58Z,0,193,2017-09-22T07:01:59Z,2713,2719,2017-09-22T07:05:46Z,Mostly clear,Light Grey (Fezaza Geracha),5YR,NA,5YR 8/2,NA,Gentle / moderate slope (medama mekakelegna daget),Picture 3,30%,Picture 5,2017-09-22T07:09:05Z,Anonymized,Anonymized,6,2709.72124,2017-09-22T07:12:08,Anonymized,Anonymized,6,2710.964663,2017-09-22T07:20:44,S6Q21__.jpg,34,Anonymized,Anonymized,4,2710.953992,2017-09-22T07:27:48,22,Anonymized,Anonymized,4,2710.396879,2017-09-22T07:34:34,S6Q29__.jpg,16,Anonymized,Anonymized,4,2710.213507,2017-09-22T07:45:19,33,Anonymized,Anonymized,4,2709.863698,2017-09-22T07:48:12,S6Q37__.jpg,26,Anonymized,Anonymized,8,2712.479876,2017-09-22T07:55:50,35,Anonymized,Anonymized,4,2708.97497,2017-09-22T08:02:46,S6Q45__.jpg,26,Anonymized,Anonymized,6,2710.330274,2017-09-22T08:07:57,2017-09-22T08:55:15Z,0.452776269,53-23-75-29,NA,NA,NA,NA,1,NA,NA,NA,NA,NA,NA,NA,NA,NA,NA,NA,NA,7.37,0.341,0.06,0.7,24,24,52,Clay
15,24-Jan,8f9fdc429e7c41fba9a9c0307defe810,Afaf,Girgira,Adarash,Chewameda,Zementer,##N/A##,##N/A##,##N/A##,##N/A##,Dark Grey (Tekore yale geracha),NA,2017-09-22T11:31:09Z,30,Enum3,EA1,Anonymized,Yes,Household head,Male,31-40 years,8th Grade,6,2,No,NA,NA,Yes,Deji,N,N2,NA,NA,Flat / nearly flat (tefetafa/medama),Picture 2,0%,Picture 1,Silt (betam dekake/ lem afer),Fine (Dekake),5,Do not know,sinde,Misir,Abish,##N/A##,##N/A##,##N/A##,##N/A##,##N/A##,##N/A##,##N/A##,0,1,3,2,0,0,0,0,0,NA,2,1,0,3,0,,1,0,0,3,0,0,0,2,0,,6,It is better,Similar to other plots,2017-09-22T12:02:32Z,2017-09-22T12:09:29Z,0,9103.41,2017-09-22T12:24:11Z,2713,2720,2017-09-22T12:27:30Z,Clear / Sunny,Dark Grey (Tekore yale geracha),N,N4,NA,NA,Gentle / moderate slope (medama mekakelegna daget),Picture 3,20%,Picture 3,2017-09-22T12:31:10Z,Anonymized,Anonymized,8,2713.273693,2017-09-22T12:31:17,Anonymized,Anonymized,6,2712.678782,2017-09-22T12:37:12,S6Q21__.jpg,53,Anonymized,Anonymized,4,2713.244438,2017-09-22T12:42:40,10,Anonymized,Anonymized,8,2714.809894,2017-09-22T12:47:52,S6Q29__.jpg,72,Anonymized,Anonymized,6,2712.898561,2017-09-22T12:56:03,64,Anonymized,Anonymized,4,2713.357842,2017-09-22T13:01:48,S6Q37__.jpg,50,Anonymized,Anonymized,4,2714.695762,2017-09-22T13:07:35,12,Anonymized,Anonymized,4,2716.115909,2017-09-22T13:11:13,S6Q45__.jpg,33,Anonymized,Anonymized,4,2711.268315,2017-09-22T13:15:45,2017-09-22T13:19:17Z,0.055339151,09-49-68-15,NA,NA,NA,NA,1,NA,NA,NA,NA,NA,NA,NA,NA,NA,NA,NA,NA,6.45,0.278,0.07,0.57,20,22,58,Clay
16,25-Jan,1ff9a4229e4948f3979be9def282d754,Merere,Boda,Buwanbuwa,Kidanemihiret,Kamb,##N/A##,##N/A##,##N/A##,##N/A##,Black (Tikur),NA,2017-09-22T13:40:18Z,28,Enum3,EA1,Anonymized,Yes,Household head,Female,41-60 years,Non-Regular (Can Read and Write by Attending a Religious Institute such as Kes or Kuran but Never Attended Regular school ),6,3,No,NA,NA,Yes,Areda,N,N2,NA,NA,Gentle / moderate slope (medama mekakelegna daget),Picture 3,0%,Picture 1,Silt (betam dekake/ lem afer),Fine (Dekake),8,Do not know,Misir,##N/A##,##N/A##,##N/A##,##N/A##,##N/A##,##N/A##,##N/A##,##N/A##,##N/A##,0,1,0,2,0,0,0,3,0,NA,2,1,0,0,0,,2,0,0,0,0,0,1,3,0,,7,It is better,Similar to other plots,2017-09-22T14:11:17Z,2017-09-22T14:21:12Z,0,2069.8,2017-09-22T14:31:29Z,2740,2748,2017-09-22T14:33:34Z,Mostly clear,Light Brown (Fezaza buni),5YR,NA,5YR 4/4,NA,Gentle / moderate slope (medama mekakelegna daget),Picture 4,30%,Picture 6,2017-09-22T14:36:15Z,Anonymized,Anonymized,4,2740.339786,2017-09-22T14:36:30,Anonymized,Anonymized,6,2736.90741,2017-09-22T14:47:44,S6Q21__.jpg,0,Anonymized,Anonymized,6,2740.070204,2017-09-22T14:48:08,21,Anonymized,Anonymized,12,2740.01644,2017-09-22T14:54:03,S6Q29__.jpg,65,Anonymized,Anonymized,6,2739.343947,2017-09-22T14:59:17,6,Anonymized,Anonymized,6,2734.223888,2017-09-22T15:14:54,S6Q37__.jpg,47,Anonymized,Anonymized,4,2740.519586,2017-09-22T15:17:30,34,Anonymized,Anonymized,4,2737.06444,2017-09-22T15:22:19,S6Q45__.jpg,22,Anonymized,Anonymized,4,2737.48627,2017-09-22T15:24:22,2017-09-22T16:00:57Z,0.527325702,41-46-16-86,NA,NA,NA,NA,1,NA,NA,NA,NA,NA,NA,NA,NA,NA,NA,NA,NA,7,0.379,0.13,0.97,18,22,60,Clay
17,26-Jan,ce312675fcdf459db645038dd1875df9,Girar Merere,Aserawum Merere,Zementer Yesar meret,Zemeter Yersha meret,##N/A##,##N/A##,##N/A##,##N/A##,##N/A##,Dark Brown (tiqure buni),NA,2017-09-23T06:29:33Z,27,Enum3,EA1,Anonymized,Yes,Household head,Female,41-60 years,Not Educated,2,1,No,NA,NA,No,Gudif,5YR,NA,5YR 2/2,NA,Gentle / moderate slope (medama mekakelegna daget),Picture 2,5%,Picture 3,Silt (betam dekake/ lem afer),Very Fine (betam Dekake),10,"No, it is not an acidic soil",Teff,##N/A##,##N/A##,##N/A##,##N/A##,##N/A##,##N/A##,##N/A##,##N/A##,##N/A##,0,2,0,1,0,0,0,0,0,NA,2,1,0,0,0,,0,0,0,0,0,0,1,2,0,,10,It is better,Similar to other plots,2017-09-23T06:55:18Z,2017-09-23T07:00:29Z,0,540.33,2017-09-23T07:12:35Z,2761,2764,2017-09-23T07:12:26Z,Clear / Sunny,Moderate Brown (mekakelegna buni),5YR,NA,5YR 2/4,NA,Gentle / moderate slope (medama mekakelegna daget),Picture 2,30%,Picture 5,2017-09-23T07:15:35Z,Anonymized,Anonymized,6,2757.409329,2017-09-23T07:15:50,Anonymized,Anonymized,4,2756.994074,2017-09-23T07:22:34,S6Q21__.jpg,24,Anonymized,Anonymized,4,2757.693994,2017-09-23T07:27:27,16,Anonymized,Anonymized,6,2757.217689,2017-09-23T07:32:12,S6Q29__.jpg,14,Anonymized,Anonymized,6,2756.642325,2017-09-23T07:38:35,7,Anonymized,Anonymized,6,2756.260205,2017-09-23T07:44:13,S6Q37__.jpg,8,Anonymized,Anonymized,8,2756.112837,2017-09-23T07:46:41,8,Anonymized,Anonymized,4,2755.21911,2017-09-23T07:50:50,S6Q45__.jpg,20,Anonymized,Anonymized,4,2756.361893,2017-09-23T07:55:26,2017-09-23T07:59:42Z,0.978551227,98-39-65-60,NA,NA,NA,NA,1,NA,NA,NA,NA,NA,NA,NA,NA,NA,NA,NA,NA,6.7,0.249,0.12,0.96,20,20,60,Clay
18,31-Jan,b1610545700f4ab491e4b2a826f71490,kola 2,alkit,mamile,##N/A##,##N/A##,##N/A##,##N/A##,##N/A##,##N/A##,Dark Grey (Tekore yale geracha),NA,2017-09-21T11:48:12Z,41,Enum4,EA1,Anonymized,Yes,Household head,Male,&gt;60 years,Non-Regular (Can Read and Write by Attending a Religious Institute such as Kes or Kuran but Never Attended Regular school ),2,1,No,NA,NA,Yes,kola 1,10YR,NA,NA,10YR 4/4,Gentle / moderate slope (medama mekakelegna daget),Picture 3,2%,Picture 2,Clay (shekela Afer),Fine (Dekake),4,"No, it is not an acidic soil",wheat,bean,##N/A##,##N/A##,##N/A##,##N/A##,##N/A##,##N/A##,##N/A##,##N/A##,0,0,0,0,0,0,0,1,0,NA,1,2,0,0,0,,0,0,0,1,0,0,0,2,0,,4,It is worse,Worse than other plot,2017-09-21T12:27:13Z,2017-09-22T06:10:17Z,3-Jan,674.71,2017-09-22T06:16:28Z,2765,2769,2017-09-22T06:18:56Z,Partly cloudy,Dark Grey (Tekore yale geracha),5YR,NA,5YR 2/2,NA,Gentle / moderate slope (medama mekakelegna daget),Picture 3,5%,Picture 3,2017-09-22T06:20:08Z,Anonymized,Anonymized,6,2772.2978,2017-09-22T09:22:40,Anonymized,Anonymized,4,2757.207317,2017-09-22T09:25:12,S6Q21__.jpg,22,Anonymized,Anonymized,6,2760.214399,2017-09-22T09:28:03,8,Anonymized,Anonymized,4,2763.855699,2017-09-22T09:30:40,S6Q29__.jpg,27,Anonymized,Anonymized,4,2764.322602,2017-09-22T09:35:29,22,Anonymized,Anonymized,6,2764.88474,2017-09-22T09:37:21,S6Q37__.jpg,19,Anonymized,Anonymized,6,2763.838637,2017-09-22T09:39:02,6,Anonymized,Anonymized,6,2764.276166,2017-09-22T09:40:43,S6Q45__.jpg,19,Anonymized,Anonymized,6,2762.451955,2017-09-22T09:42:58,2017-09-22T06:43:50Z,0.226208792,39-84-66-11,NA,NA,NA,NA,1,NA,NA,NA,NA,NA,NA,NA,NA,NA,NA,NA,NA,6.93,0.345,0.12,0.91,18,22,60,Clay
19,Jan-32,71f692feafb74ec8b2237899c7efa5d0,ababer soma 2,engida washa 1,engida washa 2,##N/A##,##N/A##,##N/A##,##N/A##,##N/A##,##N/A##,Dark Grey (Tekore yale geracha),NA,2017-09-22T07:29:53Z,39,Enum4,EA1,Anonymized,Yes,Household head,Male,&gt;60 years,5th Grade,1,1,No,NA,NA,Yes,ababer soma 1,5YR,NA,5YR 4/2,NA,Flat / nearly flat (tefetafa/medama),Picture 1,0%,Picture 1,Clay (shekela Afer),Fine (Dekake),5,"No, it is not an acidic soil",teff,##N/A##,##N/A##,##N/A##,##N/A##,##N/A##,##N/A##,##N/A##,##N/A##,##N/A##,0,1,0,0,0,0,0,2,0,NA,2,1,0,0,0,,0,0,0,0,0,1,0,0,0,,5,It is better,Better than other plots,2017-09-22T07:56:52Z,2017-09-22T08:12:46Z,&gt;5,826.39,2017-09-22T08:19:49Z,2769,2770,2017-09-22T08:21:10Z,Mostly clear,Grey-Brown (gerachama buni teyem),5YR,NA,5YR 4/4,NA,Gentle / moderate slope (medama mekakelegna daget),Picture 2,2%,Picture 2,2017-09-22T08:23:56Z,Anonymized,Anonymized,16,2749.926671,2017-09-22T11:27:07,Anonymized,Anonymized,4,2761.040611,2017-09-22T11:30:00,S6Q21__.jpg,21,Anonymized,Anonymized,4,2760.051393,2017-09-22T11:36:06,16,Anonymized,Anonymized,4,2760.194701,2017-09-22T11:34:12,S6Q29__.jpg,22,Anonymized,Anonymized,4,2760.447165,2017-09-22T11:38:25,22,Anonymized,Anonymized,4,2760.350803,2017-09-22T11:40:30,S6Q37__.jpg,23,Anonymized,Anonymized,6,2760.523122,2017-09-22T11:42:33,9,Anonymized,Anonymized,6,2760.634891,2017-09-22T11:45:22,S6Q45__.jpg,23,Anonymized,Anonymized,6,2760.703425,2017-09-22T11:47:32,2017-09-22T08:48:57Z,0.926035738,67-99-23-30,NA,NA,NA,NA,1,NA,NA,NA,NA,NA,NA,NA,NA,NA,NA,NA,NA,6.3,0.435,0.07,0.67,22,20,58,Clay
20,Jan-34,a4ccfd3169b54e14a3bd4e44bb95fa3b,chancho mado,##N/A##,##N/A##,##N/A##,##N/A##,##N/A##,##N/A##,##N/A##,##N/A##,Light Brown (Fezaza buni),NA,2017-09-22T09:48:34Z,44,Enum4,EA1,Anonymized,Yes,Household head,Male,31-40 years,"9th Grade,Based on new Curriculum",4,4,No,NA,NA,Yes,eyesus,10YR,NA,NA,10YR 8/8,Gentle / moderate slope (medama mekakelegna daget),Picture 3,0%,Picture 1,Clay (shekela Afer),Fine (Dekake),4,"No, it is not an acidic soil",wheat,##N/A##,##N/A##,##N/A##,##N/A##,##N/A##,##N/A##,##N/A##,##N/A##,##N/A##,0,1,0,0,0,0,0,0,0,NA,0,1,0,2,0,,0,0,0,1,0,0,0,2,0,,5,It is worse,Worse than other plot,2017-09-22T10:31:40Z,2017-09-22T11:16:18Z,0,444.63,2017-09-22T11:22:31Z,2741,2742,2017-09-22T11:23:32Z,Completely cloudy,Dark Grey (Tekore yale geracha),5YR,NA,5YR 2/2,NA,Gentle / moderate slope (medama mekakelegna daget),Picture 3,2%,Picture 2,2017-09-22T11:25:36Z,Anonymized,Anonymized,4,2737.595015,2017-09-22T14:28:06,Anonymized,Anonymized,4,2735.045042,2017-09-22T14:30:12,S6Q21__.jpg,13,Anonymized,Anonymized,4,2735.990921,2017-09-22T14:34:06,15,Anonymized,Anonymized,4,2734.489279,2017-09-22T14:40:42,S6Q29__.jpg,13,Anonymized,Anonymized,4,2733.828281,2017-09-22T14:43:07,7,Anonymized,Anonymized,6,2735.621579,2017-09-22T14:45:48,S6Q37__.jpg,13,Anonymized,Anonymized,4,2736.901194,2017-09-22T14:48:30,15,Anonymized,Anonymized,4,2736.30229,2017-09-22T14:51:40,S6Q45__.jpg,12,Anonymized,Anonymized,4,2735.986531,2017-09-22T14:53:42,2017-09-22T11:52:19Z,0.425980332,48-97-30-66,NA,NA,NA,NA,1,NA,NA,NA,NA,NA,NA,NA,NA,NA,NA,NA,NA,6.05,0.142,0.1,0.93,20,22,58,Clay
21,Jan-35,5beaf1a65f6f4012b671da10041d0b48,chewa meda,mamile,##N/A##,##N/A##,##N/A##,##N/A##,##N/A##,##N/A##,##N/A##,Light Brown (Fezaza buni),NA,2017-09-21T09:28:05Z,48,Enum4,EA1,Anonymized,Yes,Spouse,Female,31-40 years,2nd Grade,6,1,No,NA,NA,No,girar,5YR,NA,5YR 8/4,NA,Gentle / moderate slope (medama mekakelegna daget),Picture 3,50% and more,Picture 4,Sand (Ashewa Afer),Between coarse and fine (Be Ashewama/ shekara ena bedekake mehakel),3,"No, it is not an acidic soil",misir,##N/A##,##N/A##,##N/A##,##N/A##,##N/A##,##N/A##,##N/A##,##N/A##,##N/A##,0,1,0,0,0,0,0,0,0,NA,0,1,0,0,0,,0,0,0,0,0,1,0,0,0,,5,It is better,Similar to other plots,2017-09-21T10:14:14Z,2017-09-21T10:15:30Z,0,505.09,2017-09-21T10:21:55Z,2743,2744,2017-09-21T10:24:02Z,Partly cloudy,Grey-Brown (gerachama buni teyem),5YR,NA,5YR 4/4,NA,Gentle / moderate slope (medama mekakelegna daget),Picture 3,50% and more,Picture 6,2017-09-21T10:28:08Z,Anonymized,Anonymized,6,2746.605857,2017-09-21T13:30:16,Anonymized,Anonymized,3,2735.894963,2017-09-21T13:41:32,S6Q21__.jpg,8,Anonymized,Anonymized,4,2735.363813,2017-09-21T13:51:09,9,Anonymized,Anonymized,4,2735.731533,2017-09-21T14:02:12,S6Q29__.jpg,2,Anonymized,Anonymized,6,2736.998785,2017-09-21T14:07:59,13,Anonymized,Anonymized,6,2736.687482,2017-09-21T14:12:43,S6Q37__.jpg,10,Anonymized,Anonymized,4,2737.176399,2017-09-21T14:19:04,10,Anonymized,Anonymized,6,2736.804307,2017-09-21T14:22:35,S6Q45__.jpg,3,Anonymized,Anonymized,4,2736.903645,2017-09-21T14:26:59,2017-09-21T11:28:53Z,0.002908811,21-12-13-76,NA,NA,NA,NA,1,NA,NA,NA,NA,NA,NA,NA,NA,NA,NA,NA,NA,6.8,0.327,0.1,0.68,24,20,56,Clay
22,Jan-37,3ce80d0233b4405f8bca9e21846e2077,engid washa 2,sertetos,alkit,minch,ayit wuha,abamenkir,##N/A##,##N/A##,##N/A##,Light Grey (Fezaza Geracha),NA,2017-09-22T04:05:31Z,47,Enum4,EA1,Anonymized,Yes,Household head,Female,&gt;60 years,Non-Regular (Can Read and Write by Attending a Religious Institute such as Kes or Kuran but Never Attended Regular school ),1,1,No,NA,NA,Yes,engid washa 1,N,N8,NA,NA,Gentle / moderate slope (medama mekakelegna daget),Picture 3,20%,Picture 4,Clay (shekela Afer),Fine (Dekake),5,"No, it is not an acidic soil",wheat,bean,grass,fallow land,##N/A##,##N/A##,##N/A##,##N/A##,##N/A##,##N/A##,0,1,0,2,0,0,0,3,0,NA,0,1,0,0,0,,0,0,0,1,0,0,2,3,0,,5,It is better,Similar to other plots,2017-09-22T04:55:58Z,2017-09-20T11:53:51Z,&gt;5,1207.9,2017-09-22T05:21:15Z,2779,2785,2017-09-22T05:23:07Z,Clear / Sunny,Light Grey (Fezaza Geracha),5YR,NA,5YR 4/2,NA,Gentle / moderate slope (medama mekakelegna daget),Picture 4,10%,Picture 4,2017-09-20T12:15:53Z,Anonymized,Anonymized,6,2780.815497,2017-09-22T08:30:01,Anonymized,Anonymized,4,2786.139948,2017-09-22T08:31:44,##N/A##,NA,Anonymized,Anonymized,6,2780.37535,2017-09-22T08:32:29,NA,Anonymized,Anonymized,4,2778.847174,2017-09-22T08:33:07,S6Q29__.jpg,NA,Anonymized,Anonymized,4,2776.395908,2017-09-22T08:34:08,NA,Anonymized,Anonymized,6,2775.960589,2017-09-22T08:35:09,S6Q37__.jpg,NA,Anonymized,Anonymized,6,2776.34413,2017-09-22T08:35:56,NA,Anonymized,Anonymized,6,2776.261067,2017-09-22T08:38:57,S6Q45__.jpg,NA,Anonymized,Anonymized,8,2775.239517,2017-09-22T08:41:54,2017-09-22T05:41:47Z,0.262745671,04-85-64-99,NA,NA,NA,NA,1,NA,NA,NA,NA,NA,NA,NA,NA,NA,NA,NA,NA,6.6,0.266,0.34,2.31,44,22,34,Clay loam
23,Jan-39,5dadccb26d984e9ba47b6a2bf94fc4a0,betekrstiyan anba,jiret,sast 1,sast 2,##N/A##,##N/A##,##N/A##,##N/A##,##N/A##,Dark Grey (Tekore yale geracha),NA,2017-09-23T04:45:05Z,37,Enum4,EA1,Anonymized,Yes,Household head,Male,&lt;20 years,8th Grade,1,1,No,NA,NA,No,moteleme,5YR,NA,5YR 6/2,NA,Gentle / moderate slope (medama mekakelegna daget),Picture 2,30%,Picture 4,Sand (Ashewa Afer),Coarse (Ashewama/shekara),3,"No, it is not an acidic soil",fallow land,##N/A##,##N/A##,##N/A##,##N/A##,##N/A##,##N/A##,##N/A##,##N/A##,##N/A##,0,1,0,0,0,0,0,0,0,NA,0,1,0,0,0,,0,0,0,1,0,0,2,0,0,,8,NA,Better than other plots,2017-09-23T04:59:17Z,2017-09-23T05:03:57Z,0,1118.3,2017-09-23T05:16:12Z,2741,2744,2017-09-23T05:17:11Z,Clear / Sunny,Dark Grey (Tekore yale geracha),5YR,NA,5YR 4/2,NA,Gentle / moderate slope (medama mekakelegna daget),Picture 2,20%,Picture 5,2017-09-23T05:19:23Z,Anonymized,Anonymized,12,2727.914086,2017-09-23T08:22:48,Anonymized,Anonymized,4,2736.01216,2017-09-23T08:33:37,S6Q21__.jpg,17,Anonymized,Anonymized,6,2733.31188,2017-09-23T08:38:11,13,Anonymized,Anonymized,4,2732.513995,2017-09-23T08:42:24,S6Q29__.jpg,24,Anonymized,Anonymized,4,2733.236594,2017-09-23T08:48:08,18,Anonymized,Anonymized,6,2734.088491,2017-09-23T08:52:00,S6Q37__.jpg,19,Anonymized,Anonymized,4,2734.971683,2017-09-23T08:56:38,16,Anonymized,Anonymized,4,2735.093211,2017-09-23T09:02:27,S6Q45__.jpg,21,Anonymized,Anonymized,6,2737.705005,2017-09-23T09:07:28,2017-09-23T06:10:24Z,0.480379875,27-05-47-90,NA,NA,NA,NA,1,NA,NA,NA,NA,NA,NA,NA,NA,NA,NA,NA,NA,6.51,0.241,0.17,1.12,26,36,38,Clay loam
24,Jan-40,d7200d65e62445bb86dbe795031a109a,Yeabhirzafi,##N/A##,##N/A##,##N/A##,##N/A##,##N/A##,##N/A##,##N/A##,##N/A##,Pale Orange (Fezaza bertekuanema),NA,2017-09-22T06:00:00Z,54,Enum5,EA1,Anonymized,Yes,Household head,Male,41-60 years,6th Grade,5,2,Yes,12,500,Yes,wheat,5YR,NA,5YR 6/6,NA,Gentle / moderate slope (medama mekakelegna daget),Picture 7,50% and more,Picture 3,Sand (Ashewa Afer),Between coarse and fine (Be Ashewama/ shekara ena bedekake mehakel),3,"No, it is not an acidic soil",forest,##N/A##,##N/A##,##N/A##,##N/A##,##N/A##,##N/A##,##N/A##,##N/A##,##N/A##,1,2,0,3,0,0,0,0,0,NA,1,0,0,2,0,,0,0,0,0,0,0,0,2,1,soil Iroshin,5,It is better,Worse than other plot,2017-09-22T06:46:26Z,2017-09-22T07:09:00Z,&gt;5,2886.4,2017-09-22T07:26:12Z,2789,2802,2017-09-22T07:28:19Z,Clear / Sunny,Light Brown (Fezaza buni),5YR,NA,5YR 8/2,NA,Gentle / moderate slope (medama mekakelegna daget),Picture 5,50% and more,Picture 5,2017-09-22T07:31:07Z,Anonymized,Anonymized,4,2784.183774,2017-09-22T07:31:40,Anonymized,Anonymized,8,2791.963975,2017-09-22T07:35:06,##N/A##,35,Anonymized,Anonymized,8,2789.663598,2017-09-22T07:43:52,26,Anonymized,Anonymized,6,2788.877841,2017-09-22T07:50:30,S6Q29__.jpg,48,Anonymized,Anonymized,12,2786.355118,2017-09-22T07:55:13,17,Anonymized,Anonymized,6,2785.223859,2017-09-22T08:00:08,S6Q37__.jpg,19,Anonymized,Anonymized,8,2784.004708,2017-09-22T08:06:25,13,Anonymized,Anonymized,6,2784.251915,2017-09-22T08:10:35,##N/A##,27,Anonymized,Anonymized,6,2786.889907,2017-09-22T08:17:10,2017-09-22T08:22:26Z,0.477163781,10-51-59-21,NA,NA,NA,NA,1,NA,NA,NA,NA,NA,NA,NA,NA,NA,NA,NA,NA,6.48,0.225,0.07,0.72,32,26,42,Clay
25,Jan-41,5518be406ce5452a891cb9f0ffbd49de,misir,teffe,##N/A##,##N/A##,##N/A##,##N/A##,##N/A##,##N/A##,##N/A##,Black (Tikur),NA,2017-09-21T11:51:29Z,49,Enum5,EA1,Anonymized,Yes,Household head,Male,20-30 years,8th Grade,5,2,No,NA,NA,No,Bet Akababi,N,N1,NA,NA,Flat / nearly flat (tefetafa/medama),Picture 1,2%,Picture 2,Do not know,Fine (Dekake),5,"Yes, it is an acidic soil",misir,##N/A##,##N/A##,##N/A##,##N/A##,##N/A##,##N/A##,##N/A##,##N/A##,##N/A##,0,1,0,0,0,0,0,0,0,NA,0,1,0,0,0,,0,0,0,1,0,0,0,0,0,,5,It is better,Similar to other plots,2017-09-21T12:21:42Z,2017-09-21T12:25:57Z,0,4109.4,2017-09-21T12:44:19Z,2757,2763,2017-09-21T12:51:09Z,Clear / Sunny,Dark Grey (Tekore yale geracha),N,N1,NA,NA,Gentle / moderate slope (medama mekakelegna daget),Picture 2,2%,Picture 2,2017-09-21T12:52:49Z,Anonymized,Anonymized,48,2761.669494,2017-09-21T12:53:02,Anonymized,Anonymized,8,2752.948814,2017-09-21T13:02:56,S6Q21__.jpg,37,Anonymized,Anonymized,4,2749.997423,2017-09-21T13:10:13,23,Anonymized,Anonymized,4,2760.404277,2017-09-21T13:15:40,S6Q29__.jpg,52,Anonymized,Anonymized,4,2755.676669,2017-09-21T13:21:36,36,Anonymized,Anonymized,4,2754.958426,2017-09-21T13:27:39,S6Q37__.jpg,32,Anonymized,Anonymized,8,2754.878149,2017-09-21T13:32:23,25,Anonymized,Anonymized,8,2755.175531,2017-09-21T13:36:20,S6Q45__.jpg,49,Anonymized,Anonymized,4,2753.613508,2017-09-21T13:40:52,2017-09-21T13:44:39Z,0.907276642,56-34-70-04,NA,NA,NA,NA,1,NA,NA,NA,NA,NA,NA,NA,NA,NA,NA,NA,NA,6.2,0.221,0.08,0.88,26,18,56,Clay
26,Jan-42,197089ca33a647eeb2bbf58efc0c4462,Girarakabab,gomataAkababi,Amedgoya,kolaakabi,masechiAkababi,Kermiwasha,##N/A##,##N/A##,##N/A##,Light Brown (Fezaza buni),NA,2017-09-22T09:01:07Z,57,Enum5,EA1,Anonymized,Yes,Household head,Male,41-60 years,Not Educated,6,1,No,NA,NA,Yes,Betakababi,5YR,NA,5YR 4/4,NA,Gentle / moderate slope (medama mekakelegna daget),Picture 2,10%,Picture 3,Silt (betam dekake/ lem afer),Fine (Dekake),5,"No, it is not an acidic soil",misir,##N/A##,##N/A##,##N/A##,##N/A##,##N/A##,##N/A##,##N/A##,##N/A##,##N/A##,2,3,0,1,0,0,0,0,0,NA,0,1,0,0,0,,0,0,0,2,0,0,0,1,0,,5,It is similar,Similar to other plots,2017-09-22T09:25:10Z,2017-09-22T09:40:02Z,0,1992.1,2017-09-22T09:48:30Z,2760,2763,2017-09-22T09:51:19Z,Mostly clear,Grey-Brown (gerachama buni teyem),5YR,NA,5YR 6/2,NA,Gentle / moderate slope (medama mekakelegna daget),Picture 2,50% and more,Picture 4,2017-09-22T09:55:12Z,Anonymized,Anonymized,4,2761.058467,2017-09-22T09:55:28,Anonymized,Anonymized,4,2754.675809,2017-09-22T10:00:33,S6Q21__.jpg,37,Anonymized,Anonymized,4,2753.305705,2017-09-22T10:04:14,26,Anonymized,Anonymized,4,2750.92956,2017-09-22T10:07:43,S6Q29__.jpg,24,Anonymized,Anonymized,4,2751.962716,2017-09-22T10:10:53,17,Anonymized,Anonymized,6,2752.019504,2017-09-22T10:18:02,S6Q37__.jpg,25,Anonymized,Anonymized,6,2752.177742,2017-09-22T10:21:27,26,Anonymized,Anonymized,4,2751.997979,2017-09-22T10:24:55,S6Q45__.jpg,38,Anonymized,Anonymized,6,2751.780312,2017-09-22T10:28:30,2017-09-22T10:42:49Z,0.362117886,13-69-58-51,NA,NA,NA,NA,1,NA,NA,NA,NA,NA,NA,NA,NA,NA,NA,NA,NA,6.97,0.37,0.11,1.03,24,22,54,Clay
27,Jan-43,bd0fe9ac3526456f9b11a32b2fdc6ede,AbyuMado,BirgrAkababi,kechemoAkababi,##N/A##,##N/A##,##N/A##,##N/A##,##N/A##,##N/A##,Light Grey (Fezaza Geracha),NA,2017-09-22T11:54:50Z,60,Enum5,EA1,Anonymized,Yes,Household head,Male,20-30 years,7th Grade,5,2,No,NA,NA,Yes,Kert Akababi,10YR,NA,NA,10YR 8/4,Flat / nearly flat (tefetafa/medama),Picture 1,10%,Picture 2,Clay (shekela Afer),Coarse (Ashewama/shekara),2,"Yes, it is an acidic soil",Teffe,##N/A##,##N/A##,##N/A##,##N/A##,##N/A##,##N/A##,##N/A##,##N/A##,##N/A##,0,1,0,2,0,0,0,0,0,NA,0,1,0,2,0,,0,2,0,0,0,0,1,3,0,,3,It is similar,Worse than other plot,2017-09-22T12:23:04Z,2017-09-22T12:30:06Z,0,1801.1,2017-09-22T12:39:24Z,2756,2760,2017-09-22T12:41:29Z,Mostly clear,Light Grey (Fezaza Geracha),5YR,NA,5YR 8/2,NA,Gentle / moderate slope (medama mekakelegna daget),Picture 2,20%,Picture 3,2017-09-22T12:44:58Z,Anonymized,Anonymized,NA,NA,##N/A##,Anonymized,Anonymized,4,2751.615789,2017-09-22T12:48:13,S6Q21__.jpg,33,Anonymized,Anonymized,6,2750.601296,2017-09-22T12:51:05,33,Anonymized,Anonymized,6,2750.433374,2017-09-22T12:55:32,S6Q29__.jpg,35,Anonymized,Anonymized,6,2750.540646,2017-09-22T12:58:25,12,Anonymized,Anonymized,6,2749.821586,2017-09-22T13:01:47,S6Q37__.jpg,33,Anonymized,Anonymized,4,2750.316457,2017-09-22T13:04:59,36,Anonymized,Anonymized,6,2752.033428,2017-09-22T13:09:00,S6Q45__.jpg,20,Anonymized,Anonymized,4,2750.445081,2017-09-22T13:12:37,2017-09-22T13:15:19Z,0.209845171,24-12-21-57,NA,NA,NA,NA,1,NA,NA,NA,NA,NA,NA,NA,NA,NA,NA,NA,NA,5.9,0.141,0.1,1.67,38,24,38,Clay loam
28,Jan-44,d89e5241c522467d9dfa12c14e6fd465,kururAkababi,weyira Akabab,Aguat wiha,Lam ber,sensel Akababi,mesinoAmiba,Agora minchi,##N/A##,##N/A##,Light Brown (Fezaza buni),NA,2017-09-22T13:45:12Z,56,Enum5,EA1,Anonymized,Yes,Household head,Female,41-60 years,Not Educated,2,1,No,NA,NA,No,HudadAkababi,10YR,NA,NA,10YR 8/8,Gentle / moderate slope (medama mekakelegna daget),Picture 2,30%,Picture 3,Clay (shekela Afer),Between coarse and fine (Be Ashewama/ shekara ena bedekake mehakel),3,Do not know,white,##N/A##,##N/A##,##N/A##,##N/A##,##N/A##,##N/A##,##N/A##,##N/A##,##N/A##,0,1,0,0,0,0,0,0,0,NA,0,1,0,0,0,,0,0,0,0,0,0,1,0,0,,3,It is better,Similar to other plots,2017-09-22T14:18:13Z,2017-09-23T06:53:44Z,0,179.31,2017-09-23T06:59:22Z,2724,2727,2017-09-23T07:00:22Z,Clear / Sunny,Light Grey (Fezaza Geracha),10YR,NA,NA,10YR 8/6,Gentle / moderate slope (medama mekakelegna daget),Picture 2,30%,Picture 4,2017-09-23T07:03:36Z,Anonymized,Anonymized,6,2713.602399,2017-09-23T07:04:30,Anonymized,Anonymized,4,2712.27897,2017-09-23T07:08:42,S6Q21__.jpg,7,Anonymized,Anonymized,6,2714.929594,2017-09-23T07:11:41,7,Anonymized,Anonymized,6,2716.703376,2017-09-23T07:14:36,S6Q29__.jpg,7,Anonymized,Anonymized,6,2717.863668,2017-09-23T07:16:46,9,Anonymized,Anonymized,6,2717.395524,2017-09-23T07:18:53,S6Q37__.jpg,8,Anonymized,Anonymized,6,2716.958181,2017-09-23T07:20:31,5,Anonymized,Anonymized,4,2715.680513,2017-09-23T07:22:04,S6Q45__.jpg,7,Anonymized,Anonymized,4,2715.985166,2017-09-23T07:23:23,2017-09-23T07:26:01Z,0.233440512,63-64-26-58,NA,NA,NA,NA,1,NA,NA,NA,NA,NA,NA,NA,NA,NA,NA,NA,NA,6.04,0.201,0.19,2.14,36,32,32,Clay loam
29,Jan-50,875d940c93e74d6b9432df18fe8bcb54,holding around home,holding to the right of road,holding to the left of the same road,holding around sertetos kebele,##N/A##,##N/A##,##N/A##,##N/A##,##N/A##,Dark Brown (tiqure buni),NA,2017-09-21T11:48:04Z,62,Enum6,EA1,Anonymized,Yes,Spouse,Female,&gt;60 years,Not Educated,3,1,No,NA,NA,No,parcel around gebru I stifo holding,5YR,NA,5YR 4/2,NA,Gentle / moderate slope (medama mekakelegna daget),Picture 2,10%,Picture 4,Silt (betam dekake/ lem afer),Fine (Dekake),5,"No, it is not an acidic soil",wheat field,##N/A##,##N/A##,##N/A##,##N/A##,##N/A##,##N/A##,##N/A##,##N/A##,##N/A##,0,1,2,0,0,0,0,3,0,NA,0,1,0,0,2,higher water holding capacity,0,3,0,2,0,0,1,0,0,,5,It is worse,Similar to other plots,2017-09-21T12:46:33Z,2017-09-21T12:46:40Z,0,1623.2,2017-09-21T13:00:31Z,2756,2760,2017-09-21T13:04:46Z,Clear / Sunny,Dark Brown (tiqure buni),5YR,NA,5YR 4/2,NA,Gentle / moderate slope (medama mekakelegna daget),Picture 2,10%,Picture 3,2017-09-21T13:07:46Z,Anonymized,Anonymized,8,2750.499399,2017-09-21T13:11:00,Anonymized,Anonymized,4,2755.781435,2017-09-21T13:30:49,S6Q21__.jpg,25,Anonymized,Anonymized,4,2749.6841,2017-09-21T14:02:14,24,Anonymized,Anonymized,4,2754.473802,2017-09-21T14:05:18,S6Q29__.jpg,27,Anonymized,Anonymized,6,2756.523969,2017-09-21T14:20:23,16,Anonymized,Anonymized,4,2744.469923,2017-09-21T14:31:01,S6Q37__.jpg,26,Anonymized,Anonymized,12,2773.89518,2017-09-21T14:41:24,8,Anonymized,Anonymized,4,2751.046814,2017-09-21T14:48:01,S6Q45__.jpg,40,Anonymized,Anonymized,4,2749.662947,2017-09-21T14:53:03,2017-09-21T14:53:54Z,0.569832627,44-96-37-28,NA,NA,NA,NA,1,NA,NA,NA,NA,NA,NA,NA,NA,NA,NA,NA,NA,7.18,0.377,0.05,0.69,26,20,54,Clay
30,Jan-53,35ea77338d884a749ddb5ea3fde2f520,girar area holding,engicha meda area holding,so same area holding,##N/A##,##N/A##,##N/A##,##N/A##,##N/A##,##N/A##,Dark Brown (tiqure buni),NA,2017-09-22T06:09:44Z,61,Enum6,EA1,Anonymized,Yes,Household head,Male,&gt;60 years,6th Grade,7,3,No,NA,NA,Yes,parcel around home,5YR,NA,5YR 4/8,NA,Gentle / moderate slope (medama mekakelegna daget),Picture 4,30%,Picture 6,Silt (betam dekake/ lem afer),Fine (Dekake),8,Do not know,bakela,teffi,misir,##N/A##,##N/A##,##N/A##,##N/A##,##N/A##,##N/A##,##N/A##,0,1,2,0,0,0,0,3,0,NA,0,1,0,0,0,,0,0,0,1,0,0,2,0,3,water carrying capacity,5,It is similar,Similar to other plots,2017-09-22T06:51:54Z,2017-09-22T06:51:59Z,0,10204,2017-09-22T07:16:01Z,2744,2756,2017-09-22T07:21:39Z,Clear / Sunny,Dark Brown (tiqure buni),5YR,NA,5YR 2/4,NA,Strong slope ( daget),Picture 4,50% and more,Picture 6,2017-09-22T07:23:48Z,Anonymized,Anonymized,8,2745.90103,2017-09-22T07:24:48,Anonymized,Anonymized,4,2743.163493,2017-09-22T07:36:49,S6Q21__.jpg,33,Anonymized,Anonymized,4,2741.499967,2017-09-22T07:38:33,30,Anonymized,Anonymized,6,2739.935702,2017-09-22T07:42:37,S6Q29__.jpg,32,Anonymized,Anonymized,4,2742.073579,2017-09-22T07:46:38,8,Anonymized,Anonymized,6,2740.191203,2017-09-22T07:53:21,S6Q37__.jpg,36,Anonymized,Anonymized,6,2740.121144,2017-09-22T07:58:11,28,Anonymized,Anonymized,4,2742.221741,2017-09-22T08:03:04,S6Q45__.jpg,27,Anonymized,Anonymized,4,2745.023749,2017-09-22T08:06:20,2017-09-22T08:10:56Z,0.354933669,54-61-54-25,NA,NA,NA,NA,1,NA,NA,NA,NA,NA,NA,NA,NA,NA,NA,NA,NA,6.3,0.223,0.13,1.25,26,26,48,Clay
31,Jan-55,212504f749ae4d44825fe4f4f3383042,girar area holding,kilo tig area holding,kelem washa area holding,merere area holding,##N/A##,##N/A##,##N/A##,##N/A##,##N/A##,Black (Tikur),NA,2017-09-22T08:22:18Z,63,Enum6,EA1,Anonymized,Yes,Household head,Male,41-60 years,"11th Grade,based on previous curriculum",5,1,Yes,2,2000,Yes,holding around home,N,N1,NA,NA,Gentle / moderate slope (medama mekakelegna daget),Picture 4,30%,Picture 5,Sand (Ashewa Afer),Between coarse and fine (Be Ashewama/ shekara ena bedekake mehakel),1,"Yes, it is an acidic soil",bakela,living home,wheat,barley,##N/A##,##N/A##,##N/A##,##N/A##,##N/A##,##N/A##,0,1,2,0,0,0,0,3,0,NA,1,2,3,0,0,,0,0,0,1,0,0,0,0,2,use of higher fertilizer,3,It is much worse,Similar to other plots,2017-09-22T08:44:14Z,2017-09-22T08:44:20Z,&gt;5,7629,2017-09-22T09:13:40Z,2723,2731,2017-09-22T09:16:58Z,Clear / Sunny,Light Brown (Fezaza buni),N,N2,NA,NA,Gentle / moderate slope (medama mekakelegna daget),Picture 4,30%,Picture 4,2017-09-22T09:22:51Z,Anonymized,Anonymized,4,2724.162812,2017-09-22T09:22:54,Anonymized,Anonymized,6,2724.311592,2017-09-22T09:36:17,S6Q21__.jpg,20,Anonymized,Anonymized,6,2724.539791,2017-09-22T09:39:33,7,Anonymized,Anonymized,6,2721.445585,2017-09-22T09:46:17,S6Q29__.jpg,26,Anonymized,Anonymized,4,2720.626188,2017-09-22T09:51:21,34,Anonymized,Anonymized,8,2718.695553,2017-09-22T10:01:38,S6Q37__.jpg,37,Anonymized,Anonymized,6,2718.714448,2017-09-22T10:05:23,9,Anonymized,Anonymized,8,2723.840312,2017-09-22T10:11:12,S6Q45__.jpg,23,Anonymized,Anonymized,6,2727.582683,2017-09-22T10:16:13,2017-09-22T10:24:26Z,0.690361762,41-93-68-54,NA,NA,NA,NA,1,NA,NA,NA,NA,NA,NA,NA,NA,NA,NA,NA,NA,6.22,0.234,0.26,2.8,34,34,32,Clay loam
32,Jan-57,23126f8a7fb6472ea065c0516107928f,engidu washa area holding,merere aba men kid area holding,teter washa area holding,kamp area holding,##N/A##,##N/A##,##N/A##,##N/A##,##N/A##,Grey-Brown (gerachama buni/ teyem),NA,2017-09-23T06:28:14Z,66,Enum6,EA1,Anonymized,Yes,Household head,Male,41-60 years,8th Grade,6,4,No,NA,NA,Yes,holding around home,5YR,NA,5YR 4/8,NA,Gentle / moderate slope (medama mekakelegna daget),Picture 3,20%,Picture 4,Silt (betam dekake/ lem afer),Fine (Dekake),6,"Yes, it is an acidic soil",wheat,barley,bean,telba,missir,onion,##N/A##,##N/A##,##N/A##,##N/A##,0,1,0,0,0,0,0,0,0,NA,0,1,0,0,0,,0,0,0,1,0,0,3,0,2,seeding season,7,It is worse,Similar to other plots,2017-09-23T07:08:44Z,2017-09-23T07:16:33Z,0,16701,2017-09-23T08:17:27Z,2764,2772,2017-09-23T07:31:15Z,Clear / Sunny,Grey-Brown (gerachama buni teyem),5YR,NA,5YR 4/6,NA,Gentle / moderate slope (medama mekakelegna daget),Picture 3,10%,Picture 2,2017-09-23T07:33:07Z,Anonymized,Anonymized,16,2752.286918,2017-09-23T07:33:20,Anonymized,Anonymized,6,2764.060371,2017-09-23T07:48:34,S6Q21__.jpg,9,Anonymized,Anonymized,4,2759.93725,2017-09-23T07:53:45,2,Anonymized,Anonymized,4,2759.318063,2017-09-23T07:54:50,S6Q29__.jpg,6,Anonymized,Anonymized,4,2757.454337,2017-09-23T07:58:09,10,Anonymized,Anonymized,6,2756.506399,2017-09-23T08:00:51,S6Q37__.jpg,14,Anonymized,Anonymized,6,2758.274147,2017-09-23T08:03:43,3,Anonymized,Anonymized,6,2755.101012,2017-09-23T08:06:26,S6Q45__.jpg,8,Anonymized,Anonymized,4,2757.113879,2017-09-23T08:09:29,2017-09-23T08:13:06Z,0.504557601,16-32-17-73,NA,NA,NA,NA,1,NA,NA,NA,NA,NA,NA,NA,NA,NA,NA,NA,NA,5.7,0.298,0.21,1.75,24,34,42,Clay
33,Jan-58,4e37e45085a14400893d4989a7ebcac2,kolo afar area holding,genera dingayi area holding,merere area holding,chewa meda area holding,zelessa area holding,##N/A##,##N/A##,##N/A##,##N/A##,Dark Brown (tiqure buni),NA,2017-09-22T11:23:48Z,65,Enum6,EA1,Anonymized,Yes,Household head,Male,41-60 years,"11th Grade,based on previous curriculum",5,2,No,NA,NA,Yes,girar area holding,5YR,NA,5YR 6/8,NA,Gentle / moderate slope (medama mekakelegna daget),Picture 4,10%,Picture 5,Silt (betam dekake/ lem afer),Fine (Dekake),5,"No, it is not an acidic soil",wheat,teff,shimbra,##N/A##,##N/A##,##N/A##,##N/A##,##N/A##,##N/A##,##N/A##,0,1,0,0,0,0,0,0,0,NA,0,1,0,0,2,water carrying capacity,0,0,0,1,0,0,2,0,0,,5,It is similar,Similar to other plots,2017-09-22T12:02:01Z,2017-09-22T12:14:46Z,0,3339,2017-09-22T12:20:36Z,2768,2779,2017-09-22T12:20:17Z,Clear / Sunny,Dark Brown (tiqure buni),5YR,NA,5YR 4/2,NA,Gentle / moderate slope (medama mekakelegna daget),Picture 4,10%,Picture 4,2017-09-22T12:22:23Z,Anonymized,Anonymized,6,2759.293181,2017-09-22T12:22:23,Anonymized,Anonymized,6,2758.9558,2017-09-22T12:27:20,S6Q21__.jpg,31,Anonymized,Anonymized,4,2755.097465,2017-09-22T12:46:26,19,Anonymized,Anonymized,8,2750.00619,2017-09-22T12:47:49,S6Q29__.jpg,25,Anonymized,Anonymized,6,2753.789942,2017-09-22T12:52:52,12,Anonymized,Anonymized,6,2752.741078,2017-09-22T12:56:49,S6Q37__.jpg,24,Anonymized,Anonymized,6,2745.720299,2017-09-22T13:00:03,23,Anonymized,Anonymized,6,2749.935652,2017-09-22T13:03:22,S6Q45__.jpg,29,Anonymized,Anonymized,4,2748.403231,2017-09-22T13:06:36,2017-09-22T13:10:48Z,0.945060778,52-91-52-44,NA,NA,NA,NA,1,NA,NA,NA,NA,NA,NA,NA,NA,NA,NA,NA,NA,6.4,0.215,0.1,1.21,26,24,50,Clay
34,Jan-59,dfcd2a4f6dcb48f8ab539d13f6d05622,holding around zeyimentir area,holding around k elem washa area,holding around Marian midriff area,##N/A##,##N/A##,##N/A##,##N/A##,##N/A##,##N/A##,Dark Brown (tiqure buni),NA,2017-09-22T13:26:55Z,72,Enum6,EA1,Anonymized,Yes,Other,Male,41-60 years,7th Grade,2,2,No,NA,NA,Yes,holding around home,10YR,NA,NA,10YR 8/4,Gentle / moderate slope (medama mekakelegna daget),Picture 3,50% and more,Picture 6,Sand (Ashewa Afer),Between coarse and fine (Be Ashewama/ shekara ena bedekake mehakel),5,"Yes, it is an acidic soil",bean,teff,wheat,##N/A##,##N/A##,##N/A##,##N/A##,##N/A##,##N/A##,##N/A##,0,1,2,0,0,0,0,0,0,NA,0,1,0,0,2,high water carrying capacity,0,0,0,1,0,0,2,0,0,,4,It is similar,Better than other plots,2017-09-22T14:00:41Z,2017-09-22T14:00:47Z,&gt;5,3688,2017-09-22T14:11:37Z,2730,2734,2017-09-22T14:10:09Z,Mostly clear,Grey-Brown (gerachama buni teyem),5YR,NA,5YR 8/2,NA,Gentle / moderate slope (medama mekakelegna daget),Picture 3,30%,Picture 4,2017-09-22T14:13:59Z,Anonymized,Anonymized,4,2739.165091,2017-09-22T14:13:57,Anonymized,Anonymized,6,2734.747152,2017-09-22T14:19:52,S6Q21__.jpg,32,Anonymized,Anonymized,4,2736.305403,2017-09-22T14:25:53,15,Anonymized,Anonymized,6,2734.941983,2017-09-22T14:31:13,S6Q29__.jpg,13,Anonymized,Anonymized,4,2734.018714,2017-09-22T14:35:42,28,Anonymized,Anonymized,6,2731.255751,2017-09-22T14:41:27,S6Q37__.jpg,23,Anonymized,Anonymized,6,2731.064624,2017-09-22T14:44:47,10,Anonymized,Anonymized,4,2729.419488,2017-09-22T14:48:22,S6Q45__.jpg,28,Anonymized,Anonymized,4,2730.164274,2017-09-22T14:52:21,2017-09-22T14:58:14Z,0.1471322,48-85-12-76,NA,NA,NA,NA,1,NA,NA,NA,NA,NA,NA,NA,NA,NA,NA,NA,NA,6,0.134,0.13,1.51,44,26,30,Clay loam
35,1-Feb,d541a7d333d04309a80a725b68850bb7,Beret Masa,Geriyo,Burka Sefer Ategeb,##N/A##,##N/A##,##N/A##,##N/A##,##N/A##,##N/A##,Dark Grey (Tekore yale geracha),Geriyo,2012-01-01T00:44:09,37,Enum3,EA2,Anonymized,Household,Household head,Male,20-30 years,Primary,3,5,NA,Yes,Yes,NA,Dereba,N,N1,NA,NA,Flat / nearly flat (Tefetafa/medama),Picture 2,0%,Picture 1,Silt (Betam dekake/ lem afer),Fine (Dekake),7,"No, it is not an acidic soil",Bokolo,Sinde,Gebs,##N/A##,##N/A##,##N/A##,##N/A##,##N/A##,##N/A##,##N/A##,2,1,0,0,0,0,0,3,0,,0,2,1,3,0,,0,0,0,1,0,0,0,2,0,,7,It is much worse,Better than other plots,2012-01-01T01:41:12,2012-01-01T01:46:15,&gt;5,7037.1,2012-01-01T17:00:09,1943,1946,2012-01-01T17:03:20,Completely cloudy,Dark Grey (Tekore yale geracha),5YR,NA,5YR 6/2,NA,Flat / nearly flat (tefetafa/medama),Picture 2,0%,Picture 1,2012-01-01T17:08:09,Anonymized,Anonymized,4,1934.839902,2018-01-10T01:35:36,Anonymized,Anonymized,6,1938.595725,2018-01-10T01:50:09,S6Q21__.jpg,35,Anonymized,Anonymized,4,1938.573964,2018-01-10T01:55:11,23,Anonymized,Anonymized,4,1936.790793,2018-01-10T02:02:12,S6Q29__.jpg,53,Anonymized,Anonymized,4,1938.760206,2018-01-10T02:09:17,39,Anonymized,Anonymized,4,1935.288541,2018-01-10T02:15:09,S6Q37__.jpg,47,Anonymized,Anonymized,8,1934.914404,2018-01-10T02:23:32,21,Anonymized,Anonymized,4,1934.012424,2018-01-10T02:29:21,S6Q45__.jpg,42,Anonymized,Anonymized,8,1933.836292,2018-01-10T02:38:17,2012-01-01T18:25:03,0.101540434,12-91-98-37,3,,,0,2,3,Geriyo,3,1,Inherited,No,No,Vertisol (Tikure afer),Tikur Afer,Good,Less than  15 Mins,Yes,6.37,0.163,0.12,1.92,31,42,27,Loam
36,2-Feb,c50afed3e8c34e0dac36f311f992c447,Arat meazen,Arat meazen1,Arat meazen 3,Abadula 1,Abadula 2,Beresa,Beresa 1,Beresa 2,Shebrara,Light Grey (Fezaza Geracha),Guwaro,2018-01-11T00:19:34,92,Enum3,EA2,Anonymized,Household,Household head,Male,31-40 years,Primary,3,7,NA,Yes,Yes,NA,Guwaro,N,N8,NA,NA,Flat / nearly flat (Tefetafa/medama),Picture 2,0%,Picture 1,Silt (Betam dekake/ lem afer),Fine (Dekake),5,"No, it is not an acidic soil",Bakela,Sinde,##N/A##,##N/A##,##N/A##,##N/A##,##N/A##,##N/A##,##N/A##,##N/A##,1,3,4,0,0,0,0,2,0,,0,2,3,1,0,,4,0,0,1,0,0,3,2,0,,5,It is much worse,Worse than other plot,2018-01-11T01:02:03,2018-01-11T01:13:31,3-Jan,2201.4,2018-01-11T01:23:11,1933,1935,2018-01-11T01:25:13,Partly cloudy,Light Grey (Fezaza Geracha),5YR,NA,5YR 8/2,NA,Flat / nearly flat (tefetafa/medama),Picture 2,0%,Picture 1,2018-01-11T01:27:42,Anonymized,Anonymized,12,1936.28943,2018-01-11T01:35:29,Anonymized,Anonymized,48,1988.259111,2018-01-11T01:36:09,S6Q21__.jpg,19,Anonymized,Anonymized,24,1913.879302,2018-01-11T01:43:08,40,Anonymized,Anonymized,32,1931.474121,2018-01-11T01:44:56,S6Q29__.jpg,38,Anonymized,Anonymized,12,1984.457507,2018-01-11T01:48:28,13,Anonymized,Anonymized,48,2048.224559,2018-01-11T01:39:21,S6Q37__.jpg,16,Anonymized,Anonymized,12,1920.069664,2018-01-11T01:51:59,46,Anonymized,Anonymized,12,1897.257468,2018-01-11T01:54:47,S6Q45__.jpg,27,Anonymized,Anonymized,16,1948.054611,2018-01-11T02:01:20,2018-01-11T02:03:19,0.217327816,10-16-54-50,0,,,0,2,1,Guwaro,1,0.25,Inherited,No,No,Other type,Dalecha,Fair,Less than  15 Mins,Yes,6.5,0.222,0.14,1.55,27,46,27,Loam
37,3-Feb,9ae0da06d53748b5ae22558bb545b300,Aratmeazen,Abadula,Abadula1,Arameazen 1,##N/A##,##N/A##,##N/A##,##N/A##,##N/A##,Dark Grey (Tekore yale geracha),Yeguwaro Irsha,2018-01-11T02:06:44,104,Enum3,EA2,Anonymized,Household,Household head,Male,20-30 years,Primary,4,5,NA,Yes,Yes,NA,Yeguwaro Irsha,5YR,NA,5YR 4/4,NA,Flat / nearly flat (Tefetafa/medama),Picture 2,0%,Picture 1,Silt (Betam dekake/ lem afer),Coarse (Shekara),7,"No, it is not an acidic soil",Sinde,Bokolo,##N/A##,##N/A##,##N/A##,##N/A##,##N/A##,##N/A##,##N/A##,##N/A##,1,3,0,0,0,0,0,2,0,,0,2,1,0,0,,2,0,0,1,0,0,0,4,3,Using Fertilizer decreases soil fertility,4,It is better,Better than other plots,2018-01-11T02:43:00,2018-01-11T02:43:04,&gt;5,11017,2018-01-11T02:55:57,1921,1927,2018-01-11T03:02:17,Partly cloudy,Dark Grey (Tekore yale geracha),5YR,NA,5YR 4/4,NA,Flat / nearly flat (tefetafa/medama),Picture 3,0%,Picture 1,2018-01-11T03:04:20,Anonymized,Anonymized,24,1963.69455,2018-01-11T03:06:08,Anonymized,Anonymized,6,1912.456361,2018-01-11T03:08:40,S6Q21__.jpg,36,Anonymized,Anonymized,16,1929.01646,2018-01-11T03:18:36,35,Anonymized,Anonymized,24,1946.889129,2018-01-11T03:22:15,S6Q29__.jpg,65,Anonymized,Anonymized,16,1900.676577,2018-01-11T03:28:07,45,Anonymized,Anonymized,16,1919.698663,2018-01-11T03:31:54,S6Q37__.jpg,45,Anonymized,Anonymized,16,1895.333738,2018-01-11T03:36:07,48,Anonymized,Anonymized,24,1942.007323,2018-01-11T03:39:13,S6Q45__.jpg,62,Anonymized,Anonymized,24,1920.185582,2018-01-11T03:45:38,2018-01-11T03:48:44,0.308410573,40-18-97-63,0,,,0,2,1,Yeguwaro Irsha,1,1.25,Inherited,No,No,Other type,Dalecha,Fair,Less than  15 Mins,Yes,6.47,0.181,0.13,1.8,27,46,27,Loam
38,4-Feb,c5f7840e78d14f1280099d19ac0c8ea4,Yesinde masa,Abadula,Yeteff Irsha,##N/A##,##N/A##,##N/A##,##N/A##,##N/A##,##N/A##,Dark Grey (Tekore yale geracha),Yesinde masa,2018-01-11T04:09:56,100,Enum3,EA2,Anonymized,Household,Household head,Male,41-60 years,Adult literacy Program,0,4,NA,Yes,Yes,NA,Guwaro,5YR,NA,5YR 4/4,NA,Flat / nearly flat (Tefetafa/medama),Picture 2,0%,Picture 1,Silt (Betam dekake/ lem afer),Between coarse and fine (Be shekara ena bedekake mehakel),7,"No, it is not an acidic soil",Sinde,##N/A##,##N/A##,##N/A##,##N/A##,##N/A##,##N/A##,##N/A##,##N/A##,##N/A##,2,1,0,0,0,0,0,3,0,,0,2,1,0,0,,0,0,0,0,0,0,0,0,1,Applaying Fertilizer decreases soil fertility,7,It is much worse,Similar to other plots,2018-01-11T04:51:37,2018-01-11T05:06:34,3-Jan,2414,2018-01-11T05:13:38,1921,1923,2018-01-11T05:17:29,Clear / Sunny,Dark Grey (Tekore yale geracha),5YR,NA,5YR 6/2,NA,Flat / nearly flat (tefetafa/medama),Picture 2,0%,Picture 1,2018-01-11T05:19:13,Anonymized,Anonymized,12,1910.92163,2018-01-11T05:20:09,Anonymized,Anonymized,6,1912.072759,2018-01-11T05:24:10,S6Q21__.jpg,22,Anonymized,Anonymized,16,1922.456968,2018-01-11T05:28:08,30,Anonymized,Anonymized,6,1909.758825,2018-01-11T05:31:10,S6Q29__.jpg,24,Anonymized,Anonymized,6,1909.294066,2018-01-11T05:36:09,32,Anonymized,Anonymized,32,1913.71628,2018-01-11T05:40:00,S6Q37__.jpg,21,Anonymized,Anonymized,4,1921.688603,2018-01-11T05:41:39,31,Anonymized,Anonymized,8,1876.900607,2018-01-11T05:44:10,S6Q45__.jpg,29,Anonymized,Anonymized,4,1917.055683,2018-01-11T05:46:37,2018-01-11T05:48:54,0.416681753,66-63-09-43,0,,,0,2,2,Yesinde masa,2,0.125,Inherited,No,No,Other type,Dalecha,Fair,Less than  15 Mins,No,6.56,0.168,0.09,1.87,31,40,29,Clay loam
39,5-Feb,1b3d689c3ad141ed8f517ab512f8f93a,Kesareda,Kesareda 1,Kesareda 2,Kesareda 3,Kesareda 4,Ketane,Beresa,Wede Boklo,##N/A##,Light Grey (Fezaza Geracha),Biyane,##N/A##,60,Enum3,EA2,Anonymized,Household,Household head,Male,41-60 years,Primary,6,9,NA,Yes,Yes,NA,Biyane,5YR,NA,5YR 6/2,NA,Flat / nearly flat (Tefetafa/medama),Picture 2,0%,Picture 1,Silt (Betam dekake/ lem afer),Between coarse and fine (Be shekara ena bedekake mehakel),7,"No, it is not an acidic soil",Bokolo,##N/A##,##N/A##,##N/A##,##N/A##,##N/A##,##N/A##,##N/A##,##N/A##,##N/A##,2,1,5,4,0,0,0,3,0,,0,2,1,3,0,,4,0,0,1,0,0,3,2,0,,7,It is worse,Worse than other plot,2018-01-11T07:22:05,2018-01-11T07:22:09,&gt;5,3107.7,2018-01-11T07:55:09,1919,1920,2018-01-11T07:55:20,Mostly clear,Light Grey (Fezaza Geracha),5YR,NA,5YR 6/2,NA,Flat / nearly flat (tefetafa/medama),Picture 2,0%,Picture 1,2018-01-11T07:56:26,Anonymized,Anonymized,24,1906.601448,2018-01-11T07:57:18,Anonymized,Anonymized,48,1876.363876,2018-01-11T09:28:22,S6Q21__.jpg,NA,Anonymized,Anonymized,12,1922.741374,2018-01-11T09:29:01,NA,Anonymized,Anonymized,24,1905.1128,2018-01-11T09:29:48,S6Q29__.jpg,NA,Anonymized,Anonymized,16,1919.487121,2018-01-11T09:30:32,NA,Anonymized,Anonymized,16,1919.391442,2018-01-11T09:31:32,S6Q37__.jpg,NA,Anonymized,Anonymized,12,1900.321092,2018-01-11T09:33:56,NA,Anonymized,Anonymized,8,1918.807044,2018-01-11T09:38:36,##N/A##,NA,Anonymized,Anonymized,NA,NA,##N/A##,2018-01-11T09:41:04,0.258168778,79-71-75-27,4,,,0,2,1,Biyane,1,0.125,Inherited,No,No,Other type,Gembore,Fair,Less than  15 Mins,No,6.91,0.265,0.17,1.61,31,46,23,Loam
40,6-Feb,983e902150cc48d08feabb2207d69620,abatura 2,acheri 1,cheri 2,cheri 3,sefera,##N/A##,##N/A##,##N/A##,##N/A##,Other (specify),abatura 1,2018-01-10T08:15:47,6,Enum1,EA2,Anonymized,Parcel,Spouse,Male,&gt;60 years,Primary,2,10,NA,Yes,Yes,NA,abatura 1,N,N6,NA,NA,Flat / nearly flat (Tefetafa/medama),Picture 1,0%,Picture 1,Do not know,Fine (Dekake),5,"No, it is not an acidic soil",senda,beklo,##N/A##,##N/A##,##N/A##,##N/A##,##N/A##,##N/A##,##N/A##,##N/A##,0,1,2,0,0,0,0,0,0,,0,1,3,2,0,,2,0,0,1,0,0,0,3,0,,5,It is better,Worse than other plot,2018-01-10T08:49:20,2018-01-11T06:24:58,&gt;5,7038,2018-01-11T06:35:06,1936,1939,2018-01-11T06:36:44,Partly cloudy,Dark Brown (tiqure buni),N,N6,NA,NA,Flat / nearly flat (tefetafa/medama),Picture 1,0%,Picture 1,2018-01-11T06:37:49,Anonymized,Anonymized,8,1972.098712,2018-01-11T06:40:25,Anonymized,Anonymized,6,1933.794828,2018-01-11T06:43:59,S6Q21__.jpg,28,Anonymized,Anonymized,6,1931.126516,2018-01-11T06:50:53,20,Anonymized,Anonymized,8,1931.850334,2018-01-11T06:52:18,S6Q29__.jpg,93,Anonymized,Anonymized,4,1927.594623,2018-01-11T06:55:52,85,Anonymized,Anonymized,6,1930.395504,2018-01-11T06:58:58,S6Q37__.jpg,86,Anonymized,Anonymized,4,1926.169572,2018-01-11T07:02:20,19,Anonymized,Anonymized,8,1930.390047,2018-01-11T07:04:22,S6Q45__.jpg,71,Anonymized,Anonymized,24,1922.836128,2018-01-11T07:07:31,2018-01-11T07:09:56,0.070035493,28-22-86-23,4,fezaza nech,tekur buni,0,2,1,abatura 1,1,0.75,Granted by local leaders,Yes,NA,Vertisol (Tikure afer),tekur,Fair,Less than  15 Mins,Yes,6.56,0.207,0.23,2.04,29,46,25,Loam
41,7-Feb,9dffa65ea2c940559203bba66960ab98,A rat Meazen,berssaAkababi,##N/A##,##N/A##,##N/A##,##N/A##,##N/A##,##N/A##,##N/A##,Dark Grey (Tekore yale geracha),A rat Meazen,2018-01-10T01:40:59,85,Enum5,EA2,Anonymized,Household,Household head,Male,20-30 years,Primary,1,6,NA,Yes,No,NA,geryo cell 3,N,N8,NA,NA,Flat / nearly flat (Tefetafa/medama),Picture 1,0%,Picture 1,Silt (Betam dekake/ lem afer),Very Fine (betam Dekake),5,"No, it is not an acidic soil",1,##N/A##,##N/A##,##N/A##,##N/A##,##N/A##,##N/A##,##N/A##,##N/A##,##N/A##,0,1,0,2,0,0,0,0,0,,2,1,0,0,0,,0,0,0,1,2,0,0,3,0,,5,It is similar,Similar to other plots,2018-01-10T01:58:56,2018-01-10T02:14:27,3-Jan,2400.4,2018-01-10T02:28:03,1915,1921,2018-01-10T02:29:06,Partly cloudy,Dark Grey (Tekore yale geracha),N,N6,NA,NA,Flat / nearly flat (tefetafa/medama),Picture 1,0%,Picture 1,2018-01-10T02:31:04,Anonymized,Anonymized,16,1911.658046,2018-01-10T02:35:11,Anonymized,Anonymized,6,1907.787382,2018-01-10T02:44:58,S6Q21__.jpg,16,Anonymized,Anonymized,6,1906.252129,2018-01-10T02:46:48,38,Anonymized,Anonymized,4,1907.380359,2018-01-10T02:52:48,S6Q29__.jpg,32,Anonymized,Anonymized,6,1906.51564,2018-01-10T02:54:28,35,Anonymized,Anonymized,6,1907.273006,2018-01-10T02:57:03,S6Q37__.jpg,21,Anonymized,Anonymized,6,1907.024673,2018-01-10T03:00:12,32,Anonymized,Anonymized,4,1907.572887,2018-01-10T03:02:38,S6Q45__.jpg,14,Anonymized,Anonymized,6,1907.983421,2018-01-10T03:05:09,2018-01-10T03:06:48,0.758474404,79-92-44-94,3,,,0,2,2,A rat Meazen,2,50,Inherited,No,No,Vertisol (Tikure afer),dakecha,Fair,15 - 30   Mins,Yes,6.46,0.166,0.11,1.19,29,46,25,Loam
42,8-Feb,3a561532c9f54c438d52691ac6871fb5,geryo Akababi 2,geryo akababi 3,Geryo Akababi 4,Geryo Akababi 5,abadula akabab,##N/A##,##N/A##,##N/A##,##N/A##,Grey-Brown (gerachama buni/ teyem),geryo akababi 3,2018-01-10T03:14:30,95,Enum5,EA2,Anonymized,Household,Household head,Male,&gt;60 years,Adult literacy Program,0,5,NA,Yes,Yes,NA,geryo Akababi 1,N,N6,NA,NA,Flat / nearly flat (Tefetafa/medama),Picture 1,0%,Picture 1,Silt (Betam dekake/ lem afer),Fine (Dekake),5,"Yes, it is an acidic soil",1,##N/A##,##N/A##,##N/A##,##N/A##,##N/A##,##N/A##,##N/A##,##N/A##,##N/A##,0,1,0,2,0,0,0,3,0,,2,1,0,0,0,,0,1,3,0,0,2,0,0,0,,5,It is similar,Similar to other plots,2018-01-10T03:38:41,2018-01-10T03:39:24,&gt;5,18297,2018-01-10T04:02:59,1908,1910,2018-01-10T04:05:01,Mostly clear,Dark Grey (Tekore yale geracha),N,N8,NA,NA,Flat / nearly flat (tefetafa/medama),Picture 1,0%,Picture 1,2018-01-10T04:11:15,Anonymized,Anonymized,4,1907.479065,2018-01-10T04:11:28,Anonymized,Anonymized,4,1907.635354,2018-01-10T04:16:07,S6Q21__.jpg,43,Anonymized,Anonymized,4,1907.213594,2018-01-10T04:18:23,68,Anonymized,Anonymized,6,1905.388427,2018-01-10T04:20:37,S6Q29__.jpg,101,Anonymized,Anonymized,4,1903.832445,2018-01-10T04:24:13,113,Anonymized,Anonymized,6,1904.650392,2018-01-10T04:28:12,S6Q37__.jpg,54,Anonymized,Anonymized,4,1905.89385,2018-01-10T04:31:02,80,Anonymized,Anonymized,48,1954.571282,2018-01-10T04:33:43,S6Q45__.jpg,97,Anonymized,Anonymized,6,1907.356446,2018-01-10T04:37:09,2018-01-10T04:38:39,0.615771937,76-32-52-18,2,,,0,2,3,geryo akababi 3,3,1,Inherited,No,No,Mixed type (Debeleq afer),giracha,Fair,Less than  15 Mins,No,6.45,0.2,0.12,1.58,37,40,23,Loam
43,9-Feb,b9c4deb217804be5ab6c02173135b94d,Teared Akababi,abadulaAkababi,Geryo,##N/A##,##N/A##,##N/A##,##N/A##,##N/A##,##N/A##,Light Grey (Fezaza Geracha),DuguaGeryo,2018-01-10T06:29:28,83,Enum5,EA2,Anonymized,Other,Household head,Male,20-30 years,Secondary,1,2,NA,No,No,NA,DuguaGeryo,N,N8,NA,NA,Flat / nearly flat (Tefetafa/medama),Picture 1,0%,Picture 1,Clay (Shekela Afer),Fine (Dekake),3,"No, it is not an acidic soil",Sinde,##N/A##,##N/A##,##N/A##,##N/A##,##N/A##,##N/A##,##N/A##,##N/A##,##N/A##,1,3,0,2,0,0,0,4,0,,0,1,0,2,0,,0,1,0,0,0,0,2,3,0,,4,It is similar,Similar to other plots,2018-01-10T06:44:11,2018-01-10T06:44:25,3-Jan,1643.6,2018-01-10T06:51:54,1923,1925,2018-01-10T06:53:17,Partly cloudy,Light Grey (Fezaza Geracha),N,N8,NA,NA,Flat / nearly flat (tefetafa/medama),Picture 1,0%,Picture 1,2018-01-10T06:54:53,Anonymized,Anonymized,12,1910.868625,2018-01-10T06:57:19,Anonymized,Anonymized,4,1911.415772,2018-01-10T07:00:14,S6Q21__.jpg,13,Anonymized,Anonymized,4,1908.366578,2018-01-10T07:05:36,27,Anonymized,Anonymized,6,1907.435083,2018-01-10T07:06:17,S6Q29__.jpg,22,Anonymized,Anonymized,6,1907.475385,2018-01-10T07:08:42,25,Anonymized,Anonymized,4,1908.694471,2018-01-10T07:11:12,S6Q37__.jpg,14,Anonymized,Anonymized,6,1912.075871,2018-01-10T07:14:28,28,Anonymized,Anonymized,4,1912.339907,2018-01-10T07:16:50,S6Q45__.jpg,21,Anonymized,Anonymized,4,1912.04001,2018-01-10T07:21:01,2018-01-10T07:22:25,0.06702475,40-69-08-99,1,,,0,2,1,DuguaGeryo,1,0.25,Inherited,No,No,Other type,giracha,Fair,Less than  15 Mins,Yes,6.65,0.191,0.1,1.15,33,40,27,Loam
44,10-Feb,05971cd4b5af4803aee54b54da7bcfb1,Kedimomono,##N/A##,##N/A##,##N/A##,##N/A##,##N/A##,##N/A##,##N/A##,##N/A##,Light Grey (Fezaza Geracha),Kedimomono,2018-01-10T08:25:32,129,Enum5,EA2,Anonymized,Household,Household head,Male,20-30 years,Primary,1,5,NA,Yes,Yes,NA,GarzimachiZewde,N,N6,NA,NA,Flat / nearly flat (Tefetafa/medama),Picture 1,0%,Picture 1,Silt (Betam dekake/ lem afer),Very Fine (betam Dekake),5,Do not know,Bekolo,##N/A##,##N/A##,##N/A##,##N/A##,##N/A##,##N/A##,##N/A##,##N/A##,##N/A##,2,1,0,3,0,0,0,0,0,,1,2,0,0,0,,0,1,2,3,0,0,0,0,0,,5,It is similar,Similar to other plots,2018-01-10T08:37:19,2018-01-10T08:42:08,3-Jan,913.37,2018-01-10T08:52:40,1921,1924,2018-01-10T08:54:07,Mostly clear,Light Grey (Fezaza Geracha),N,N8,NA,NA,Flat / nearly flat (tefetafa/medama),Picture 1,0%,Picture 1,2018-01-10T08:56:16,Anonymized,Anonymized,8,1912.905143,2018-01-10T08:57:10,Anonymized,Anonymized,6,1914.878734,2018-01-10T08:58:29,S6Q21__.jpg,19,Anonymized,Anonymized,6,1913.768536,2018-01-10T09:00:35,21,Anonymized,Anonymized,6,1913.633174,2018-01-10T09:02:34,S6Q29__.jpg,11,Anonymized,Anonymized,4,1913.810946,2018-01-10T09:04:32,19,Anonymized,Anonymized,8,1912.975197,2018-01-10T09:06:00,S6Q37__.jpg,22,Anonymized,Anonymized,4,1914.168467,2018-01-10T09:08:02,24,Anonymized,Anonymized,4,1913.636028,2018-01-10T09:10:06,S6Q45__.jpg,7,Anonymized,Anonymized,4,1913.587755,2018-01-10T09:11:03,2018-01-10T09:12:38,0.643120494,08-88-38-02,2,,,0,2,2,Kedimomono,2,0.25,Inherited,No,No,Other type,giracha,Fair,15 - 30   Mins,No,6.76,0.262,0.21,2.17,29,48,23,Loam
45,11-Feb,6c9134c8e54e491c9bfdf6c8e73c1e57,Arab Arab Akababi 2,Teared a Akababi,##N/A##,##N/A##,##N/A##,##N/A##,##N/A##,##N/A##,##N/A##,Light Grey (Fezaza Geracha),Arab Arab akbabi 1,2018-01-11T01:25:28,158,Enum5,EA2,Anonymized,Household,Spouse,Female,31-40 years,Adult literacy Program,0,4,NA,Yes,Yes,NA,Arab Arab akbabi 1,10YR,NA,NA,10YR 8/4,Gentle / moderate slope (Medama mekakelegna daget),Picture 2,30%,Picture 3,Do not know,Between coarse and fine (Be shekara ena bedekake mehakel),2,"No, it is not an acidic soil",Bekolo (Mezie),Teffe,##N/A##,##N/A##,##N/A##,##N/A##,##N/A##,##N/A##,##N/A##,##N/A##,0,1,2,3,0,0,0,0,0,,1,2,0,0,0,,0,0,0,0,0,0,1,2,0,,3,It is worse,Similar to other plots,2018-01-11T01:48:13,2018-01-11T01:48:41,&gt;5,5976,2018-01-11T01:59:21,1875,1879,2018-01-11T02:01:22,Mostly clear,Light Grey (Fezaza Geracha),5YR,NA,5YR 8/2,NA,Gentle / moderate slope (medama mekakelegna daget),Picture 3,20%,Picture 3,2018-01-11T02:05:10,Anonymized,Anonymized,48,1864.403782,2018-01-11T02:05:25,Anonymized,Anonymized,6,1871.239711,2018-01-11T02:08:52,S6Q21__.jpg,30,Anonymized,Anonymized,6,1870.933587,2018-01-11T02:11:08,73,Anonymized,Anonymized,6,1871.843373,2018-01-11T02:14:13,S6Q29__.jpg,51,Anonymized,Anonymized,6,1870.792925,2018-01-11T02:16:22,52,Anonymized,Anonymized,6,1868.707185,2018-01-11T02:18:56,S6Q37__.jpg,38,Anonymized,Anonymized,4,1868.931811,2018-01-11T02:21:00,48,Anonymized,Anonymized,4,1870.230941,2018-01-11T02:22:48,S6Q45__.jpg,31,Anonymized,Anonymized,6,1869.29508,2018-01-11T02:24:35,2018-01-11T02:32:13,0.338545728,82-93-50-11,0,,,0,2,1,Arab Arab akbabi 1,1,0.5,Granted by local leaders,No,No,Leptosol (Ashewama afer),Giracha,Poor,Less than  15 Mins,Yes,7.35,0.382,0.14,1.33,35,46,19,Loam
46,12-Feb,a542ef21b8a5462cbb23cf10357f9104,Aroarba 2,CeryAkababi,##N/A##,##N/A##,##N/A##,##N/A##,##N/A##,##N/A##,##N/A##,Light Grey (Fezaza Geracha),Aroarba1,2018-01-11T03:35:12,120,Enum5,EA2,Anonymized,Household,Household head,Male,&gt;60 years,Adult literacy Program,1,7,NA,Yes,Yes,NA,Aroarba1,5YR,NA,5YR 8/2,NA,Flat / nearly flat (Tefetafa/medama),Picture 1,0%,Picture 1,Silt (Betam dekake/ lem afer),Very Fine (betam Dekake),5,"No, it is not an acidic soil",Sinde,##N/A##,##N/A##,##N/A##,##N/A##,##N/A##,##N/A##,##N/A##,##N/A##,##N/A##,0,1,2,3,0,0,0,0,0,,0,1,0,0,0,,0,0,0,0,0,1,2,3,0,,4,It is better,Better than other plots,2018-01-11T03:52:06,2018-01-11T03:52:10,&gt;5,2099.9,2018-01-11T03:58:38,1904,1905,2018-01-11T04:01:37,Mostly clear,Light Grey (Fezaza Geracha),N,N6,NA,NA,Flat / nearly flat (tefetafa/medama),Picture 1,0%,Picture 1,2018-01-11T04:03:09,Anonymized,Anonymized,8,1927.857042,2018-01-11T04:03:48,Anonymized,Anonymized,4,1900.078941,2018-01-11T04:05:04,S6Q21__.jpg,25,Anonymized,Anonymized,4,1897.815633,2018-01-11T04:06:41,29,Anonymized,Anonymized,6,1897.1654,2018-01-11T04:08:12,S6Q29__.jpg,19,Anonymized,Anonymized,4,1897.663895,2018-01-11T04:09:47,35,Anonymized,Anonymized,4,1898.416311,2018-01-11T04:11:17,S6Q37__.jpg,26,Anonymized,Anonymized,4,1898.011634,2018-01-11T04:12:55,36,Anonymized,Anonymized,4,1899.274051,2018-01-11T04:14:36,S6Q45__.jpg,18,Anonymized,Anonymized,6,1898.22889,2018-01-11T04:15:55,2018-01-11T04:18:46,0.751242489,98-24-15-13,2,,,0,2,1,Aroarba1,1,0.25,Granted by local leaders,No,No,Other type,Giracha,Fair,Less than  15 Mins,No,6.65,0.214,0.11,1.8,29,46,25,Loam
47,13-Feb,cb7af51931d041d79b7db5e41d0da863,Ararba 2,CherylAkababi,Ararba Akababi,##N/A##,##N/A##,##N/A##,##N/A##,##N/A##,##N/A##,Light Grey (Fezaza Geracha),Ararba 2,2018-01-11T04:27:59,116,Enum5,EA2,Anonymized,Household,Household head,Male,41-60 years,Adult literacy Program,1,8,NA,Yes,Yes,NA,Ararba 1,N,N8,NA,NA,Flat / nearly flat (Tefetafa/medama),Picture 1,0%,Picture 1,Silt (Betam dekake/ lem afer),Between coarse and fine (Be shekara ena bedekake mehakel),3,"No, it is not an acidic soil",teffe,##N/A##,##N/A##,##N/A##,##N/A##,##N/A##,##N/A##,##N/A##,##N/A##,##N/A##,1,2,0,0,0,0,0,0,0,,0,1,0,0,0,,0,0,0,0,0,0,1,2,0,,5,It is similar,Similar to other plots,2018-01-11T04:46:26,2018-01-11T05:01:50,5-Mar,3625.9,2018-01-11T05:08:37,1916,1919,2018-01-11T05:10:49,Mostly clear,Dark Grey (Tekore yale geracha),5YR,NA,5YR 8/2,NA,Flat / nearly flat (tefetafa/medama),Picture 1,0%,Picture 1,2018-01-11T05:34:13,Anonymized,Anonymized,6,1895.224852,2018-01-11T05:13:37,Anonymized,Anonymized,4,1907.816481,2018-01-11T05:16:11,S6Q21__.jpg,53,Anonymized,Anonymized,4,1909.538427,2018-01-11T05:18:41,47,Anonymized,Anonymized,4,1909.711927,2018-01-11T05:20:51,S6Q29__.jpg,11,Anonymized,Anonymized,4,1910.308847,2018-01-11T05:22:45,61,Anonymized,Anonymized,4,1909.458537,2018-01-11T05:24:43,S6Q37__.jpg,63,Anonymized,Anonymized,4,1909.006349,2018-01-11T05:27:07,62,Anonymized,Anonymized,4,1909.920998,2018-01-11T05:29:52,S6Q45__.jpg,12,Anonymized,Anonymized,4,1910.066319,2018-01-11T05:32:22,2018-01-11T05:34:23,0.442216166,73-39-20-66,0,,,0,2,2,Ararba 2,2,0.25,Granted by local leaders,No,No,Mixed type (Debeleq afer),giracha,Poor,15 - 30   Mins,No,6.88,0.315,0.16,1.97,27,50,23,Loam
48,14-Feb,88bfc3c4eff54c938a0e55ce41ecd571,Dugda filefit,Dugda guaro,Yemekone masa,Semona (Dereba),Adula gedel tig,Adula Menged dar,##N/A##,##N/A##,##N/A##,Black (Tikur),Yemekone masa,2018-01-10T03:00:09,40,Enum2,EA2,Anonymized,Household,Household head,Male,41-60 years,Primary,3,12,NA,Yes,Yes,NA,Beresa masa,N,N4,NA,NA,Gentle / moderate slope (Medama mekakelegna daget),Picture 4,0%,Picture 1,Clay (Shekela Afer),Coarse (Shekara),7,"No, it is not an acidic soil",1,##N/A##,##N/A##,##N/A##,##N/A##,##N/A##,##N/A##,##N/A##,##N/A##,##N/A##,0,1,2,0,0,0,0,3,0,,1,3,0,0,2,chere afer weyim ashewama kehone,3,0,0,2,0,0,0,0,1,ye afer meshershe,6,It is much worse,Better than other plots,2018-01-10T03:41:59,2018-01-10T03:56:10,&gt;5,5513.2,2018-01-10T04:00:11,1940,1945,2018-01-10T04:01:34,Partly cloudy,Light Grey (Fezaza Geracha),N,N8,NA,NA,Flat / nearly flat (tefetafa/medama),Picture 2,0%,Picture 1,2018-01-10T04:06:21,Anonymized,Anonymized,6,1939.847817,2018-01-10T04:07:27,Anonymized,Anonymized,6,1939.800232,2018-01-10T04:09:44,S6Q21__.jpg,28,Anonymized,Anonymized,4,1939.482197,2018-01-10T04:13:33,50,Anonymized,Anonymized,6,1939.194701,2018-01-10T04:17:04,S6Q29__.jpg,42,Anonymized,Anonymized,6,1938.973542,2018-01-10T04:20:54,47,Anonymized,Anonymized,6,1938.772926,2018-01-10T04:25:31,S6Q37__.jpg,26,Anonymized,Anonymized,6,1938.274593,2018-01-10T04:40:46,47,Anonymized,Anonymized,8,1937.441528,2018-01-10T04:31:43,S6Q45__.jpg,40,Anonymized,Anonymized,4,1940.518044,2018-01-10T04:35:54,2018-01-10T04:35:58,0.76416616,66-04-13-10,3,,,0,2,4,Yemekone masa,1,0.5,Rent,No,No,Vertisol (Tikure afer),tikur afer,Fair,Less than  15 Mins,No,6.82,0.186,0.15,1.38,31,46,23,Loam
49,15-Feb,c97189e5215848a6b155547b0f352fe6,g osho 2,abadula 1,abadula 2,##N/A##,##N/A##,##N/A##,##N/A##,##N/A##,##N/A##,Grey-Brown (gerachama buni/ teyem),gosho 1,2018-01-11T04:42:47,46,Enum1,EA2,Anonymized,Household,Household head,Female,&gt;60 years,Primary,1,2,NA,No,No,NA,gosho 1,N,N6,NA,NA,Flat / nearly flat (Tefetafa/medama),Picture 1,0%,Picture 1,Do not know,Between coarse and fine (Be shekara ena bedekake mehakel),6,"No, it is not an acidic soil",bekelo,##N/A##,##N/A##,##N/A##,##N/A##,##N/A##,##N/A##,##N/A##,##N/A##,##N/A##,2,1,3,0,0,0,0,0,0,,2,1,0,0,3,koya,1,0,0,3,0,0,2,0,0,,6,It is worse,Similar to other plots,2018-01-11T05:05:27,2018-01-11T05:10:04,3-Jan,2970.8,2018-01-11T05:19:25,1938,1940,2018-01-11T05:21:49,Partly cloudy,Dark Brown (tiqure buni),N,N6,NA,NA,Flat / nearly flat (tefetafa/medama),Picture 1,0%,Picture 1,2018-01-11T05:24:48,Anonymized,Anonymized,48,1903.761614,2018-01-11T05:27:13,Anonymized,Anonymized,4,1928.033366,2018-01-11T05:29:47,S6Q21__.jpg,46,Anonymized,Anonymized,4,1931.981428,2018-01-11T05:36:52,45,Anonymized,Anonymized,4,1931.498052,2018-01-11T05:40:15,S6Q29__.jpg,73,Anonymized,Anonymized,6,1932.34712,2018-01-11T05:47:04,13,Anonymized,Anonymized,4,1933.468043,2018-01-11T05:49:38,S6Q37__.jpg,45,Anonymized,Anonymized,4,1933.008701,2018-01-11T05:51:47,40,Anonymized,Anonymized,4,1934.761753,2018-01-11T05:54:44,S6Q45__.jpg,41,Anonymized,Anonymized,6,1933.904281,2018-01-11T05:57:45,2018-01-11T06:00:03,0.376412761,59-88-53-25,0,,,0,2,1,gosho 1,1,0.125,Granted by local leaders,Yes,NA,Other type,yeaheya hode,Fair,Less than  15 Mins,No,6.64,0.206,0.19,2.45,33,42,25,Loam
50,16-Feb,52649108e26949c4a9dd10c2d097dae2,geryho 2,kassareda 1,berassa,kassareda 2,##N/A##,##N/A##,##N/A##,##N/A##,##N/A##,Black (Tikur),geryho 1,2018-01-11T02:34:58,64,Enum1,EA2,Anonymized,Household,Household head,Male,31-40 years,Primary,2,7,NA,Yes,Yes,NA,geryho 1,N,N6,NA,NA,Flat / nearly flat (Tefetafa/medama),Picture 1,0%,Picture 1,Silt (Betam dekake/ lem afer),Coarse (Shekara),4,"No, it is not an acidic soil",bekello,##N/A##,##N/A##,##N/A##,##N/A##,##N/A##,##N/A##,##N/A##,##N/A##,##N/A##,2,1,3,0,0,0,0,0,0,,0,1,0,2,0,,2,0,0,1,0,0,3,0,0,,6,It is worse,Similar to other plots,2018-01-11T03:05:20,2018-01-11T03:09:30,5-Mar,2681.3,2018-01-11T03:21:19,1909,1910,2018-01-11T03:22:38,Partly cloudy,Dark Brown (tiqure buni),N,N8,NA,NA,Flat / nearly flat (tefetafa/medama),Picture 1,0%,Picture 1,2018-01-11T03:24:20,Anonymized,Anonymized,16,1897.299713,2018-01-11T03:28:10,Anonymized,Anonymized,4,1899.933492,2018-01-11T03:32:28,S6Q21__.jpg,31,Anonymized,Anonymized,4,1901.59255,2018-01-11T03:37:21,30,Anonymized,Anonymized,8,1901.657626,2018-01-11T03:37:29,S6Q29__.jpg,35,Anonymized,Anonymized,6,1900.446982,2018-01-11T03:40:56,15,Anonymized,Anonymized,4,1899.20236,2018-01-11T03:43:32,S6Q37__.jpg,35,Anonymized,Anonymized,6,1901.499666,2018-01-11T03:46:37,33,Anonymized,Anonymized,4,1901.176347,2018-01-11T03:49:21,S6Q45__.jpg,37,Anonymized,Anonymized,4,1901.067171,2018-01-11T03:53:34,2018-01-11T03:56:32,0.656245313,36-29-33-89,2,,,0,2,1,geryho 1,1,0.25,Inherited,Yes,NA,Vertisol (Tikure afer),tekur,Poor,Less than  15 Mins,No,6.8,0.286,0.09,2.34,33,48,19,Loam
51,17-Feb,29d882f426514528a683baa51445e8d6,##N/A##,##N/A##,##N/A##,##N/A##,##N/A##,##N/A##,##N/A##,##N/A##,##N/A##,Other (specify),Bet akababi,2012-01-02T16:05:08,136,Enum2,EA2,Anonymized,Household,Spouse,Female,20-30 years,Primary,2,4,NA,No,Yes,NA,Bet akababi,5YR,NA,5YR 6/8,NA,Gentle / moderate slope (Medama mekakelegna daget),Picture 5,0%,Picture 1,Silt (Betam dekake/ lem afer),Fine (Dekake),8,"No, it is not an acidic soil",Enset,Buna,Chat,Bokolo,##N/A##,##N/A##,##N/A##,##N/A##,##N/A##,##N/A##,3,1,0,2,0,0,0,0,0,,2,1,3,0,0,,2,0,1,0,3,0,0,0,0,,6,It is similar,Better than other plots,2012-01-02T16:18:47,2012-01-02T16:20:42,3-Jan,1494.4,2012-01-02T16:27:13,2028,2031,2012-01-02T16:33:50,Clear / Sunny,Other (specify),5YR,NA,5YR 6/8,NA,Flat / nearly flat (tefetafa/medama),Picture 2,0%,Picture 1,2012-01-02T16:40:07,Anonymized,Anonymized,8,2023.084216,2018-01-15T07:59:35,Anonymized,Anonymized,4,2022.340857,2018-01-15T08:10:57,S6Q21__.jpg,38,Anonymized,Anonymized,6,2022.256915,2018-01-15T08:09:48,42,Anonymized,Anonymized,6,2020.716028,2018-01-15T08:07:22,S6Q29__.jpg,3,Anonymized,Anonymized,6,2022.31433,2018-01-15T08:13:39,75,Anonymized,Anonymized,4,2018.782574,2018-01-15T08:20:26,S6Q37__.jpg,49,Anonymized,Anonymized,4,2019.237731,2018-01-15T08:24:49,67,Anonymized,Anonymized,4,2019.725573,2018-01-15T08:23:49,S6Q45__.jpg,4,Anonymized,Anonymized,6,2021.841658,2018-01-15T08:14:13,2012-01-02T17:29:13,0.409679394,67-51-57-54,0,key afer,key,0,2,1,Bet akababi,1,0.2,Inherited,No,No,Luvisol (Keye afer),key afer,Fair,Less than  15 Mins,No,6.63,0.449,0.26,2.9,33,20,47,Clay
52,18-Feb,71f5208ceb1e49c19cca8db1d2e3901f,geryho 2,abadula,bersa,##N/A##,##N/A##,##N/A##,##N/A##,##N/A##,##N/A##,Other (specify),geryho 2,2018-01-11T00:50:50,97,Enum1,EA2,Anonymized,Household,Household head,Male,41-60 years,Primary,6,7,NA,Yes,Yes,NA,geryho 1,N,N4,NA,NA,Gentle / moderate slope (Medama mekakelegna daget),Picture 3,0%,Picture 1,Silt (Betam dekake/ lem afer),Between coarse and fine (Be shekara ena bedekake mehakel),6,"No, it is not an acidic soil",ater,##N/A##,##N/A##,##N/A##,##N/A##,##N/A##,##N/A##,##N/A##,##N/A##,##N/A##,2,3,1,0,4,0,0,0,0,,0,1,2,3,0,,1,0,0,2,0,0,0,0,0,,5,It is worse,Worse than other plot,2018-01-11T01:19:33,2018-01-11T01:29:24,5-Mar,2269.9,2018-01-11T01:37:26,1909,1911,2018-01-11T01:40:54,Partly cloudy,Dark Brown (tiqure buni),N,N6,NA,NA,Gentle / moderate slope (medama mekakelegna daget),Picture 2,0%,Picture 1,2018-01-11T01:43:16,Anonymized,Anonymized,16,1899.909337,2018-01-11T01:45:00,Anonymized,Anonymized,4,1904.210995,2018-01-11T01:48:30,S6Q21__.jpg,24,Anonymized,Anonymized,4,1897.872359,2018-01-11T01:53:06,19,Anonymized,Anonymized,4,1899.6297,2018-01-11T01:55:29,S6Q29__.jpg,37,Anonymized,Anonymized,4,1899.512948,2018-01-11T01:58:07,26,Anonymized,Anonymized,6,1899.760085,2018-01-11T02:00:33,S6Q37__.jpg,28,Anonymized,Anonymized,4,1900.40681,2018-01-11T02:02:30,24,Anonymized,Anonymized,4,1900.255557,2018-01-11T02:05:01,S6Q45__.jpg,30,Anonymized,Anonymized,4,1898.903191,2018-01-11T02:06:59,2018-01-11T02:13:39,0.544814504,32-97-52-20,3,nechma,tekur buni,0,2,2,geryho 2,2,0.5,Inherited,Yes,NA,Other type,merera,Poor,Less than  15 Mins,Yes,7.1,0.35,0.15,1.65,33,48,19,Loam
53,19-Feb,8535f76ed94a424db80ea738594646df,Arat Mazeh,Kenenged betach,Abadula tachignaw,Abadula layignaw,Beresa,##N/A##,##N/A##,##N/A##,##N/A##,Yellow-Brown (Bicha buni),Guaro,2018-01-10T06:26:34,102,Enum2,EA2,Anonymized,Household,Household head,Male,41-60 years,Adult literacy Program,1,8,NA,Yes,Yes,NA,Guaro,N,N2,NA,NA,Strong slope (Daget),Picture 6,10%,Picture 4,Clay (Shekela Afer),Coarse (Shekara),6,"Yes, it is an acidic soil","1,Gomen","2,Bokolo","3, Sinde","4, Fosoliya","5, Gitosh",##N/A##,##N/A##,##N/A##,##N/A##,##N/A##,3,1,4,2,0,0,0,0,0,,1,3,0,2,0,,2,0,4,1,0,0,3,0,0,,5,It is worse,Worse than other plot,2018-01-10T07:07:44,2018-01-10T07:21:11,&gt;5,10679,2018-01-10T07:36:28,1925,1929,2018-01-10T07:39:01,Mostly clear,Light Grey (Fezaza Geracha),N,N2,NA,NA,Gentle / moderate slope (medama mekakelegna daget),Picture 3,2%,Picture 2,2018-01-10T07:40:25,Anonymized,Anonymized,8,1914.47135,2018-01-10T07:44:40,Anonymized,Anonymized,6,1915.13484,2018-01-10T07:49:49,S6Q21__.jpg,20,Anonymized,Anonymized,6,1915.051414,2018-01-10T07:53:33,135,Anonymized,Anonymized,8,1913.51265,2018-01-10T08:00:44,S6Q29__.jpg,125,Anonymized,Anonymized,4,1912.710827,2018-01-10T08:09:30,129,Anonymized,Anonymized,12,1912.8558,2018-01-10T08:15:03,S6Q37__.jpg,17,Anonymized,Anonymized,8,1912.971432,2018-01-10T08:18:54,74,Anonymized,Anonymized,4,1913.82377,2018-01-10T08:22:56,S6Q45__.jpg,70,Anonymized,Anonymized,6,1915.19913,2018-01-10T08:28:14,2018-01-10T08:29:35,0.171181791,20-89-87-26,0,,,0,2,1,Guaro,3,0.625,Inherited,No,No,Vertisol (Tikure afer),tikur afer,Fair,Less than  15 Mins,Yes,6.93,0.28,0.18,2.25,29,46,25,Loam
54,20-Feb,311542072aa6458e830e677562a7f9bd,Dereba,Yebokolo masa,##N/A##,##N/A##,##N/A##,##N/A##,##N/A##,##N/A##,##N/A##,Other (specify),Yebokolo masa,2018-01-09T09:25:21,194,Enum2,EA2,Anonymized,Household,Household head,Male,31-40 years,Adult literacy Program,0,3,NA,No,Yes,NA,Geriyo,10YR,NA,NA,10YR 8/4,Gentle / moderate slope (Medama mekakelegna daget),Picture 3,0%,Picture 1,Silt (Betam dekake/ lem afer),Between coarse and fine (Be shekara ena bedekake mehakel),7,"No, it is not an acidic soil",1,##N/A##,##N/A##,##N/A##,##N/A##,##N/A##,##N/A##,##N/A##,##N/A##,##N/A##,2,1,0,0,0,3,0,0,4,meretu yemiyabt kehone,1,2,3,0,0,,0,0,0,0,0,0,2,0,1,soil erosion,5,It is worse,Worse than other plot,2018-01-09T10:13:37,2018-01-10T01:28:47,&gt;5,4888.7,2018-01-10T01:43:00,1958,1960,2018-01-10T01:46:08,Completely cloudy,Light Grey (Fezaza Geracha),N,N8,NA,NA,Flat / nearly flat (tefetafa/medama),Picture 2,0%,Picture 1,2018-01-10T01:50:35,Anonymized,Anonymized,6,1945.99079,2018-01-10T01:52:00,Anonymized,Anonymized,8,1945.318719,2018-01-10T01:54:54,S6Q21__.jpg,38,Anonymized,Anonymized,8,1945.611794,2018-01-10T02:02:12,46,Anonymized,Anonymized,4,1945.803745,2018-01-10T02:07:50,S6Q29__.jpg,37,Anonymized,Anonymized,6,1945.818294,2018-01-10T02:11:44,48,Anonymized,Anonymized,6,1945.172554,2018-01-10T02:16:17,S6Q37__.jpg,33,Anonymized,Anonymized,12,1945.141483,2018-01-10T02:22:33,41,Anonymized,Anonymized,8,1944.189494,2018-01-10T02:28:16,S6Q45__.jpg,40,Anonymized,Anonymized,8,1945.047014,2018-01-10T02:33:37,2018-01-10T02:38:20,0.345807281,91-18-22-63,0,kosi afer,Dalecha,0,2,3,Yebokolo masa,3,0.5,Shared Crop in,No,No,Mixed type (Debeleq afer),wede tikur yemiyadela,Good,Less than  15 Mins,No,7.02,0.32,0.32,1.62,31,50,19,Loam
55,21-Feb,e059ddcf0ff746cb89abe4ecae10d1af,sefera,geryho 1,chri 2,chri 3,chri 4,chri 5,chri 6,geryho 2,geryho 3,Other (specify),geryho 1,2018-01-10T02:38:07,75,Enum1,EA2,Anonymized,Household,Household head,Male,41-60 years,Primary,3,10,NA,Yes,Yes,NA,cheri 1,5YR,NA,5YR 4/2,NA,Gentle / moderate slope (Medama mekakelegna daget),Picture 3,0%,Picture 1,Do not know,Coarse (Shekara),5,"No, it is not an acidic soil",senda,##N/A##,##N/A##,##N/A##,##N/A##,##N/A##,##N/A##,##N/A##,##N/A##,##N/A##,0,2,1,0,0,0,0,0,0,,0,2,0,1,0,,1,0,0,3,0,0,2,4,0,,3,It is better,Similar to other plots,2018-01-10T03:38:34,2018-01-10T03:43:09,3-Jan,10642,2018-01-10T03:53:15,1908,1915,2018-01-10T03:57:39,Partly cloudy,Grey-Brown (gerachama buni teyem),N,N6,NA,NA,Gentle / moderate slope (medama mekakelegna daget),Picture 2,0%,Picture 1,2018-01-10T04:02:51,Anonymized,Anonymized,6,1906.443721,2018-01-10T04:02:51,Anonymized,Anonymized,6,1904.812165,2018-01-10T04:14:07,S6Q21__.jpg,107,Anonymized,Anonymized,4,1907.965279,2018-01-10T04:18:06,26,Anonymized,Anonymized,8,1902.707617,2018-01-10T04:27:33,S6Q29__.jpg,89,Anonymized,Anonymized,6,1900.879696,2018-01-10T04:31:08,94,Anonymized,Anonymized,6,1900.63627,2018-01-10T04:35:52,S6Q37__.jpg,94,Anonymized,Anonymized,4,1900.822595,2018-01-10T04:40:07,27,Anonymized,Anonymized,4,1904.350684,2018-01-10T04:43:23,S6Q45__.jpg,105,Anonymized,Anonymized,4,1906.907739,2018-01-10T04:47:54,2018-01-10T04:51:13,0.415629075,08-66-29-66,0,dalecha,buns tyem,0,2,3,geryho 1,3,1.5,Granted by local leaders,Yes,NA,Vertisol (Tikure afer),tekur,Fair,Less than  15 Mins,No,6.9,0.214,0.13,1.17,33,44,23,Loam
56,22-Feb,7d7b2c8170f24ce88972712f6e04389f,meno akababi bakela ena sinde,meno akebabi teff,meno akebabi sinde bicha,Ambesa gerva akevabi,##N/A##,##N/A##,##N/A##,##N/A##,##N/A##,Light Grey (Fezaza Geracha),meno akebabi teff,2018-01-11T01:01:02,194,Enum2,EA2,Anonymized,Household,Household head,Male,31-40 years,Adult literacy Program,2,12,NA,Yes,Yes,NA,Gouro bokolo,5YR,NA,5YR 4/2,NA,Strong slope (Daget),Picture 6,0%,Picture 1,Clay (Shekela Afer),Fine (Dekake),6,"Yes, it is an acidic soil",1,##N/A##,##N/A##,##N/A##,##N/A##,##N/A##,##N/A##,##N/A##,##N/A##,##N/A##,1,2,3,0,0,0,0,0,0,,0,2,0,1,0,,3,0,2,1,0,0,4,0,0,,5,It is better,Better than other plots,2018-01-11T01:32:01,2018-01-11T01:45:45,3-Jan,2054.8,2018-01-11T01:46:59,1925,1926,2018-01-11T01:49:04,Partly cloudy,Light Grey (Fezaza Geracha),N,N8,NA,NA,Flat / nearly flat (tefetafa/medama),Picture 1,0%,Picture 1,2018-01-11T01:50:32,Anonymized,Anonymized,4,1915.688328,2018-01-11T01:53:45,Anonymized,Anonymized,4,1916.871881,2018-01-11T01:56:54,S6Q21__.jpg,22,Anonymized,Anonymized,4,1915.348296,2018-01-11T01:59:12,29,Anonymized,Anonymized,6,1917.525044,2018-01-11T02:00:49,S6Q29__.jpg,20,Anonymized,Anonymized,4,1915.696436,2018-01-11T02:03:03,30,Anonymized,Anonymized,4,1914.839928,2018-01-11T02:04:59,S6Q37__.jpg,18,Anonymized,Anonymized,4,1914.738573,2018-01-11T02:08:25,34,Anonymized,Anonymized,6,1915.135227,2018-01-11T02:10:02,S6Q45__.jpg,27,Anonymized,Anonymized,4,1915.525856,2018-01-11T02:12:30,2018-01-11T02:14:24,0.688267361,63-42-06-52,0,,,0,2,3,meno akebabi teff,3,0.25,Inherited,No,No,Other type,mekakelegna merere,Fair,30 - 59   Mins,Yes,6.56,0.192,0.23,2.81,29,48,23,Loam
57,23-Feb,93046997bc064fe5999ac00b7b62b7aa,haro arba teff,hari arba sinde,guaro ersha,abesa gerba betach,##N/A##,##N/A##,##N/A##,##N/A##,##N/A##,Other (specify),haro arba teff,2018-01-11T02:23:33,135,Enum2,EA2,Anonymized,Household,Household head,Male,31-40 years,Adult literacy Program,1,6,NA,Yes,Yes,NA,ambesa gerba,N,N8,NA,NA,Gentle / moderate slope (Medama mekakelegna daget),Picture 4,2%,Picture 2,Clay (Shekela Afer),Coarse (Shekara),3,"Yes, it is an acidic soil",1,##N/A##,##N/A##,##N/A##,##N/A##,##N/A##,##N/A##,##N/A##,##N/A##,##N/A##,2,1,4,0,0,0,0,3,0,,0,1,3,2,0,,1,0,0,3,0,0,2,0,0,,5,It is worse,Similar to other plots,2018-01-11T02:47:52,2018-01-11T03:09:53,3-Jan,2388.1,2018-01-11T03:12:58,1896,1898,2018-01-11T03:14:30,Partly cloudy,Light Grey (Fezaza Geracha),N,N8,NA,NA,Strong slope ( daget),Picture 5,2%,Picture 3,2018-01-11T03:16:17,Anonymized,Anonymized,4,1883.898503,2018-01-11T03:18:52,Anonymized,Anonymized,4,1886.586701,2018-01-11T03:20:50,S6Q21__.jpg,22,Anonymized,Anonymized,4,1887.690491,2018-01-11T03:23:05,35,Anonymized,Anonymized,6,1886.916909,2018-01-11T03:28:22,S6Q29__.jpg,26,Anonymized,Anonymized,6,1886.500128,2018-01-11T03:31:56,34,Anonymized,Anonymized,6,1886.328699,2018-01-11T03:36:56,S6Q37__.jpg,29,Anonymized,Anonymized,4,1886.534724,2018-01-11T03:39:56,39,Anonymized,Anonymized,6,1886.722348,2018-01-11T03:43:38,S6Q45__.jpg,15,Anonymized,Anonymized,4,1887.048828,2018-01-11T03:46:57,2018-01-11T03:49:16,0.178459687,02-27-99-91,0,Dakecha,light grey,0,2,2,haro arba teff,1,0.25,Inherited,Yes,NA,Mixed type (Debeleq afer),dakecha afer,Fair,30 - 59   Mins,No,6.86,0.155,0.1,1.02,39,40,21,Loam
58,24-Feb,2e13f0161f3d4f2b9283b38d607e92ef,haro arba bokolo and teff,haro arba sinde,haro arba teff,haro arba ketiliku menged wedi,##N/A##,##N/A##,##N/A##,##N/A##,##N/A##,Black (Tikur),haro arba teff,2018-01-11T04:03:18,155,Enum2,EA2,Anonymized,Household,Household head,Female,&gt;60 years,Adult literacy Program,0,3,NA,No,Yes,NA,Guaro ersha sinde,5YR,NA,5YR 2/2,NA,Flat / nearly flat (Tefetafa/medama),Picture 3,0%,Picture 1,Silt (Betam dekake/ lem afer),Fine (Dekake),3,"No, it is not an acidic soil",1,##N/A##,##N/A##,##N/A##,##N/A##,##N/A##,##N/A##,##N/A##,##N/A##,##N/A##,0,1,2,0,0,0,0,0,0,,0,1,0,2,0,,1,0,0,3,0,0,0,0,2,type of soil,6,It is worse,Similar to other plots,2018-01-11T04:42:58,2018-01-11T04:58:03,3-Jan,2430.9,2018-01-11T05:07:45,1926,1927,2018-01-11T05:14:24,Mostly clear,Light Grey (Fezaza Geracha),N,N8,NA,NA,Gentle / moderate slope (medama mekakelegna daget),Picture 2,0%,Picture 1,2018-01-11T05:15:06,Anonymized,Anonymized,4,1910.371788,2018-01-11T05:17:53,Anonymized,Anonymized,6,1906.843837,2018-01-11T05:20:00,S6Q21__.jpg,24,Anonymized,Anonymized,4,1906.478857,2018-01-11T05:24:48,35,Anonymized,Anonymized,4,1906.358409,2018-01-11T05:29:17,S6Q29__.jpg,17,Anonymized,Anonymized,4,1906.280174,2018-01-11T05:32:35,32,Anonymized,Anonymized,4,1906.301278,2018-01-11T05:34:12,S6Q37__.jpg,25,Anonymized,Anonymized,6,1906.526648,2018-01-11T05:36:17,36,Anonymized,Anonymized,8,1906.70444,2018-01-11T05:38:10,S6Q45__.jpg,19,Anonymized,Anonymized,4,1907.195148,2018-01-11T05:40:23,2018-01-11T05:41:08,0.743179962,36-61-15-44,0,,,0,2,4,haro arba teff,4,0.5,Inherited,Yes,NA,Leptosol (Ashewama afer),end ashewa beger,Fair,15 - 30   Mins,No,6.96,0.244,0.15,1.32,37,42,21,Loam
59,25-Feb,c1d1a8f2872547b7a804a0b11efb411b,Beresa masa,Kesa areda,koye areda,##N/A##,##N/A##,##N/A##,##N/A##,##N/A##,##N/A##,Black (Tikur),Guaro ersha,2018-01-11T07:41:09,56,Enum2,EA2,Anonymized,Household,Household head,Male,41-60 years,Adult literacy Program,0,6,NA,Yes,Yes,NA,Guaro ersha,N,N2,NA,NA,Flat / nearly flat (Tefetafa/medama),Picture 1,0%,Picture 1,Sand (Ashewa Afer),Coarse (Shekara),8,"No, it is not an acidic soil",1,##N/A##,##N/A##,##N/A##,##N/A##,##N/A##,##N/A##,##N/A##,##N/A##,##N/A##,2,1,0,0,0,0,0,3,0,,0,1,2,0,0,,1,0,0,2,0,0,3,4,0,,7,It is worse,Similar to other plots,2018-01-11T08:06:26,2018-01-11T08:12:33,3-Jan,2284.8,2018-01-11T08:15:15,1923,1923,2018-01-11T08:15:28,Mostly clear,Light Grey (Fezaza Geracha),N,N8,NA,NA,Flat / nearly flat (tefetafa/medama),Picture 1,0%,Picture 1,2018-01-11T08:16:04,Anonymized,Anonymized,6,1912.549063,2018-01-11T08:21:25,Anonymized,Anonymized,6,1913.618888,2018-01-11T08:20:28,S6Q21__.jpg,18,Anonymized,Anonymized,4,1911.176393,2018-01-11T08:27:41,27,Anonymized,Anonymized,4,1912.7526,2018-01-11T08:29:37,S6Q29__.jpg,20,Anonymized,Anonymized,4,1912.170995,2018-01-11T08:32:21,32,Anonymized,Anonymized,4,1909.821924,2018-01-11T08:34:11,S6Q37__.jpg,28,Anonymized,Anonymized,6,1910.352719,2018-01-11T08:36:35,33,Anonymized,Anonymized,4,1910.710547,2018-01-11T08:38:37,S6Q45__.jpg,23,Anonymized,Anonymized,6,1911.754788,2018-01-11T08:41:11,2018-01-11T08:43:21,0.033002471,78-54-80-94,0,,,0,2,1,Guaro ersha,1,0.25,Inherited,No,No,Vertisol (Tikure afer),dalecha,Fair,Less than  15 Mins,No,6.62,0.155,0.21,2,31,46,23,Loam
60,26-Feb,315e32e925f0484692b87047868df33f,abadula,sefer,derba 2,##N/A##,##N/A##,##N/A##,##N/A##,##N/A##,##N/A##,Black (Tikur),sefer,2018-01-09T09:35:16,80,Enum1,EA2,Anonymized,Household,Household head,Male,20-30 years,Primary,6,4,NA,Yes,Yes,NA,derba1,5YR,NA,5YR 8/2,NA,Flat / nearly flat (Tefetafa/medama),Picture 1,0%,Picture 1,Clay (Shekela Afer),Coarse (Shekara),7,"No, it is not an acidic soil",senda,teff,##N/A##,##N/A##,##N/A##,##N/A##,##N/A##,##N/A##,##N/A##,##N/A##,2,0,1,0,0,0,0,0,3,develop afer,1,0,0,3,2,dengeyam mert,1,0,0,2,0,0,0,3,0,,5,It is much better,Similar to other plots,2018-01-09T10:15:37,2018-01-10T01:27:26,&gt;5,NA,2018-01-10T01:35:44,1913,1920,2018-01-10T01:39:37,Partly cloudy,Dark Brown (tiqure buni),N,N6,NA,NA,Flat / nearly flat (tefetafa/medama),Picture 1,0%,Picture 1,2018-01-10T01:43:58,Anonymized,Anonymized,8,1868.300572,2018-01-10T01:47:19,Anonymized,Anonymized,8,1909.579645,2018-01-10T01:55:37,S6Q21__.jpg,23,Anonymized,Anonymized,6,1911.527011,2018-01-10T02:01:51,55,Anonymized,Anonymized,6,1909.677555,2018-01-10T02:06:20,S6Q29__.jpg,49,Anonymized,Anonymized,6,1910.18756,2018-01-10T02:10:04,75,Anonymized,Anonymized,4,1908.680034,2018-01-10T02:12:54,S6Q37__.jpg,42,Anonymized,Anonymized,4,1909.070306,2018-01-10T02:16:47,59,Anonymized,Anonymized,4,1912.392612,2018-01-10T02:19:52,S6Q45__.jpg,43,Anonymized,Anonymized,4,1909.769722,2018-01-10T02:23:04,2018-01-10T02:25:46,0.122777673,45-26-04-93,1,,,0,2,3,sefer,3,0.5,Inherited,Yes,NA,Vertisol (Tikure afer),tekure,Good,Less than  15 Mins,No,6.52,0.148,0.13,1.39,29,48,23,Loam
61,27-Feb,ca16a1bde26a448dba4c990ebe4edfc2,cheri 1,cheri 2,aroreba,sefera 1,sefera 2,abatura 1,abatura 2,abatura 3,##N/A##,Dark Grey (Tekore yale geracha),abatura 3,2018-01-10T06:32:15,10,Enum1,EA2,Anonymized,Household,Household head,Male,31-40 years,Secondary,10,10,NA,Yes,Yes,NA,dugeda,N,N6,NA,NA,Flat / nearly flat (Tefetafa/medama),Picture 1,0%,Picture 1,Silt (Betam dekake/ lem afer),Between coarse and fine (Be shekara ena bedekake mehakel),6,"No, it is not an acidic soil",senda,##N/A##,##N/A##,##N/A##,##N/A##,##N/A##,##N/A##,##N/A##,##N/A##,##N/A##,0,0,1,0,2,0,3,0,0,,0,1,0,0,2,tedafat mert,3,0,0,2,0,4,1,0,5,Ethel mekyayer,5,It is worse,Better than other plots,2018-01-10T07:08:51,2018-01-10T07:08:56,3-Jan,2818.7,2018-01-10T07:28:34,1928,1928,2018-01-10T07:30:47,Partly cloudy,Grey-Brown (gerachama buni teyem),N,N6,NA,NA,Flat / nearly flat (tefetafa/medama),Picture 1,0%,Picture 1,2018-01-10T07:32:46,Anonymized,Anonymized,6,1920.278095,2018-01-10T07:34:18,Anonymized,Anonymized,8,1921.389453,2018-01-10T07:39:15,S6Q21__.jpg,40,Anonymized,Anonymized,4,1921.500629,2018-01-10T07:42:38,20,Anonymized,Anonymized,8,1921.752741,2018-01-10T07:45:10,S6Q29__.jpg,32,Anonymized,Anonymized,4,1920.92006,2018-01-10T07:47:15,25,Anonymized,Anonymized,4,1920.078914,2018-01-10T07:49:47,S6Q37__.jpg,32,Anonymized,Anonymized,6,1919.240331,2018-01-10T07:52:22,29,Anonymized,Anonymized,8,1924.968524,2018-01-10T07:54:45,S6Q45__.jpg,33,Anonymized,Anonymized,6,1921.326995,2018-01-10T07:57:45,2018-01-10T07:59:44,0.990748408,69-34-26-12,4,,,0,2,9,abatura 3,9,0.25,Granted by local leaders,Yes,NA,Mixed type (Debeleq afer),debeleq,Poor,30 - 59   Mins,No,6.34,0.137,0.19,2.35,27,48,25,Loam
62,28-Feb,4348688eced5407bb37d53309b5d56a8,2,3,##N/A##,##N/A##,##N/A##,##N/A##,##N/A##,##N/A##,##N/A##,Black (Tikur),1,2018-01-09T23:45:39,198,Enum4,EA2,Anonymized,Household,Household head,Male,20-30 years,Secondary,12,5,NA,Yes,Yes,NA,1,N,N4,NA,NA,Flat / nearly flat (Tefetafa/medama),Picture 1,0%,Picture 1,Silt (Betam dekake/ lem afer),Very Fine (betam Dekake),9,"No, it is not an acidic soil",1,2,##N/A##,##N/A##,##N/A##,##N/A##,##N/A##,##N/A##,##N/A##,##N/A##,4,1,3,2,0,0,0,0,0,,1,3,0,2,0,,2,0,0,1,0,0,0,3,0,,9,It is better,Similar to other plots,2018-01-10T00:29:30,2018-01-10T08:39:59,&gt;5,10215.9,2018-01-10T09:02:20,1759,1763,2018-01-10T09:05:50,Clear / Sunny,Grey-Brown (gerachama buni teyem),5YR,NA,5YR 6/2,NA,Flat / nearly flat (tefetafa/medama),Picture 1,0%,Picture 1,2018-01-10T09:08:18,Anonymized,Anonymized,8,1757.112839,2018-01-10T09:14:39,Anonymized,Anonymized,NA,NA,##N/A##,S6Q21__.jpg,59,Anonymized,Anonymized,NA,NA,##N/A##,52,Anonymized,Anonymized,NA,NA,##N/A##,S6Q29__.jpg,108,Anonymized,Anonymized,48,1730.113408,2018-01-10T09:33:32,128,Anonymized,Anonymized,NA,NA,##N/A##,S6Q37__.jpg,72,Anonymized,Anonymized,24,1764.001793,2018-01-10T09:42:08,92,Anonymized,Anonymized,48,1729.175809,2018-01-10T09:45:35,S6Q45__.jpg,108,Anonymized,Anonymized,24,1742.324256,2018-01-10T09:50:32,##N/A##,0.599776232,50-80-40-94,1,,,0,2,1,1,1,1,Inherited,Yes,NA,Vertisol (Tikure afer),Tikur,Good,30 - 59   Mins,No,6.89,0.178,0.27,2.7,27,48,25,Loam
63,29-Feb,7c4c3202afe1499bae908e756f868f7e,Wedobekelo,Kesareda,##N/A##,##N/A##,##N/A##,##N/A##,##N/A##,##N/A##,##N/A##,Dark Grey (Tekore yale geracha),Guaro,2018-01-09T06:29:37,159,Enum4,EA2,Anonymized,Household,Household head,Male,&gt;60 years,Adult literacy Program,1,2,NA,Yes,Yes,NA,Guaro,10YR,NA,NA,10YR 6/4,Flat / nearly flat (Tefetafa/medama),Picture 1,0%,Picture 1,Silt (Betam dekake/ lem afer),Very Fine (betam Dekake),8,"No, it is not an acidic soil",Bokolo,Bakela,##N/A##,##N/A##,##N/A##,##N/A##,##N/A##,##N/A##,##N/A##,##N/A##,1,2,3,4,0,0,0,0,0,,1,2,0,3,0,,4,0,0,1,0,0,2,3,0,,8,It is similar,Similar to other plots,2018-01-09T22:42:53,##N/A##,5-Mar,655.01,2018-01-09T22:53:38,1920,1924,2018-01-09T22:54:48,Partly cloudy,Dark Grey (Tekore yale geracha),10YR,NA,NA,10YR 6/4,Flat / nearly flat (tefetafa/medama),Picture 1,0%,Picture 1,2018-01-09T23:01:05,Anonymized,Anonymized,8,1910.041142,2018-01-10T02:07:40,Anonymized,Anonymized,6,1921.793825,2018-01-10T02:11:09,S6Q21__.jpg,24,Anonymized,Anonymized,16,1912.37419,2018-01-10T02:14:03,13,Anonymized,Anonymized,16,1911.06672,2018-01-10T02:22:10,S6Q29__.jpg,26,Anonymized,Anonymized,6,1901.928841,2018-01-10T02:25:10,24,Anonymized,Anonymized,16,1935.994521,2018-01-10T02:27:08,S6Q37__.jpg,26,Anonymized,Anonymized,32,1955.691521,2018-01-10T02:30:46,11,Anonymized,Anonymized,16,1912.804375,2018-01-10T02:34:10,S6Q45__.jpg,20,Anonymized,Anonymized,16,1898.641238,2018-01-10T02:38:32,2018-01-09T23:35:56,0.269137107,97-38-69-74,3,,,0,2,1,Guaro,1,0.5,Granted by local leaders,Yes,NA,Cambisol (Bicha Afer),Mekakelegna tekur,Fair,Less than  15 Mins,Yes,7.1,0.386,0.16,1.77,29,54,17,Silt Loam
64,Feb-30,32976209dd7449b29e704452579ae7f6,Abadula1,Abadula2,Abadula3,Beresa1,Beresa2,##N/A##,##N/A##,##N/A##,##N/A##,Other (specify),Guaro,2018-01-11T04:20:27,38,Enum4,EA2,Anonymized,Parcel,Household head,Male,20-30 years,Primary,5,5,NA,Yes,No,NA,Guaro,N,N4,NA,NA,Flat / nearly flat (Tefetafa/medama),Picture 2,0%,Picture 1,Silt (Betam dekake/ lem afer),Very Fine (betam Dekake),7,"No, it is not an acidic soil",Bokolo,Sende,Ater,##N/A##,##N/A##,##N/A##,##N/A##,##N/A##,##N/A##,##N/A##,4,2,3,1,0,0,0,0,0,,3,1,2,0,0,,0,0,0,1,0,0,2,0,0,,5,It is similar,Better than other plots,2018-01-11T04:58:51,2018-01-11T05:01:13,&gt;5,11408,2018-01-11T05:11:52,1949,1951,2018-01-11T05:12:36,Clear / Sunny,Dark Brown (tiqure buni),N,N4,NA,NA,Gentle / moderate slope (medama mekakelegna daget),Picture 2,0%,Picture 1,2018-01-11T05:16:01,Anonymized,Anonymized,24,1943.036101,2018-01-11T05:24:20,Anonymized,Anonymized,32,1958.412496,2018-01-11T05:26:04,S6Q21__.jpg,51,Anonymized,Anonymized,24,1953.178074,2018-01-11T05:29:32,75,Anonymized,Anonymized,16,1951.609839,2018-01-11T05:33:13,S6Q29__.jpg,67,Anonymized,Anonymized,6,1940.514857,2018-01-11T05:38:53,84,Anonymized,Anonymized,16,1953.094561,2018-01-11T05:39:39,S6Q37__.jpg,41,Anonymized,Anonymized,16,1949.038666,2018-01-11T05:43:50,71,Anonymized,Anonymized,16,1945.615683,2018-01-11T05:47:18,S6Q45__.jpg,48,Anonymized,Anonymized,12,1949.118304,2018-01-11T05:50:23,##N/A##,0.499557367,42-77-48-07,3,Dalcha,Dark brown,0,2,1,Guaro,1,1,Inherited,No,No,Other type,Dalecha,Fair,Less than  15 Mins,Yes,6.3,0.135,0.19,2.19,31,48,21,Loam
65,Feb-31,3d468c3fd92546d7af2e7ed435746c69,2,3,4,5,6,7,##N/A##,##N/A##,##N/A##,Dark Grey (Tekore yale geracha),1,2018-01-11T02:48:31,25,Enum4,EA2,Anonymized,Household,Household head,Male,&gt;60 years,Adult literacy Program,0,7,NA,Yes,Yes,NA,1,N,N2,NA,NA,Gentle / moderate slope (Medama mekakelegna daget),Picture 6,5%,Picture 6,Sand (Ashewa Afer),Between coarse and fine (Be shekara ena bedekake mehakel),8,"No, it is not an acidic soil",maze,##N/A##,##N/A##,##N/A##,##N/A##,##N/A##,##N/A##,##N/A##,##N/A##,##N/A##,2,1,5,3,0,0,0,4,0,,1,2,0,3,0,,2,0,0,1,0,0,3,0,0,,8,It is better,Worse than other plot,2018-01-11T02:46:50,2018-01-11T03:08:11,&gt;5,6901.3,2018-01-11T03:27:50,1949,1953,2018-01-11T03:16:34,Partly cloudy,Dark Grey (Tekore yale geracha),N,N4,NA,NA,Gentle / moderate slope (medama mekakelegna daget),Picture 3,0%,Picture 1,2018-01-11T03:19:52,Anonymized,Anonymized,8,1939.946431,2018-01-11T03:30:16,Anonymized,Anonymized,6,1936.211493,2018-01-11T03:31:40,S6Q21__.jpg,7,Anonymized,Anonymized,12,1956.079498,2018-01-11T03:36:38,569,Anonymized,Anonymized,16,1928.6216,2018-01-11T03:43:00,S6Q29__.jpg,112,Anonymized,Anonymized,4,1938.781134,2018-01-11T03:46:38,107,Anonymized,Anonymized,6,1937.633857,2018-01-11T03:50:40,S6Q37__.jpg,24,Anonymized,Anonymized,32,1958.373616,2018-01-11T03:53:01,67,Anonymized,Anonymized,6,1937.933791,2018-01-11T03:55:39,S6Q45__.jpg,172,Anonymized,Anonymized,32,1942.635892,2018-01-11T04:02:34,##N/A##,0.483783861,91-74-02-38,0,,,0,2,1,1,1,0.75,Inherited,No,No,Vertisol (Tikure afer),Tekur afer,Fair,Less than  15 Mins,No,6.63,0.199,0.25,2.37,31,48,21,Loam
66,Feb-33,3634e52121a4487dbd937382b3d8d96a,2,3,4,5,6,7,##N/A##,##N/A##,##N/A##,Black (Tikur),1,2018-01-11T07:06:21,84,Enum4,EA2,Anonymized,Parcel,Son,Male,&lt;20 years,Primary,7,4,NA,Yes,Yes,NA,1,N,N4,NA,NA,Gentle / moderate slope (Medama mekakelegna daget),Picture 2,0%,Picture 1,Silt (Betam dekake/ lem afer),Very Fine (betam Dekake),8,"No, it is not an acidic soil",Bokolo,sende,##N/A##,##N/A##,##N/A##,##N/A##,##N/A##,##N/A##,##N/A##,##N/A##,1,2,4,3,0,0,0,0,0,,1,2,0,3,0,,0,0,1,2,0,0,3,0,0,,9,NA,Similar to other plots,2018-01-11T07:49:49,2018-01-11T07:50:22,3-Jan,2004.2,2018-01-11T08:03:36,1929,1931,2018-01-11T08:05:23,Clear / Sunny,Dark Grey (Tekore yale geracha),N,N4,NA,NA,Gentle / moderate slope (medama mekakelegna daget),Picture 2,0%,Picture 1,2018-01-11T08:08:24,Anonymized,Anonymized,6,1924.406035,2018-01-11T08:15:53,Anonymized,Anonymized,16,1923.677649,2018-01-11T08:15:59,S6Q21__.jpg,22,Anonymized,Anonymized,8,1922.531302,2018-01-11T08:20:49,59,Anonymized,Anonymized,6,1914.57887,2018-01-11T08:21:38,S6Q29__.jpg,45,Anonymized,Anonymized,8,1916.551287,2018-01-11T08:24:55,32,Anonymized,Anonymized,NA,NA,##N/A##,S6Q37__.jpg,14,Anonymized,Anonymized,4,1923.679911,2018-01-11T08:32:03,27,Anonymized,Anonymized,8,1918.608475,2018-01-11T08:34:13,S6Q45__.jpg,22,Anonymized,Anonymized,4,1932.396202,2018-01-11T08:37:05,##N/A##,0.927680479,54-52-23-87,1,,,0,2,1,1,1,1.5,Inherited,No,No,Other type,Dalecha,Fair,Less than  15 Mins,Yes,7.05,0.354,0.23,2.36,31,50,19,Loam
67,Feb-34,78757f5b7aac404583483b244ce55ea3,2 Zewude gasha,##N/A##,##N/A##,##N/A##,##N/A##,##N/A##,##N/A##,##N/A##,##N/A##,Light Brown (Fezaza buni),2 Zewude gasha,2018-01-10T06:28:50,128,Enum4,EA2,Anonymized,Household,Household head,Male,31-40 years,Primary,2,6,NA,Yes,Yes,NA,1  Abatura gasha,5YR,NA,5YR 2/6,NA,Gentle / moderate slope (Medama mekakelegna daget),Picture 5,2%,Picture 2,Sand (Ashewa Afer),Fine (Dekake),4,"No, it is not an acidic soil",Sendie,##N/A##,##N/A##,##N/A##,##N/A##,##N/A##,##N/A##,##N/A##,##N/A##,##N/A##,2,0,3,4,0,0,0,1,0,,0,1,0,0,0,,2,0,3,0,0,0,1,0,0,,5,It is better,Better than other plots,2018-01-10T06:57:57,2018-01-10T07:02:49,&gt;5,1316.8,2018-01-10T07:13:45,1919,1922,2018-01-10T07:15:02,Partly cloudy,Dark Grey (Tekore yale geracha),N,N4,NA,NA,Flat / nearly flat (tefetafa/medama),Picture 1,0%,Picture 1,2018-01-10T07:21:25,Anonymized,Anonymized,16,1888.750266,2018-01-10T07:29:23,Anonymized,Anonymized,24,1922.527668,2018-01-10T07:41:25,S6Q21__.jpg,38,Anonymized,Anonymized,24,1922.527668,2018-01-10T07:41:25,18,Anonymized,Anonymized,32,1931.82394,2018-01-10T07:42:43,S6Q29__.jpg,28,Anonymized,Anonymized,NA,NA,##N/A##,32,Anonymized,Anonymized,6,1896.616291,2018-01-10T07:48:10,S6Q37__.jpg,36,Anonymized,Anonymized,NA,NA,##N/A##,14,Anonymized,Anonymized,4,1906.210831,2018-01-10T07:55:10,S6Q45__.jpg,18,Anonymized,Anonymized,32,1935.789102,2018-01-10T07:57:09,2018-01-10T07:53:58,0.910956603,62-78-92-92,2,,,0,2,2,2 Zewude gasha,2,0.5,Inherited,Yes,NA,Leptosol (Ashewama afer),Ashewama,Fair,15 - 30   Mins,Yes,7.15,0.296,0.22,2.31,50,38,12,Loam
68,Feb-35,a397bf3e28a5421a8279872e1280eb9a,aruarbaarea2 holding,aruarba area3 holding,##N/A##,##N/A##,##N/A##,##N/A##,##N/A##,##N/A##,##N/A##,Other (specify),aruarba area3 holding,2018-01-11T02:14:26,146,Enum6,EA2,Anonymized,Household,Household head,Male,20-30 years,Primary,4,6,NA,No,Yes,NA,aruarba1 area holding,N,N8,NA,NA,Gentle / moderate slope (Medama mekakelegna daget),Picture 6,2%,Picture 2,Silt (Betam dekake/ lem afer),Fine (Dekake),5,Do not know,sinde,##N/A##,##N/A##,##N/A##,##N/A##,##N/A##,##N/A##,##N/A##,##N/A##,##N/A##,0,1,0,0,2,0,0,0,0,,1,2,0,0,0,,0,0,0,1,0,0,2,0,0,,5,It is worse,Worse than other plot,2018-01-11T02:40:11,2018-01-11T02:54:36,&gt;5,2118,2018-01-11T02:59:01,1894,1898,2018-01-11T02:58:54,Clear / Sunny,Light Grey (Fezaza Geracha),10YR,NA,NA,10YR 6/4,Gentle / moderate slope (medama mekakelegna daget),Picture 4,0%,Picture 1,2018-01-11T03:01:20,Anonymized,Anonymized,16,1884.82818,2018-01-11T03:01:40,Anonymized,Anonymized,4,1890.761491,2018-01-11T03:02:58,S6Q21__.jpg,27,Anonymized,Anonymized,4,1887.663487,2018-01-11T03:04:45,18,Anonymized,Anonymized,4,1886.312273,2018-01-11T03:07:19,S6Q29__.jpg,42,Anonymized,Anonymized,4,1886.185773,2018-01-11T03:09:10,31,Anonymized,Anonymized,4,1886.196899,2018-01-11T03:10:50,S6Q37__.jpg,35,Anonymized,Anonymized,4,1886.005252,2018-01-11T03:13:29,16,Anonymized,Anonymized,4,1886.34533,2018-01-11T03:14:35,S6Q45__.jpg,25,Anonymized,Anonymized,4,1886.663414,2018-01-11T03:16:23,2018-01-11T03:21:03,0.779564692,38-47-95-16,1,white with black,light grey,0,2,3,aruarba area3 holding,3,0.25,Inherited,No,No,Mixed type (Debeleq afer),dibilik afer,Fair,Less than  15 Mins,No,6.95,0.174,0.13,0.97,42,44,14,Loam
69,Feb-36,e9eb1dd8ff5f4adc9733438ff6c337c3,biyan2area holding,biyane3 area holding,telia berga area holding,##N/A##,##N/A##,##N/A##,##N/A##,##N/A##,##N/A##,Black (Tikur),telia berga area holding,2018-01-11T07:46:17,55,Enum6,EA2,Anonymized,Household,Household head,Male,&gt;60 years,Primary,4,5,NA,Yes,Yes,NA,buy an 1area holding,N,N1,NA,NA,Flat / nearly flat (Tefetafa/medama),Picture 1,0%,Picture 1,Silt (Betam dekake/ lem afer),Fine (Dekake),9,"No, it is not an acidic soil",teff,##N/A##,##N/A##,##N/A##,##N/A##,##N/A##,##N/A##,##N/A##,##N/A##,##N/A##,0,1,0,2,0,0,0,0,0,,2,1,0,0,0,,0,0,0,1,0,0,0,0,0,,9,It is worse,Similar to other plots,2018-01-11T08:10:57,2018-01-11T08:23:56,&gt;5,5496,2018-01-11T08:29:59,1905,1911,2018-01-11T08:30:10,Clear / Sunny,Other (specify),10YR,NA,NA,10YR 6/4,Gentle / moderate slope (medama mekakelegna daget),Picture 3,0%,Picture 1,2018-01-11T08:31:10,Anonymized,Anonymized,6,1893.752361,2018-01-11T08:31:33,Anonymized,Anonymized,6,1905.099732,2018-01-11T08:33:11,S6Q21__.jpg,10,Anonymized,Anonymized,4,1903.210234,2018-01-11T08:36:28,125,Anonymized,Anonymized,6,1896.259779,2018-01-11T08:38:37,S6Q29__.jpg,130,Anonymized,Anonymized,4,1897.734051,2018-01-11T08:41:52,11,Anonymized,Anonymized,4,1899.536291,2018-01-11T08:44:52,S6Q37__.jpg,129,Anonymized,Anonymized,8,1897.147907,2018-01-11T08:48:36,83,Anonymized,Anonymized,4,1900.773119,2018-01-11T08:51:50,S6Q45__.jpg,79,Anonymized,Anonymized,4,1899.986755,2018-01-11T08:54:23,2018-01-11T08:56:45,0.817414797,27-23-16-32,5,,,0,2,4,telia berga area holding,4,0.75,Granted by local leaders,No,No,Vertisol (Tikure afer),tikur afer,Fair,Less than  15 Mins,No,6.77,0.165,0.15,1.21,46,42,12,Loam
70,Feb-37,33fe3ed60b5b43cea99a741890edf4fb,aruarba2area holding,dereba1 area holding,dereba2 area holding,tera red a area holding,aru arbu3 area holding,kure area holding,dereba3 area holding,aruarbu6 area holding,aruarba area holding,Other (specify),tera red a area holding,2018-01-11T03:35:58,157,Enum6,EA2,Anonymized,Household,Spouse,Female,20-30 years,Primary,2,5,NA,No,Yes,NA,aruarba1 area holding,5YR,NA,5YR 4/4,NA,Gentle / moderate slope (Medama mekakelegna daget),Picture 2,2%,Picture 2,Silt (Betam dekake/ lem afer),Fine (Dekake),4,"Yes, it is an acidic soil",sinde,##N/A##,##N/A##,##N/A##,##N/A##,##N/A##,##N/A##,##N/A##,##N/A##,##N/A##,0,1,0,0,0,0,0,0,0,,0,1,0,0,0,,0,0,0,1,0,0,0,0,0,,5,It is worse,Similar to other plots,2018-01-11T04:27:04,2018-01-11T04:43:09,5-Mar,3068,2018-01-11T04:43:43,1880,1885,2018-01-11T04:43:34,Clear / Sunny,Other (specify),5YR,NA,5YR 6/2,NA,Gentle / moderate slope (medama mekakelegna daget),Picture 3,0%,Picture 1,2018-01-11T04:45:20,Anonymized,Anonymized,8,1871.603565,2018-01-11T04:45:54,Anonymized,Anonymized,4,1866.960347,2018-01-11T04:46:54,S6Q21__.jpg,47,Anonymized,Anonymized,4,1868.676538,2018-01-11T04:49:20,49,Anonymized,Anonymized,4,1869.728768,2018-01-11T04:52:13,S6Q29__.jpg,50,Anonymized,Anonymized,4,1869.592533,2018-01-11T04:52:02,10,Anonymized,Anonymized,4,1871.066364,2018-01-11T04:54:12,S6Q37__.jpg,73,Anonymized,Anonymized,4,1873.741853,2018-01-11T04:56:35,73,Anonymized,Anonymized,6,1875.011596,2018-01-11T05:02:37,S6Q45__.jpg,76,Anonymized,Anonymized,4,1874.949871,2018-01-11T05:02:08,2018-01-11T05:05:37,0.557749011,82-31-14-50,3,red soil,grey blak,0,2,5,tera red a area holding,5,0.25,Inherited,No,No,Luvisol (Keye afer),key I afer,Fair,Less than  15 Mins,No,7.38,0.234,0.18,1.53,58,34,8,Loam
71,Feb-38,e4b33f4ce0954a178cf5e89ec5e18c5f,aruarba1 area holding,aruarba 2area holding,dereba2 area holding,dereba3 area holding,##N/A##,##N/A##,##N/A##,##N/A##,##N/A##,Black (Tikur),aruarba1 area holding,2018-01-11T00:59:24,145,Enum6,EA2,Anonymized,Household,Household head,Male,31-40 years,Adult literacy Program,0,6,NA,Yes,Yes,NA,dereba1 area holding,5YR,NA,5YR 2/4,NA,Gentle / moderate slope (Medama mekakelegna daget),Picture 4,5%,Picture 3,Silt (Betam dekake/ lem afer),Between coarse and fine (Be shekara ena bedekake mehakel),5,"Yes, it is an acidic soil",key I teff,##N/A##,##N/A##,##N/A##,##N/A##,##N/A##,##N/A##,##N/A##,##N/A##,##N/A##,0,2,1,3,0,0,0,0,0,,1,2,3,0,0,,0,0,0,1,0,0,2,0,0,,6,It is worse,Worse than other plot,2018-01-11T01:37:49,2018-01-11T01:47:44,3-Jan,1232,2018-01-11T01:48:06,1893,1898,2018-01-11T01:48:25,Clear / Sunny,Black (Tikur),10YR,NA,NA,10YR 8/4,Gentle / moderate slope (medama mekakelegna daget),Picture 3,0%,Picture 1,2018-01-11T01:49:53,Anonymized,Anonymized,12,1900.418039,2018-01-11T01:50:38,Anonymized,Anonymized,8,1880.066697,2018-01-11T01:51:53,S6Q21__.jpg,21,Anonymized,Anonymized,4,1885.950022,2018-01-11T01:54:48,28,Anonymized,Anonymized,6,1885.50808,2018-01-11T01:57:16,S6Q29__.jpg,31,Anonymized,Anonymized,6,1889.201617,2018-01-11T01:58:59,12,Anonymized,Anonymized,4,1888.318038,2018-01-11T02:02:34,S6Q37__.jpg,25,Anonymized,Anonymized,4,1888.143784,2018-01-11T02:03:53,22,Anonymized,Anonymized,4,1887.163484,2018-01-11T02:05:43,S6Q45__.jpg,23,Anonymized,Anonymized,6,1890.199676,2018-01-11T02:07:31,2018-01-11T02:10:32,0.469063813,65-85-54-81,2,,,0,2,2,aruarba1 area holding,2,0.25,Inherited,No,No,Vertisol (Tikure afer),tikur afer,Fair,Less than  15 Mins,No,7.05,0.186,0.15,1.31,46,42,12,Loam
72,Feb-39,b188278662b746c9aef915a127465504,aruarbu area holding2,aruarbu area holding3,Serena area holding,##N/A##,##N/A##,##N/A##,##N/A##,##N/A##,##N/A##,Black (Tikur),aruarbu area holding1,2018-01-10T07:09:20,142,Enum6,EA2,Anonymized,Household,Son,Male,&lt;20 years,Primary,2,9,NA,Yes,Yes,NA,aruarbu area holding1,N,N4,NA,NA,Flat / nearly flat (Tefetafa/medama),Picture 2,0%,Picture 1,Silt (Betam dekake/ lem afer),Fine (Dekake),10,"No, it is not an acidic soil",bekelo,sinde,zengada,bakela,##N/A##,##N/A##,##N/A##,##N/A##,##N/A##,##N/A##,0,1,0,0,0,0,0,0,0,,0,1,0,0,0,,0,0,0,1,0,0,0,0,0,,7,NA,Better than other plots,2018-01-10T08:07:30,2018-01-10T08:07:42,&gt;5,13097,2018-01-10T08:22:35,1901,1905,2018-01-10T08:25:28,Mostly clear,Black (Tikur),5YR,NA,5YR 6/2,NA,Gentle / moderate slope (medama mekakelegna daget),Picture 2,0%,Picture 2,2018-01-10T08:26:34,Anonymized,Anonymized,12,1878.46115,2018-01-10T08:27:35,Anonymized,Anonymized,4,1885.975689,2018-01-10T08:29:48,S6Q21__.jpg,97,Anonymized,Anonymized,4,1895.022366,2018-01-10T08:31:52,57,Anonymized,Anonymized,4,1894.277714,2018-01-10T08:35:05,S6Q29__.jpg,26,Anonymized,Anonymized,4,1894.504403,2018-01-10T08:37:07,97,Anonymized,Anonymized,4,1891.952842,2018-01-10T08:41:52,S6Q37__.jpg,24,Anonymized,Anonymized,4,1893.50855,2018-01-10T08:43:30,78,Anonymized,Anonymized,6,1896.662221,2018-01-10T08:46:35,S6Q45__.jpg,79,Anonymized,Anonymized,4,1895.486409,2018-01-10T08:49:30,2018-01-10T08:53:06,0.480427694,10-16-77-58,0,,,0,2,1,aruarbu area holding1,1,1.25,Granted by local leaders,No,No,Vertisol (Tikure afer),tikur afer,Fair,Less than  15 Mins,Yes,7.02,0.279,0.2,1.93,40,44,16,Loam
73,Feb-40,4eb1788378bf49b79b052e7cb1aeb88c,geriyu lure area holding,sefera area holding,cheri area holding,investment area holding,zewede area holding,##N/A##,##N/A##,##N/A##,##N/A##,Other (specify),Ababu g asha area holding,2018-01-10T02:58:47,19,Enum6,EA2,Anonymized,Household,Household head,Male,31-40 years,Secondary,8,5,NA,Yes,Yes,NA,Ababu g asha area holding,N,N6,NA,NA,Flat / nearly flat (Tefetafa/medama),Picture 1,0%,Picture 1,Silt (Betam dekake/ lem afer),Fine (Dekake),8,"No, it is not an acidic soil",Bakela,##N/A##,##N/A##,##N/A##,##N/A##,##N/A##,##N/A##,##N/A##,##N/A##,##N/A##,0,2,1,0,0,0,0,0,0,,2,1,0,3,0,,2,3,0,1,0,0,0,0,0,,8,It is worse,Similar to other plots,2018-01-10T03:25:29,2018-01-10T03:32:53,3-Jan,2183,2018-01-10T03:36:06,1950,1952,2018-01-10T03:37:00,Partly cloudy,Other (specify),10YR,NA,NA,10YR 6/4,Flat / nearly flat (tefetafa/medama),Picture 2,0%,Picture 1,2018-01-10T03:38:48,Anonymized,Anonymized,8,1945.268304,2018-01-10T03:39:32,Anonymized,Anonymized,6,1938.4756,2018-01-10T03:41:53,S6Q21__.jpg,39,Anonymized,Anonymized,4,1939.949261,2018-01-10T03:45:32,20,Anonymized,Anonymized,6,1940.8218,2018-01-10T03:47:10,S6Q29__.jpg,28,Anonymized,Anonymized,4,1940.315349,2018-01-10T03:49:25,28,Anonymized,Anonymized,6,1939.134325,2018-01-10T03:51:18,S6Q37__.jpg,35,Anonymized,Anonymized,6,1939.097169,2018-01-10T03:53:05,19,Anonymized,Anonymized,4,1940.053745,2018-01-10T03:55:12,S6Q45__.jpg,36,Anonymized,Anonymized,4,1942.425713,2018-01-10T03:56:56,2018-01-10T04:00:49,0.631566802,92-65-16-44,3,dalecha,dalecha,0,2,1,Ababu g asha area holding,1,0.25,Inherited,No,No,Other type,dalecha,Good,Less than  15 Mins,Yes,6.6,0.349,0.19,1.9,46,40,14,Loam
74,Feb-41,d43d77f9685c407b96e1b2e9d51950d7,Zegodereba area holding,Abadula area holding,##N/A##,##N/A##,##N/A##,##N/A##,##N/A##,##N/A##,##N/A##,Other (specify),A baby gash area holding,2018-01-10T01:21:25,28,Enum6,EA2,Anonymized,Household,Household head,Male,20-30 years,Primary,5,2,NA,No,No,NA,A baby gash area holding,10YR,NA,NA,10YR 6/4,Flat / nearly flat (Tefetafa/medama),Picture 1,0%,Picture 1,Silt (Betam dekake/ lem afer),Fine (Dekake),6,"No, it is not an acidic soil",sinde,##N/A##,##N/A##,##N/A##,##N/A##,##N/A##,##N/A##,##N/A##,##N/A##,##N/A##,0,2,0,0,1,0,0,0,0,,1,2,0,0,0,,0,0,0,1,0,0,2,0,0,,5,It is worse,Similar to other plots,2018-01-10T01:52:32,2018-01-10T02:03:01,0,1337.9,2018-01-10T02:11:55,1955,1959,2018-01-10T02:46:09,Partly cloudy,Other (specify),10YR,NA,NA,10YR 6/4,Flat / nearly flat (tefetafa/medama),Picture 1,0%,Picture 1,2018-01-10T02:16:43,Anonymized,Anonymized,32,1948.510303,2018-01-10T02:16:48,Anonymized,Anonymized,6,1951.751325,2018-01-10T02:17:58,S6Q21__.jpg,27,Anonymized,Anonymized,8,1948.298151,2018-01-10T02:23:09,21,Anonymized,Anonymized,4,1945.895585,2018-01-10T02:25:49,S6Q29__.jpg,28,Anonymized,Anonymized,6,1946.328177,2018-01-10T02:27:49,11,Anonymized,Anonymized,6,1946.242716,2018-01-10T02:31:19,S6Q37__.jpg,31,Anonymized,Anonymized,6,1946.660104,2018-01-10T02:33:05,24,Anonymized,Anonymized,6,1947.036628,2018-01-10T02:35:31,S6Q45__.jpg,23,Anonymized,Anonymized,6,1948.660147,2018-01-10T02:37:15,2018-01-10T02:42:26,0.183981832,76-69-25-76,0,dalecha,dalecha,0,2,1,A baby gash area holding,1,0.25,Inherited,No,No,Other type,dalecha afer,Fair,Less than  15 Mins,No,6.54,0.159,0.16,1.48,56,34,10,Loam
75,Feb-42,66520c8cf30d47d1b2c0d6d71a98918c,Yebokolo,Abadula,Kesareda,Kesareda 1,Cherekure Huwala,##N/A##,##N/A##,##N/A##,##N/A##,Light Grey (Fezaza Geracha),Yetiratire Meret,2018-01-10T03:56:12,52,Enum3,EA2,Anonymized,Household,Household head,Male,41-60 years,Adult literacy Program,0,10,NA,No,Yes,NA,Yetiratire Meret,N,N4,NA,NA,Flat / nearly flat (Tefetafa/medama),Picture 2,0%,Picture 1,Silt (Betam dekake/ lem afer),Fine (Dekake),5,"No, it is not an acidic soil",Ater,##N/A##,##N/A##,##N/A##,##N/A##,##N/A##,##N/A##,##N/A##,##N/A##,##N/A##,3,1,0,4,0,0,0,2,0,,1,3,2,0,0,,2,0,0,1,0,0,3,4,0,,10,It is similar,Similar to other plots,2018-01-10T04:33:19,2018-01-10T06:24:28,3-Jan,5119.2,2018-01-10T04:47:01,1922,1930,2018-01-10T04:57:17,Mostly clear,Light Brown (Fezaza buni),5YR,NA,5YR 6/2,NA,Flat / nearly flat (tefetafa/medama),Picture 2,0%,Picture 1,2018-01-10T04:59:24,Anonymized,Anonymized,6,1920.685424,2018-01-10T05:00:15,Anonymized,Anonymized,4,1930.569214,2018-01-10T05:56:08,S6Q21__.jpg,39,Anonymized,Anonymized,6,1921.502489,2018-01-10T06:02:20,22,Anonymized,Anonymized,4,1924.667428,2018-01-10T06:04:01,S6Q29__.jpg,45,Anonymized,Anonymized,4,1914.498413,2018-01-10T06:07:46,66,Anonymized,Anonymized,4,1906.888316,2018-01-10T05:57:45,S6Q37__.jpg,23,Anonymized,Anonymized,4,1925.090934,2018-01-10T06:10:25,11,Anonymized,Anonymized,8,1925.942504,2018-01-10T06:15:00,S6Q45__.jpg,39,Anonymized,Anonymized,6,1923.798752,2018-01-10T06:20:48,2018-01-10T06:24:15,0.472552274,85-87-77-26,4,,,0,2,1,Yetiratire Meret,1,0.5,Granted by local leaders,No,No,Other type,Dalecha,Poor,Less than  15 Mins,Yes,6.55,0.159,0.17,1.42,42,44,14,Loam
76,Feb-50,4a3ae20035c54a8b860e2bfe026a2a2f,Yehulet Zafoch mehal,Yekure Guwaro,##N/A##,##N/A##,##N/A##,##N/A##,##N/A##,##N/A##,##N/A##,Dark Grey (Tekore yale geracha),Yeguwaro Meret,2018-01-10T06:33:51,49,Enum3,EA2,Anonymized,Household,Household head,Male,20-30 years,Primary,6,2,NA,Yes,Yes,NA,Yeguwaro Meret,N,N2,NA,NA,Flat / nearly flat (Tefetafa/medama),Picture 2,0%,Picture 1,Silt (Betam dekake/ lem afer),Between coarse and fine (Be shekara ena bedekake mehakel),8,"No, it is not an acidic soil",Bokolo,Bakela,##N/A##,##N/A##,##N/A##,##N/A##,##N/A##,##N/A##,##N/A##,##N/A##,4,2,0,1,0,0,0,3,0,,0,1,2,0,0,,0,0,0,1,0,0,0,2,0,,9,It is better,Better than other plots,2018-01-11T06:34:18,2018-01-11T06:34:54,3-Jan,2104.8,2018-01-11T06:36:10,1937,1938,2018-01-11T06:36:22,Mostly clear,Light Brown (Fezaza buni),5YR,NA,5YR 8/2,NA,Flat / nearly flat (tefetafa/medama),Picture 1,0%,Picture 1,2018-01-11T06:36:33,Anonymized,Anonymized,4,1919.906064,2018-01-10T08:05:37,Anonymized,Anonymized,4,1936.107196,2018-01-10T08:11:25,S6Q21__.jpg,29,Anonymized,Anonymized,4,1933.496161,2018-01-10T08:43:23,24,Anonymized,Anonymized,4,1935.546124,2018-01-10T08:46:37,S6Q29__.jpg,14,Anonymized,Anonymized,32,1958.423413,2018-01-10T08:51:26,19,Anonymized,Anonymized,4,1938.59986,2018-01-10T08:52:36,S6Q37__.jpg,38,Anonymized,Anonymized,4,1936.719362,2018-01-10T08:55:24,29,Anonymized,Anonymized,4,1920.059773,2018-01-10T08:33:32,S6Q45__.jpg,18,Anonymized,Anonymized,8,1936.125922,2018-01-10T08:58:33,2018-01-11T06:44:43,0.108127304,81-99-44-50,0,,,0,2,1,Yeguwaro Meret,1,0.125,Inherited,No,No,Vertisol (Tikure afer),Tikure Afer,Fair,Less than  15 Mins,No,7.1,0.4,0.19,1.88,52,38,10,Clay loam
77,1-Mar,61820c62ea244840809a4faef1755495,##N/A##,##N/A##,##N/A##,##N/A##,##N/A##,##N/A##,##N/A##,##N/A##,##N/A##,Dark Grey (Tekore yale geracha),Bet Akababi,2018-01-13T01:22:30,86,Enum5,EA3,Anonymized,Household,Spouse,Female,20-30 years,Adult literacy Program,1,5,NA,Yes,No,NA,Bet Akababi,N,N1,NA,NA,Flat / nearly flat (Tefetafa/medama),Picture 3,0%,Picture 1,Do not know,Between coarse and fine (Be shekara ena bedekake mehakel),3,"No, it is not an acidic soil",Enset,gomen,gebise,Gitoshi,##N/A##,##N/A##,##N/A##,##N/A##,##N/A##,##N/A##,0,1,0,2,0,0,0,0,0,,0,1,0,0,0,,0,0,0,0,0,0,1,0,0,,3,It is worse,Worse than other plot,2018-01-13T01:41:52,2018-01-13T01:41:55,&gt;5,6112.2,2018-01-13T01:56:42,3258,3270,2018-01-13T01:58:36,Clear / Sunny,Light Brown (Fezaza buni),5YR,NA,5YR 6/2,NA,Gentle / moderate slope (medama mekakelegna daget),Picture 2,0%,Picture 1,2018-01-13T02:02:34,Anonymized,Anonymized,8,3323.210919,2018-01-13T02:04:40,Anonymized,Anonymized,4,3252.077266,2018-01-13T02:08:50,S6Q21__.jpg,101,Anonymized,Anonymized,4,3253.348387,2018-01-13T02:12:32,110,Anonymized,Anonymized,4,3253.609887,2018-01-13T02:16:53,S6Q29__.jpg,6,Anonymized,Anonymized,4,3256.100566,2018-01-13T02:18:58,110,Anonymized,Anonymized,4,3259.831336,2018-01-13T02:22:04,S6Q37__.jpg,118,Anonymized,Anonymized,4,3260.384989,2018-01-13T02:25:44,123,Anonymized,Anonymized,6,3261.220146,2018-01-13T02:30:04,S6Q45__.jpg,12,Anonymized,Anonymized,6,3258.072225,2018-01-13T02:33:43,2018-01-13T02:34:30,0.688822199,41-26-66-22,0,,,0,3,1,Bet Akababi,1,1.25,Inherited,No,No,Vertisol (Tikure afer),TikurAfer,Fair,Less than  15 Mins,Yes,5.95,0.123,0.35,7.64,42,44,14,Sandy clay loam
78,2-Mar,659bc0127c3845d58fe9b423b4399756,Yeliguam Akababi,Yeligauam,##N/A##,##N/A##,##N/A##,##N/A##,##N/A##,##N/A##,##N/A##,Moderate Brown (mekakelegna buni),Bet Akababi,2018-01-13T02:38:32,89,Enum5,EA3,Anonymized,Household,Household head,Male,31-40 years,Secondary,1,5,NA,Yes,Yes,NA,Bet Akababi,5YR,NA,5YR 4/2,NA,Gentle / moderate slope (Medama mekakelegna daget),Picture 5,20%,Picture 4,Clay (Shekela Afer),Fine (Dekake),5,"Yes, it is an acidic soil",gebise,Gitosh,##N/A##,##N/A##,##N/A##,##N/A##,##N/A##,##N/A##,##N/A##,##N/A##,0,1,0,2,0,0,0,0,0,,2,1,0,0,0,,1,0,0,0,0,0,0,2,0,,3,It is worse,Worse than other plot,2018-01-13T03:08:43,2018-01-13T03:08:46,0,1976,2018-01-13T03:18:34,3275,3280,2018-01-13T03:18:45,Mostly clear,Black (Tikur),5YR,NA,5YR 6/2,NA,Gentle / moderate slope (medama mekakelegna daget),Picture 2,2%,Picture 2,2018-01-13T03:22:18,Anonymized,Anonymized,4,3276.392558,2018-01-13T03:22:39,Anonymized,Anonymized,6,3273.377478,2018-01-13T03:25:37,S6Q21__.jpg,62,Anonymized,Anonymized,4,3273.70787,2018-01-13T03:27:52,64,Anonymized,Anonymized,4,3272.809514,2018-01-13T03:31:02,S6Q29__.jpg,6,Anonymized,Anonymized,6,3272.239053,2018-01-13T03:33:34,64,Anonymized,Anonymized,6,3271.032336,2018-01-13T03:35:05,S6Q37__.jpg,60,Anonymized,Anonymized,4,3269.817292,2018-01-13T03:37:52,64,Anonymized,Anonymized,6,3270.790636,2018-01-13T03:40:10,S6Q45__.jpg,6,Anonymized,Anonymized,6,3272.485729,2018-01-13T03:41:33,2018-01-13T03:45:17,0.200363926,22-88-05-58,24,,,0,3,1,Bet Akababi,1,2,Inherited,No,No,Vertisol (Tikure afer),Tiukir Afer,Fair,Less than  15 Mins,Yes,5.63,0.075,0.79,8.67,46,44,10,Sandy Loam
79,3-Mar,130f2e4d2bd34bb2984b64e09f0fdc57,bet Akababi 2,##N/A##,##N/A##,##N/A##,##N/A##,##N/A##,##N/A##,##N/A##,##N/A##,Black (Tikur),bet Akababi 2,2018-01-13T04:03:36,62,Enum5,EA3,Anonymized,Household,Spouse,Female,20-30 years,Primary,1,12,NA,No,Yes,NA,Bet Akababi,5YR,NA,5YR 2/2,NA,Flat / nearly flat (Tefetafa/medama),Picture 3,10%,Picture 2,Do not know,Coarse (Shekara),4,"No, it is not an acidic soil",Gebis,Yetares Meret,Ye gitoshi Mert,##N/A##,##N/A##,##N/A##,##N/A##,##N/A##,##N/A##,##N/A##,0,1,0,0,0,0,0,0,0,,2,1,0,0,0,,0,0,0,2,0,0,1,0,0,,4,It is similar,Similar to other plots,2018-01-13T04:19:18,2018-01-13T04:22:59,0,14048,2018-01-13T04:43:07,3288,3291,2018-01-13T04:44:11,Mostly clear,Black (Tikur),5YR,NA,5YR 6/2,NA,Flat / nearly flat (tefetafa/medama),Picture 1,0%,Picture 1,2018-01-13T04:47:00,Anonymized,Anonymized,8,3276.469334,2018-01-13T04:48:18,Anonymized,Anonymized,6,3286.30848,2018-01-13T04:49:54,S6Q21__.jpg,84,Anonymized,Anonymized,4,3285.838805,2018-01-13T04:55:30,88,Anonymized,Anonymized,6,3286.035984,2018-01-13T04:55:46,S6Q29__.jpg,41,Anonymized,Anonymized,6,3285.589874,2018-01-13T04:57:40,98,Anonymized,Anonymized,4,3287.438967,2018-01-13T04:59:50,S6Q37__.jpg,71,Anonymized,Anonymized,4,3285.577133,2018-01-13T05:01:27,82,Anonymized,Anonymized,4,3283.706481,2018-01-13T05:03:50,S6Q45__.jpg,52,Anonymized,Anonymized,4,3284.033508,2018-01-13T05:06:39,2018-01-13T05:09:11,0.990316706,67-04-08-80,1,,,0,3,2,bet Akababi 2,2,1,Inherited,No,No,Vertisol (Tikure afer),Tikur Afer,Fair,Less than  15 Mins,No,5.78,0.078,0.84,8.61,52,38,10,Sandy Loam
80,4-Mar,ea83a1006a724b759f269c354d46c97b,Bet Akababi 2,##N/A##,##N/A##,##N/A##,##N/A##,##N/A##,##N/A##,##N/A##,##N/A##,Black (Tikur),Bet Akababi,2018-01-13T07:12:24,70,Enum5,EA3,Anonymized,Household,Household head,Female,20-30 years,Adult literacy Program,1,6,NA,No,No,NA,Bet Akababi,5YR,NA,5YR 2/4,NA,Flat / nearly flat (Tefetafa/medama),Picture 1,0%,Picture 1,Do not know,Fine (Dekake),3,"No, it is not an acidic soil",Gomon,Enset,Gebise,Gitoshi,##N/A##,##N/A##,##N/A##,##N/A##,##N/A##,##N/A##,0,1,0,0,0,0,0,0,0,,0,1,0,0,0,,0,0,0,0,0,0,0,1,0,,4,It is worse,Worse than other plot,2018-01-13T07:29:54,2018-01-13T07:30:03,0,4885.6,2018-01-13T07:41:50,3270,3280,2018-01-13T07:53:05,Mostly clear,Light Brown (Fezaza buni),5YR,NA,5YR 6/2,NA,Flat / nearly flat (tefetafa/medama),Picture 1,0%,Picture 1,2018-01-13T07:54:47,Anonymized,Anonymized,16,3283.946934,2018-01-13T07:55:48,Anonymized,Anonymized,4,3270.853014,2018-01-13T08:04:07,S6Q21__.jpg,68,Anonymized,Anonymized,4,3270.902728,2018-01-13T08:07:04,61,Anonymized,Anonymized,8,3271.083811,2018-01-13T08:09:27,S6Q29__.jpg,14,Anonymized,Anonymized,8,3270.339164,2018-01-13T08:11:12,56,Anonymized,Anonymized,6,3268.631234,2018-01-13T08:13:45,S6Q37__.jpg,52,Anonymized,Anonymized,4,3268.784344,2018-01-13T08:16:07,56,Anonymized,Anonymized,6,3269.460455,2018-01-13T08:19:17,S6Q45__.jpg,12,Anonymized,Anonymized,6,3270.074674,2018-01-13T08:22:07,2018-01-13T08:24:34,0.285907854,09-97-52-60,0,,,0,3,1,Bet Akababi,1,0.5,Inherited,No,No,Vertisol (Tikure afer),Tikur Afer,Poor,Less than  15 Mins,Yes,5.7,0.086,0.82,7.84,44,44,12,Sandy Loam
81,5-Mar,cbd6007cf7d64ae7b15ea30a144923ef,Bet Akababi 2,##N/A##,##N/A##,##N/A##,##N/A##,##N/A##,##N/A##,##N/A##,##N/A##,Black (Tikur),Bet Akababi,2018-01-13T08:37:28,97,Enum5,EA3,Anonymized,Household,Household head,Male,31-40 years,Primary,1,6,NA,Yes,Yes,NA,Bet Akababi,10YR,NA,NA,10YR 4/6,Gentle / moderate slope (Medama mekakelegna daget),Picture 3,0%,Picture 1,Silt (Betam dekake/ lem afer),Fine (Dekake),4,"No, it is not an acidic soil",Enset,Nesch Shinkurt,Gitosh Merti,Yetarese mert,##N/A##,##N/A##,##N/A##,##N/A##,##N/A##,##N/A##,0,1,3,2,0,0,0,0,0,,2,1,0,0,0,,0,0,0,0,0,0,2,1,0,,4,It is worse,Similar to other plots,2018-01-13T08:54:58,2018-01-13T08:55:44,&gt;5,5720.4,2018-01-13T09:13:43,3233,3257,2018-01-13T09:15:55,Mostly clear,Light Brown (Fezaza buni),5YR,NA,5YR 6/2,NA,Gentle / moderate slope (medama mekakelegna daget),Picture 2,0%,Picture 1,2018-01-13T09:16:53,Anonymized,Anonymized,4,3240.995609,2018-01-13T09:17:31,Anonymized,Anonymized,4,3250.42904,2018-01-13T09:22:06,S6Q21__.jpg,191,Anonymized,Anonymized,4,3251.208501,2018-01-13T09:25:05,189,Anonymized,Anonymized,4,3250.498835,2018-01-13T09:26:36,S6Q29__.jpg,9,Anonymized,Anonymized,4,3246.964716,2018-01-13T09:28:23,192,Anonymized,Anonymized,4,3238.380086,2018-01-13T09:31:11,S6Q37__.jpg,188,Anonymized,Anonymized,4,3237.249902,2018-01-13T09:33:33,193,Anonymized,Anonymized,4,3236.245135,2018-01-13T09:35:46,S6Q45__.jpg,8,Anonymized,Anonymized,4,3240.169314,2018-01-13T09:38:06,2018-01-13T09:41:28,0.281592759,64-99-47-60,0,,,0,3,1,Bet Akababi,1,0.5,Inherited,No,No,Vertisol (Tikure afer),Tikur Afer,Fair,Less than  15 Mins,Yes,5.33,0.126,0.72,8.01,48,42,10,Loam
82,6-Mar,d5d1a1084c084db8bebfd6a032930418,Bet Akababi 2,Bet Akababi 3,##N/A##,##N/A##,##N/A##,##N/A##,##N/A##,##N/A##,##N/A##,Dark Grey (Tekore yale geracha),Bet Akababi 2,2018-01-14T01:02:48,28,Enum5,EA3,Anonymized,Household,Household head,Male,41-60 years,Primary,1,6,NA,No,Yes,NA,Bet Akababi,5YR,NA,5YR 4/8,NA,Gentle / moderate slope (Medama mekakelegna daget),Picture 3,0%,Picture 1,Clay (Shekela Afer),Fine (Dekake),5,"Yes, it is an acidic soil",Yegitoshi Merti,Gebisi,##N/A##,##N/A##,##N/A##,##N/A##,##N/A##,##N/A##,##N/A##,##N/A##,0,1,0,2,0,0,0,0,0,,0,1,0,0,0,,0,0,0,1,0,0,0,0,0,,5,It is similar,Similar to other plots,2018-01-14T01:22:53,2018-01-14T01:22:58,0,10027,2018-01-14T01:36:11,3230,3240,2018-01-14T01:41:53,Clear / Sunny,Dark Brown (tiqure buni),10YR,NA,NA,10YR 6/4,Gentle / moderate slope (medama mekakelegna daget),Picture 3,0%,Picture 1,2018-01-14T01:44:41,Anonymized,Anonymized,6,3234.454443,2018-01-14T01:45:09,Anonymized,Anonymized,4,3226.836052,2018-01-14T01:47:42,S6Q21__.jpg,75,Anonymized,Anonymized,6,3227.070847,2018-01-14T01:50:34,69,Anonymized,Anonymized,4,3227.661483,2018-01-14T01:52:24,S6Q29__.jpg,32,Anonymized,Anonymized,4,3232.701048,2018-01-14T01:55:06,75,Anonymized,Anonymized,4,3235.060129,2018-01-14T01:57:36,S6Q37__.jpg,73,Anonymized,Anonymized,4,3236.616083,2018-01-14T02:00:03,75,Anonymized,Anonymized,6,3235.900389,2018-01-14T02:03:14,S6Q45__.jpg,43,Anonymized,Anonymized,6,3233.731475,2018-01-14T02:06:19,2018-01-14T02:18:24,0.592756664,02-57-32-20,1,,,0,3,2,Bet Akababi 2,2,1,Granted by local leaders,No,No,Mixed type (Debeleq afer),Giracha,Fair,Less than  15 Mins,Yes,5.6,0.057,0.63,7.3,38,50,12,Sandy Loam
83,7-Mar,c6c335aaeceb4d3d9c0105367dd02c9a,teragamoAkababi,TeragamoAkababi 2,##N/A##,##N/A##,##N/A##,##N/A##,##N/A##,##N/A##,##N/A##,Black (Tikur),Bet Akababi,2018-01-12T08:20:39,107,Enum5,EA3,Anonymized,Household,Household head,Male,41-60 years,Primary,1,8,NA,Yes,Yes,NA,Bet Akababi,N,N1,NA,NA,Flat / nearly flat (Tefetafa/medama),Picture 1,0%,Picture 1,Clay (Shekela Afer),Very Fine (betam Dekake),3,"No, it is not an acidic soil",Enset,NechiSHINKURT,Gebisi,BAKELA,Yegitoshmeret,Ater,##N/A##,##N/A##,##N/A##,##N/A##,0,1,0,0,0,0,0,0,0,,1,0,0,0,0,,1,0,0,0,0,0,2,3,0,,5,It is similar,Similar to other plots,2018-01-12T09:01:23,2018-01-12T09:01:41,&gt;5,21242,2018-01-12T09:02:22,3226,3239,2018-01-12T09:07:42,Mostly clear,Black (Tikur),N,N1,NA,NA,Gentle / moderate slope (medama mekakelegna daget),Picture 2,0%,Picture 1,2018-01-12T09:11:15,Anonymized,Anonymized,4,3230.438141,2018-01-12T09:16:51,Anonymized,Anonymized,8,3231.344268,2018-01-12T09:15:31,S6Q21__.jpg,163,Anonymized,Anonymized,6,3233.636475,2018-01-12T09:21:12,134,Anonymized,Anonymized,8,3232.293815,2018-01-12T09:25:28,S6Q29__.jpg,28,Anonymized,Anonymized,4,3229.797383,2018-01-12T09:28:15,173,Anonymized,Anonymized,4,3221.166608,2018-01-12T09:31:57,S6Q37__.jpg,185,Anonymized,Anonymized,6,3220.242763,2018-01-12T09:36:05,183,Anonymized,Anonymized,8,3220.219183,2018-01-12T09:41:25,S6Q45__.jpg,23,Anonymized,Anonymized,4,3226.127004,2018-01-12T09:44:50,2018-01-12T09:47:07,0.01994275,02-43-88-53,1,,,0,3,1,Bet Akababi,1,1.25,Granted by local leaders,No,No,Vertisol (Tikure afer),TikurAfer,Fair,Less than  15 Mins,Yes,5.5,0.106,0.71,7.63,52,38,10,Loam
84,8-Mar,4fa246a8ab144e459fbb0291446016b6,##N/A##,##N/A##,##N/A##,##N/A##,##N/A##,##N/A##,##N/A##,##N/A##,##N/A##,Black (Tikur),chmba,2018-01-13T05:11:18,61,Enum1,EA3,Anonymized,Other,Daughter,Female,&lt;20 years,Primary,6,5,NA,Yes,No,NA,chmba,N,N2,NA,NA,Flat / nearly flat (Tefetafa/medama),Picture 1,0%,Picture 1,Silt (Betam dekake/ lem afer),Fine (Dekake),3,"Yes, it is an acidic soil",gebes,gomen,##N/A##,##N/A##,##N/A##,##N/A##,##N/A##,##N/A##,##N/A##,##N/A##,0,1,2,0,0,0,0,0,0,,0,1,0,0,0,,1,0,0,2,0,0,0,0,0,,4,NA,Similar to other plots,2018-01-13T05:26:51,2018-01-13T05:27:04,0,5939.4,2018-01-13T05:37:31,3291,3294,2018-01-13T05:40:53,Mostly clear,Black (Tikur),N,N4,NA,NA,Flat / nearly flat (tefetafa/medama),Picture 1,0%,Picture 1,2018-01-13T05:42:11,Anonymized,Anonymized,12,3276.292159,2018-01-13T05:42:28,Anonymized,Anonymized,4,3284.731571,2018-01-13T05:44:55,S6Q21__.jpg,55,Anonymized,Anonymized,4,3286.860449,2018-01-13T05:47:15,35,Anonymized,Anonymized,4,3286.839868,2018-01-13T05:49:15,S6Q29__.jpg,61,Anonymized,Anonymized,4,3286.577396,2018-01-13T05:51:37,42,Anonymized,Anonymized,4,3287.903611,2018-01-13T05:53:36,S6Q37__.jpg,49,Anonymized,Anonymized,6,3286.976063,2018-01-13T05:55:46,22,Anonymized,Anonymized,4,3287.313834,2018-01-13T05:57:15,S6Q45__.jpg,52,Anonymized,Anonymized,4,3286.726207,2018-01-13T05:59:16,2018-01-13T06:02:18,0.997881641,03-68-99-69,12,,,0,3,1,chmba,1,0.25,Inherited,Yes,NA,Vertisol (Tikure afer),tekur,Fair,Less than  15 Mins,Yes,5.47,0.134,0.87,8.67,46,44,10,Loam
85,9-Mar,6d363c5908e74c09a4fa997cd3b39629,leybegera 2,##N/A##,##N/A##,##N/A##,##N/A##,##N/A##,##N/A##,##N/A##,##N/A##,Black (Tikur),leybegera 1,2018-01-13T06:24:47,4,Enum1,EA3,Anonymized,Household,Household head,Female,31-40 years,Primary,6,4,NA,Yes,Yes,NA,leybegera 1,N,N4,NA,NA,Flat / nearly flat (Tefetafa/medama),Picture 1,0%,Picture 1,Silt (Betam dekake/ lem afer),Fine (Dekake),4,"No, it is not an acidic soil",gebes,##N/A##,##N/A##,##N/A##,##N/A##,##N/A##,##N/A##,##N/A##,##N/A##,##N/A##,0,1,2,0,0,0,0,0,0,,0,1,0,2,0,,3,0,0,1,0,0,0,0,2,tedegagemo metares,4,It is better,Similar to other plots,2018-01-13T06:36:05,2018-01-13T06:36:11,0,1237.5,2018-01-13T06:49:20,3271,3272,2018-01-13T06:51:26,Mostly clear,Black (Tikur),N,N4,NA,NA,Flat / nearly flat (tefetafa/medama),Picture 1,0%,Picture 1,2018-01-13T07:14:00,Anonymized,Anonymized,24,3235.755104,2018-01-13T06:53:18,Anonymized,Anonymized,6,3260.972589,2018-01-13T06:54:43,S6Q21__.jpg,39,Anonymized,Anonymized,4,3265.476036,2018-01-13T06:57:58,31,Anonymized,Anonymized,4,3265.883322,2018-01-13T07:00:15,S6Q29__.jpg,41,Anonymized,Anonymized,4,3268.574296,2018-01-13T07:02:11,7,Anonymized,Anonymized,6,3266.135846,2018-01-13T07:05:45,S6Q37__.jpg,45,Anonymized,Anonymized,4,3267.027115,2018-01-13T07:07:24,37,Anonymized,Anonymized,4,3267.510625,2018-01-13T07:08:59,S6Q45__.jpg,41,Anonymized,Anonymized,4,3268.503701,2018-01-13T07:11:34,2018-01-13T07:13:37,0.827591519,02-93-24-23,0,,,0,3,1,leybegera 1,1,0.75,Inherited,Yes,NA,Vertisol (Tikure afer),tekur,Fair,Less than  15 Mins,Yes,5.46,0.06,0.81,8.75,38,50,12,Sandy Loam
86,10-Mar,40485ecad0f74e578ffd47aa2250e9c0,yelgamot 2,##N/A##,##N/A##,##N/A##,##N/A##,##N/A##,##N/A##,##N/A##,##N/A##,Black (Tikur),yelgamot 1,2018-01-13T03:57:53,48,Enum1,EA3,Anonymized,Household,Household head,Male,41-60 years,Primary,3,8,NA,Yes,No,NA,yelgamot 1,5YR,NA,5YR 2/2,NA,Gentle / moderate slope (Medama mekakelegna daget),Picture 3,50% and more,Picture 6,Silt (Betam dekake/ lem afer),Fine (Dekake),5,"Yes, it is an acidic soil",gebese,dench,##N/A##,##N/A##,##N/A##,##N/A##,##N/A##,##N/A##,##N/A##,##N/A##,0,1,2,0,0,0,0,0,0,,2,1,0,3,0,,1,0,0,2,0,0,0,0,0,,3,It is similar,Worse than other plot,2018-01-13T04:17:49,2018-01-13T04:19:39,&gt;5,2324.6,2018-01-13T04:26:42,3269,3274,2018-01-13T04:28:18,Partly cloudy,Black (Tikur),N,N4,NA,NA,Gentle / moderate slope (medama mekakelegna daget),Picture 2,50% and more,Picture 5,2018-01-13T04:29:10,Anonymized,Anonymized,8,3261.16648,2018-01-13T04:31:10,Anonymized,Anonymized,6,3264.428248,2018-01-13T04:34:29,S6Q21__.jpg,32,Anonymized,Anonymized,6,3267.362852,2018-01-13T04:37:12,28,Anonymized,Anonymized,4,3267.598095,2018-01-13T04:38:42,S6Q29__.jpg,43,Anonymized,Anonymized,4,3267.068588,2018-01-13T04:40:32,21,Anonymized,Anonymized,4,3265.998082,2018-01-13T04:42:18,S6Q37__.jpg,37,Anonymized,Anonymized,4,3266.152886,2018-01-13T04:44:27,23,Anonymized,Anonymized,4,3265.649265,2018-01-13T04:46:35,S6Q45__.jpg,29,Anonymized,Anonymized,6,3266.997028,2018-01-13T04:48:31,2018-01-13T04:51:44,0.137755478,25-69-02-42,12,,,0,3,1,yelgamot 1,1,0.25,Granted by local leaders,Yes,NA,Vertisol (Tikure afer),tekur,Poor,Less than  15 Mins,Yes,5.52,0.071,0.94,9.35,42,44,14,Sandy Loam
87,11-Mar,de1dfd39fa9b41c7abf9aa53aa99cfa8,leybeger 2,##N/A##,##N/A##,##N/A##,##N/A##,##N/A##,##N/A##,##N/A##,##N/A##,Black (Tikur),leybeger 2,2018-01-14T00:55:03,35,Enum1,EA3,Anonymized,Household,Household head,Female,41-60 years,Primary,1,3,NA,Yes,Yes,NA,leybeger l,N,N2,NA,NA,Gentle / moderate slope (Medama mekakelegna daget),Picture 1,0%,Picture 1,Silt (Betam dekake/ lem afer),Fine (Dekake),5,"No, it is not an acidic soil",ater,gebes,gomen,dench,##N/A##,##N/A##,##N/A##,##N/A##,##N/A##,##N/A##,0,1,2,0,0,0,0,0,3,less led Yale merat,0,1,0,3,2,Derek merat,1,0,0,2,0,0,0,0,0,,4,It is better,Similar to other plots,2018-01-14T01:16:40,2018-01-14T01:16:44,&gt;5,4910.7,2018-01-14T01:31:11,3232,3236,2018-01-14T01:39:47,Clear / Sunny,Dark Brown (tiqure buni),N,N4,NA,NA,Flat / nearly flat (tefetafa/medama),Picture 1,0%,Picture 1,2018-01-14T01:42:23,Anonymized,Anonymized,16,3273.854654,2018-01-14T01:45:08,Anonymized,Anonymized,4,3225.51113,2018-01-14T01:50:35,S6Q21__.jpg,60,Anonymized,Anonymized,6,3230.715383,2018-01-14T01:54:30,29,Anonymized,Anonymized,4,3228.002432,2018-01-14T01:56:50,S6Q29__.jpg,64,Anonymized,Anonymized,8,3223.857886,2018-01-14T02:00:13,43,Anonymized,Anonymized,8,3226.291568,2018-01-14T02:03:29,S6Q37__.jpg,55,Anonymized,Anonymized,6,3227.765141,2018-01-14T02:06:30,28,Anonymized,Anonymized,4,3229.362056,2018-01-14T02:08:48,S6Q45__.jpg,43,Anonymized,Anonymized,4,3230.17246,2018-01-14T02:12:34,2018-01-14T02:15:19,0.111951333,61-51-91-57,2,,,0,3,2,leybeger 2,2,0.75,Inherited,Yes,NA,Vertisol (Tikure afer),tekur,Fair,Less than  15 Mins,Yes,5.82,0.119,0.65,7.77,30,32,38,Loam
88,12-Mar,cccdf6e932ff4b638f8443132ac90401,leybeger 2,##N/A##,##N/A##,##N/A##,##N/A##,##N/A##,##N/A##,##N/A##,##N/A##,Dark Brown (tiqure buni),leybeger 1,2018-01-13T02:46:59,2,Enum1,EA3,Anonymized,Household,Household head,Female,&gt;60 years,Adult literacy Program,0,2,NA,Yes,No,NA,leybeger 1,N,N2,NA,NA,Gentle / moderate slope (Medama mekakelegna daget),Picture 3,0%,Picture 1,Sand (Ashewa Afer),Coarse (Shekara),3,"Yes, it is an acidic soil",gebse,dnch,##N/A##,##N/A##,##N/A##,##N/A##,##N/A##,##N/A##,##N/A##,##N/A##,0,1,2,0,0,0,0,0,0,,0,1,0,2,0,,1,0,0,2,0,0,0,0,0,,4,It is better,Similar to other plots,2018-01-13T03:12:23,##N/A##,NA,6777.5,2018-01-13T03:22:03,3270,3273,2018-01-13T03:22:17,Partly cloudy,Dark Brown (tiqure buni),N,N6,NA,NA,Gentle / moderate slope (medama mekakelegna daget),Picture 2,0%,Picture 1,2018-01-13T03:25:11,Anonymized,Anonymized,4,3244.786056,2018-01-13T03:27:12,Anonymized,Anonymized,6,3263.900222,2018-01-13T03:29:12,S6Q21__.jpg,112,Anonymized,Anonymized,8,3263.20133,2018-01-13T03:31:42,13,Anonymized,Anonymized,4,3263.600477,2018-01-13T03:33:27,S6Q29__.jpg,61,Anonymized,Anonymized,4,3265.399406,2018-01-13T03:35:35,99,Anonymized,Anonymized,4,3262.840924,2018-01-13T03:38:29,S6Q37__.jpg,108,Anonymized,Anonymized,6,3262.122253,2018-01-13T03:41:46,11,Anonymized,Anonymized,8,3262.972228,2018-01-13T03:43:49,S6Q45__.jpg,108,Anonymized,Anonymized,6,3263.465492,2018-01-13T03:46:25,2018-01-13T03:49:27,0.59445742,89-37-17-50,2,,,0,3,1,leybeger 1,1,1,Granted by local leaders,Yes,NA,Vertisol (Tikure afer),tekur,Poor,Less than  15 Mins,Yes,5.7,0.105,0.74,8.08,32,38,30,Loam
89,13-Mar,0cd60ee314a44e9b946088b4413beaf1,##N/A##,##N/A##,##N/A##,##N/A##,##N/A##,##N/A##,##N/A##,##N/A##,##N/A##,Black (Tikur),yebegerne,2018-01-13T01:22:00,8,Enum1,EA3,Anonymized,Household,Household head,Female,31-40 years,Adult literacy Program,0,3,NA,Yes,No,NA,yebegerne,10YR,NA,NA,10YR 4/2,Gentle / moderate slope (Medama mekakelegna daget),Picture 3,20%,Picture 3,Do not know,Between coarse and fine (Be shekara ena bedekake mehakel),2,"Yes, it is an acidic soil",bakela,gebes,gomen,denech,shenkurt,##N/A##,##N/A##,##N/A##,##N/A##,##N/A##,0,1,3,0,2,0,0,0,0,,0,1,0,2,0,,0,0,0,1,0,0,0,2,3,dengyama mertet,3,It is much worse,Similar to other plots,2018-01-13T01:48:14,2018-01-13T01:49:27,0,7316.6,2018-01-13T02:07:54,3258,3273,2018-01-13T02:08:22,Partly cloudy,Black (Tikur),N,N4,NA,NA,Gentle / moderate slope (medama mekakelegna daget),Picture 3,2%,Picture 2,2018-01-13T02:11:20,Anonymized,Anonymized,24,3259.721252,2018-01-13T02:13:01,Anonymized,Anonymized,4,3259.417188,2018-01-13T02:14:33,S6Q21__.jpg,50,Anonymized,Anonymized,6,3257.724919,2018-01-13T02:16:58,43,Anonymized,Anonymized,4,3257.427855,2018-01-13T02:18:56,S6Q29__.jpg,58,Anonymized,Anonymized,4,3256.846245,2018-01-13T02:23:44,48,Anonymized,Anonymized,8,3255.828189,2018-01-13T02:26:41,S6Q37__.jpg,50,Anonymized,Anonymized,4,3255.432955,2018-01-13T02:29:10,39,Anonymized,Anonymized,6,3256.315488,2018-01-13T02:30:50,S6Q45__.jpg,57,Anonymized,Anonymized,8,3258.000342,2018-01-13T02:39:13,2018-01-13T02:39:46,0.965210014,17-57-16-04,0,,,0,3,1,yebegerne,1,0.5,Granted by local leaders,Yes,NA,Vertisol (Tikure afer),tekur,Poor,Less than  15 Mins,Yes,5.66,0.112,0.7,7.81,34,34,32,Sandy loam
90,14-Mar,d63e65d1d4b842f18a4388713c0e653f,ylegamo 2,##N/A##,##N/A##,##N/A##,##N/A##,##N/A##,##N/A##,##N/A##,##N/A##,Dark Brown (tiqure buni),ylegamo1,2018-01-12T07:45:34,74,Enum1,EA3,Anonymized,Household,Household head,Male,20-30 years,Primary,8,4,NA,Yes,Yes,NA,ylegamo1,N,N2,NA,NA,Gentle / moderate slope (Medama mekakelegna daget),Picture 3,20%,Picture 3,Silt (Betam dekake/ lem afer),Between coarse and fine (Be shekara ena bedekake mehakel),3,"Yes, it is an acidic soil",gebese,nech shenkurt,gomen,bakela,dench,##N/A##,##N/A##,##N/A##,##N/A##,##N/A##,1,2,0,0,0,0,0,0,0,,0,1,0,0,2,derekama afer,3,0,0,1,0,0,0,0,2,tedegagemo mares,3,It is better,Better than other plots,2018-01-12T08:18:24,2018-01-12T08:18:28,0,595.25,2018-01-12T08:29:19,3272,3273,2018-01-12T08:30:46,Partly cloudy,Dark Brown (tiqure buni),N,N4,NA,NA,Gentle / moderate slope (medama mekakelegna daget),Picture 2,0%,Picture 1,2018-01-12T08:32:13,Anonymized,Anonymized,12,3254.11072,2018-01-12T08:34:38,Anonymized,Anonymized,4,3267.800608,2018-01-12T08:38:53,S6Q21__.jpg,19,Anonymized,Anonymized,4,3270.318706,2018-01-12T08:41:05,13,Anonymized,Anonymized,6,3271.916454,2018-01-12T08:42:40,S6Q29__.jpg,17,Anonymized,Anonymized,12,3272.334636,2018-01-12T08:44:26,11,Anonymized,Anonymized,6,3271.11866,2018-01-12T08:45:30,S6Q37__.jpg,17,Anonymized,Anonymized,4,3271.923462,2018-01-12T08:47:00,13,Anonymized,Anonymized,8,3271.741665,2018-01-12T08:48:06,S6Q45__.jpg,18,Anonymized,Anonymized,4,3269.225695,2018-01-12T08:50:33,2018-01-12T08:53:43,0.596603834,98-60-39-26,12,,,0,3,1,ylegamo1,1,0.125,Inherited,No,No,Vertisol (Tikure afer),tekur,Poor,Less than  15 Mins,Yes,5.97,0.2,0.7,7.72,22,42,36,Sandy Loam
91,15-Mar,8f0e83802efa460496cd0dde86e44f52,##N/A##,##N/A##,##N/A##,##N/A##,##N/A##,##N/A##,##N/A##,##N/A##,##N/A##,Black (Tikur),1,2018-01-14T00:48:56,19,Enum4,EA3,Anonymized,Household,Spouse,Female,20-30 years,Not Educated,NA,4,NA,Yes,Yes,NA,1,N,N1,NA,NA,Gentle / moderate slope (Medama mekakelegna daget),Picture 2,0%,Picture 1,Silt (Betam dekake/ lem afer),Very Fine (betam Dekake),7,"No, it is not an acidic soil",Gebse,Dench,Ater,Gomen,##N/A##,##N/A##,##N/A##,##N/A##,##N/A##,##N/A##,0,1,0,2,0,0,0,3,0,,0,1,0,2,0,,1,0,0,0,0,0,2,0,0,,9,It is better,Similar to other plots,2018-01-14T01:07:30,2018-01-14T01:07:36,&gt;5,1497.3,2018-01-14T01:21:52,3254,3257,2018-01-14T01:22:17,Clear / Sunny,Dark Brown (tiqure buni),5YR,NA,5YR 2/2,NA,Flat / nearly flat (tefetafa/medama),Picture 1,0%,Picture 1,2018-01-14T01:24:03,Anonymized,Anonymized,4,3265.231399,2018-01-14T01:30:46,Anonymized,Anonymized,6,3250.501129,2018-01-14T01:32:15,S6Q21__.jpg,25,Anonymized,Anonymized,8,3249.656022,2018-01-14T01:33:54,10,Anonymized,Anonymized,6,3250.147582,2018-01-14T01:35:06,S6Q29__.jpg,28,Anonymized,Anonymized,4,3250.928246,2018-01-14T01:37:10,44,Anonymized,Anonymized,4,3250.508963,2018-01-14T01:39:14,S6Q37__.jpg,50,Anonymized,Anonymized,8,3252.035491,2018-01-14T01:41:15,23,Anonymized,Anonymized,6,3250.986028,2018-01-14T01:42:31,S6Q45__.jpg,18,Anonymized,Anonymized,4,3251.605342,2018-01-14T01:43:54,2018-01-14T01:39:27,0.1800419,61-92-44-27,3,,,1,3,1,1,1,0.25,Inherited,No,No,Vertisol (Tikure afer),Tekur afer,Fair,Less than  15 Mins,Yes,5.8,0.143,0.81,8.61,52,34,14,Loam
92,16-Mar,dd4ad06954a44cc79b90ed610fbb4887,2,##N/A##,##N/A##,##N/A##,##N/A##,##N/A##,##N/A##,##N/A##,##N/A##,Black (Tikur),1,2018-01-13T04:45:20,29,Enum4,EA3,Anonymized,Household,Spouse,Female,41-60 years,Not Educated,NA,7,NA,Yes,Yes,NA,1,N,N1,NA,NA,Gentle / moderate slope (Medama mekakelegna daget),Picture 2,0%,Picture 1,Silt (Betam dekake/ lem afer),Very Fine (betam Dekake),9,"No, it is not an acidic soil",Shenkurt,Enset,Gebes,##N/A##,##N/A##,##N/A##,##N/A##,##N/A##,##N/A##,##N/A##,4,1,2,3,0,0,0,5,0,,2,1,0,3,0,,0,1,0,0,0,2,3,0,0,,8,It is better,Similar to other plots,2018-01-13T05:06:35,2018-01-13T05:07:35,&gt;5,4816.5,2018-01-13T05:20:02,3235,3244,2018-01-13T05:19:51,Clear / Sunny,Dark Brown (tiqure buni),5YR,NA,5YR 2/4,NA,Gentle / moderate slope (medama mekakelegna daget),Picture 3,0%,Picture 1,2018-01-13T05:22:38,Anonymized,Anonymized,16,3232.299072,2018-01-13T05:29:16,Anonymized,Anonymized,6,3236.147707,2018-01-13T05:30:41,S6Q21__.jpg,48,Anonymized,Anonymized,16,3234.69828,2018-01-13T05:33:55,28,Anonymized,Anonymized,8,3233.190399,2018-01-13T05:35:53,S6Q29__.jpg,24,Anonymized,Anonymized,6,3233.709995,2018-01-13T05:37:31,67,Anonymized,Anonymized,4,3233.408113,2018-01-13T05:40:10,S6Q37__.jpg,71,Anonymized,Anonymized,6,3231.205122,2018-01-13T05:43:24,72,Anonymized,Anonymized,6,3234.643722,2018-01-13T05:47:08,S6Q45__.jpg,19,Anonymized,Anonymized,6,3234.845399,2018-01-13T05:48:58,2018-01-13T05:44:57,0.087909751,72-03-61-92,3,,,1,3,1,1,1,0.25,Inherited,No,No,Vertisol (Tikure afer),Tekur afer,Fair,30 - 59   Mins,No,5.88,0.358,0.73,8.08,38,44,18,Loam
93,17-Mar,fc01d1f154124cf18ddd31432e18c519,##N/A##,##N/A##,##N/A##,##N/A##,##N/A##,##N/A##,##N/A##,##N/A##,##N/A##,Black (Tikur),1,2018-01-13T01:25:03,65,Enum4,EA3,Anonymized,Household,Household head,Male,20-30 years,Primary,5,3,NA,Yes,Yes,NA,1,N,N1,NA,NA,Gentle / moderate slope (Medama mekakelegna daget),Picture 3,0%,Picture 1,Silt (Betam dekake/ lem afer),Very Fine (betam Dekake),10,"No, it is not an acidic soil",Gebse,Ater,Gomen,##N/A##,##N/A##,##N/A##,##N/A##,##N/A##,##N/A##,##N/A##,1,2,3,4,0,0,0,0,0,,1,2,0,3,0,,0,0,2,0,0,0,1,3,0,,8,It is similar,Better than other plots,2018-01-13T01:49:08,2018-01-13T01:56:37,&gt;5,3562.3,2018-01-13T01:59:22,3282,3285,2018-01-13T02:00:15,Partly cloudy,Grey-Brown (gerachama buni teyem),5YR,NA,5YR 6/2,NA,Gentle / moderate slope (medama mekakelegna daget),Picture 2,0%,Picture 1,2018-01-13T02:03:16,Anonymized,Anonymized,8,3278.230938,2018-01-13T02:11:11,Anonymized,Anonymized,4,3275.562976,2018-01-13T02:29:29,S6Q21__.jpg,59,Anonymized,Anonymized,8,3277.604685,2018-01-13T02:32:08,16,Anonymized,Anonymized,4,3277.686298,2018-01-13T02:33:54,S6Q29__.jpg,32,Anonymized,Anonymized,6,3276.788021,2018-01-13T02:36:22,62,Anonymized,Anonymized,16,3301.442368,2018-01-13T02:38:56,S6Q37__.jpg,38,Anonymized,Anonymized,16,3276.542069,2018-01-13T02:43:31,5,Anonymized,Anonymized,24,3293.923307,2018-01-13T02:45:07,S6Q45__.jpg,42,Anonymized,Anonymized,24,3247.796424,2018-01-13T02:47:32,2018-01-13T02:42:35,0.726910864,96-07-56-59,4,,,0,3,1,1,1,0.5,Inherited,No,No,Vertisol (Tikure afer),Tekur afer,Fair,Less than  15 Mins,Yes,5.8,0.196,0.83,8.61,42,40,18,Loam
94,18-Mar,fc2346207ea34806b6c72e62d73745a0,##N/A##,##N/A##,##N/A##,##N/A##,##N/A##,##N/A##,##N/A##,##N/A##,##N/A##,Black (Tikur),1,2018-01-13T07:48:19,124,Enum4,EA3,Anonymized,Household,Spouse,Female,41-60 years,Not Educated,NA,5,NA,Yes,Yes,NA,1,N,N2,NA,NA,Gentle / moderate slope (Medama mekakelegna daget),Picture 3,2%,Picture 2,Silt (Betam dekake/ lem afer),Very Fine (betam Dekake),6,"No, it is not an acidic soil",Enset,Gebse,Ater,Gomen,##N/A##,##N/A##,##N/A##,##N/A##,##N/A##,##N/A##,1,0,2,3,0,0,0,0,0,,1,2,0,0,0,,1,0,0,2,0,3,0,0,0,,7,It is similar,Similar to other plots,2018-01-13T08:05:12,2018-01-13T08:06:33,&gt;5,4876.8,2018-01-13T08:18:03,3215,3225,2018-01-13T08:17:55,Clear / Sunny,Moderate Brown (mekakelegna buni),5YR,NA,5YR 4/4,NA,Gentle / moderate slope (medama mekakelegna daget),Picture 3,0%,Picture 1,2018-01-13T08:20:49,Anonymized,Anonymized,4,3214.343514,2018-01-13T08:29:52,Anonymized,Anonymized,4,3213.967036,2018-01-13T08:30:26,S6Q21__.jpg,44,Anonymized,Anonymized,4,3214.578925,2018-01-13T08:32:40,43,Anonymized,Anonymized,4,3215.112781,2018-01-13T08:34:57,S6Q29__.jpg,59,Anonymized,Anonymized,6,3216.738476,2018-01-13T08:36:57,56,Anonymized,Anonymized,6,3214.90541,2018-01-13T08:38:56,S6Q37__.jpg,55,Anonymized,Anonymized,4,3214.281193,2018-01-13T08:44:35,26,Anonymized,Anonymized,6,3213.823437,2018-01-13T08:45:16,S6Q45__.jpg,22,Anonymized,Anonymized,4,3215.388713,2018-01-13T08:47:07,2018-01-13T08:42:38,0.740507253,92-81-51-37,3,,,1,3,1,1,1,0.5,Inherited,No,No,Vertisol (Tikure afer),Tekur afer,Fair,Less than  15 Mins,Yes,5.9,0.117,0.62,7.29,48,34,18,Loam
95,19-Mar,6277a1ed54ee4ddfbc3f7a7f5bd4fd92,##N/A##,##N/A##,##N/A##,##N/A##,##N/A##,##N/A##,##N/A##,##N/A##,##N/A##,Black (Tikur),1,2018-01-13T03:10:00,100,Enum4,EA3,Anonymized,Household,Spouse,Female,41-60 years,Not Educated,NA,5,NA,Yes,Yes,NA,1,N,N1,NA,NA,Flat / nearly flat (Tefetafa/medama),Picture 2,0%,Picture 1,Silt (Betam dekake/ lem afer),Very Fine (betam Dekake),4,"No, it is not an acidic soil",Gebse,Enset,Gomen,Ater,##N/A##,##N/A##,##N/A##,##N/A##,##N/A##,##N/A##,0,1,0,2,0,0,0,0,0,,0,1,0,2,0,,1,0,0,0,0,0,2,0,0,,8,It is similar,Similar to other plots,2018-01-13T03:37:30,2018-01-13T04:07:31,0,2315.8,2018-01-13T03:46:49,3248,3252,2018-01-13T03:47:48,Partly cloudy,Moderate Brown (mekakelegna buni),5YR,NA,5YR 2/2,NA,Gentle / moderate slope (medama mekakelegna daget),Picture 2,0%,Picture 1,2018-01-13T03:49:28,Anonymized,Anonymized,6,3244.670744,2018-01-13T03:55:44,Anonymized,Anonymized,24,3252.584832,2018-01-13T03:57:22,S6Q21__.jpg,34,Anonymized,Anonymized,12,3248.80882,2018-01-13T03:59:45,13,Anonymized,Anonymized,4,3235.347528,2018-01-13T04:01:34,S6Q29__.jpg,18,Anonymized,Anonymized,4,3235.228846,2018-01-13T04:03:34,48,Anonymized,Anonymized,4,3239.114261,2018-01-13T04:05:28,S6Q37__.jpg,23,Anonymized,Anonymized,4,3241.927981,2018-01-13T04:07:46,9,Anonymized,Anonymized,6,3241.968644,2018-01-13T04:09:28,S6Q45__.jpg,28,Anonymized,Anonymized,6,3243.388456,2018-01-13T04:11:42,2018-01-13T04:07:07,0.80829257,70-97-74-53,3,,,1,3,1,1,1,1,Inherited,No,No,Vertisol (Tikure afer),Tekur,Fair,Less than  15 Mins,Yes,6.2,0.267,0.65,7.38,42,34,24,Loam
96,20-Mar,614ba4e5e17f49c7a9f528e8607b6888,2,##N/A##,##N/A##,##N/A##,##N/A##,##N/A##,##N/A##,##N/A##,##N/A##,Black (Tikur),2,2018-01-13T06:19:37,31,Enum4,EA3,Anonymized,Household,Household head,Male,&gt;60 years,Not Educated,NA,5,NA,Yes,Yes,NA,1,N,N1,NA,NA,Gentle / moderate slope (Medama mekakelegna daget),Picture 3,0%,Picture 1,Silt (Betam dekake/ lem afer),Very Fine (betam Dekake),8,"No, it is not an acidic soil",Ater,Gebes,Enset,Gomen,##N/A##,##N/A##,##N/A##,##N/A##,##N/A##,##N/A##,0,1,0,2,0,0,0,3,0,,1,2,3,0,0,,1,0,0,2,0,0,3,0,0,,8,It is better,Similar to other plots,2018-01-13T06:41:06,2018-01-13T06:44:24,&gt;5,5382.9,2018-01-13T06:53:17,3236,3243,2018-01-13T06:57:20,Clear / Sunny,Dark Brown (tiqure buni),10YR,NA,NA,10YR 2/4,Gentle / moderate slope (medama mekakelegna daget),Picture 3,0%,Picture 1,2018-01-13T06:59:40,Anonymized,Anonymized,16,3227.131316,2018-01-13T07:05:55,Anonymized,Anonymized,8,3236.740468,2018-01-13T07:07:49,S6Q21__.jpg,69,Anonymized,Anonymized,12,3240.738012,2018-01-13T07:11:34,26,Anonymized,Anonymized,6,3234.297442,2018-01-13T07:14:19,S6Q29__.jpg,32,Anonymized,Anonymized,6,3232.640432,2018-01-13T07:17:19,80,Anonymized,Anonymized,6,3230.571794,2018-01-13T07:20:26,S6Q37__.jpg,67,Anonymized,Anonymized,6,3230.087351,2018-01-13T07:23:33,25,Anonymized,Anonymized,4,3232.98302,2018-01-13T07:25:37,S6Q45__.jpg,34,Anonymized,Anonymized,8,3233.610611,2018-01-13T07:27:18,2018-01-13T07:22:44,0.646628429,69-73-72-57,3,,,1,3,2,2,2,1,Inherited,No,No,Vertisol (Tikure afer),Tekur afer,Fair,Less than  15 Mins,Yes,6.12,0.206,0.67,7.71,46,32,22,Sandy Loam
97,21-Mar,73717a74a6084ce79f640d18c3b901fd,##N/A##,##N/A##,##N/A##,##N/A##,##N/A##,##N/A##,##N/A##,##N/A##,##N/A##,Dark Grey (Tekore yale geracha),1,2018-01-12T08:08:37,59,Enum4,EA3,Anonymized,Household,Household head,Male,&gt;60 years,Adult literacy Program,0,15,NA,Yes,Yes,NA,1,N,N2,NA,NA,Gentle / moderate slope (Medama mekakelegna daget),Picture 3,5%,Picture 3,Silt (Betam dekake/ lem afer),Fine (Dekake),5,Do not know,Gebse,##N/A##,##N/A##,##N/A##,##N/A##,##N/A##,##N/A##,##N/A##,##N/A##,##N/A##,0,1,2,0,0,0,0,0,0,,0,1,0,0,0,,1,0,0,2,0,0,0,0,0,,5,It is similar,Similar to other plots,2018-01-12T08:36:30,2018-01-12T08:39:44,0,2798.7,2018-01-12T08:47:57,3288,3295,2018-01-12T08:49:24,Clear / Sunny,Grey-Brown (gerachama buni teyem),N,N4,NA,NA,Gentle / moderate slope (medama mekakelegna daget),Picture 3,2%,Picture 4,2018-01-12T08:51:31,Anonymized,Anonymized,12,3284.243539,2018-01-12T08:59:30,Anonymized,Anonymized,6,3287.152388,2018-01-12T09:01:54,S6Q21__.jpg,25,Anonymized,Anonymized,6,3288.866513,2018-01-12T09:07:24,24,Anonymized,Anonymized,6,3283.108324,2018-01-12T09:08:12,S6Q29__.jpg,22,Anonymized,Anonymized,16,3291.345879,2018-01-12T09:11:07,40,Anonymized,Anonymized,12,3286.482404,2018-01-12T09:12:27,S6Q37__.jpg,28,Anonymized,Anonymized,4,3277.94342,2018-01-12T09:14:49,39,Anonymized,Anonymized,6,3282.167682,2018-01-12T09:15:35,S6Q45__.jpg,17,Anonymized,Anonymized,8,3294.035671,2018-01-12T09:17:19,2018-01-12T09:12:56,0.340398688,47-66-61-96,4,,,0,3,1,1,1,1,Granted by local leaders,No,No,Leptosol (Ashewama afer),Dengayama,Fair,Less than  15 Mins,No,5.69,0.065,0.76,7.69,44,40,16,Loam
98,22-Mar,c34391fabda94979bd2b2db590942514,yilguawamo area2 holding,##N/A##,##N/A##,##N/A##,##N/A##,##N/A##,##N/A##,##N/A##,##N/A##,Black (Tikur),yilguawamo area2 holding,2018-01-12T09:20:37,99,Enum6,EA3,Anonymized,Household,Spouse,Female,31-40 years,Adult literacy Program,1,7,NA,No,Yes,NA,yilguawamo1 area holding,N,N1,NA,NA,Gentle / moderate slope (Medama mekakelegna daget),Picture 2,5%,Picture 2,Silt (Betam dekake/ lem afer),Fine (Dekake),5,"No, it is not an acidic soil",gebsi,##N/A##,##N/A##,##N/A##,##N/A##,##N/A##,##N/A##,##N/A##,##N/A##,##N/A##,0,1,0,2,0,0,0,0,0,,1,2,0,0,0,,0,0,0,1,0,0,2,0,0,,4,It is worse,Similar to other plots,2018-01-13T01:25:08,2018-01-13T02:16:45,&gt;5,4422,2018-01-13T01:50:31,3242,3249,2018-01-13T01:50:32,Clear / Sunny,Black (Tikur),10YR,NA,NA,10YR 4/6,Gentle / moderate slope (medama mekakelegna daget),Picture 2,0%,Picture 1,2018-01-13T01:41:45,Anonymized,Anonymized,32,3235.256013,2018-01-13T01:43:14,Anonymized,Anonymized,4,3237.062101,2018-01-13T01:48:35,S6Q21__.jpg,173,Anonymized,Anonymized,6,3241.050133,2018-01-13T01:55:45,169,Anonymized,Anonymized,4,3241.149647,2018-01-13T02:01:04,S6Q29__.jpg,9,Anonymized,Anonymized,4,3240.14577,2018-01-13T02:03:08,87,Anonymized,Anonymized,6,3242.232465,2018-01-13T02:05:34,S6Q37__.jpg,83,Anonymized,Anonymized,4,3243.796424,2018-01-13T02:08:04,85,Anonymized,Anonymized,6,3242.822139,2018-01-13T02:10:29,S6Q45__.jpg,6,Anonymized,Anonymized,4,3242.995295,2018-01-13T02:12:36,2018-01-13T02:16:25,0.565635349,13-87-59-04,2,,,0,3,2,yilguawamo area2 holding,2,0.25,Inherited,No,No,Vertisol (Tikure afer),tikur afer,Fair,Less than  15 Mins,Yes,5.37,0.124,0.66,7.56,54,34,12,Loam
99,23-Mar,5bd655670ba2452dac3646b6007298b9,yelguawamo area2 holding,yelguawamo 3 area holding,##N/A##,##N/A##,##N/A##,##N/A##,##N/A##,##N/A##,##N/A##,Black (Tikur),yelguawamo1 area holding,2018-01-12T07:59:21,116,Enum6,EA3,Anonymized,Parcel,Household head,Male,41-60 years,Primary,3,8,NA,No,Yes,NA,yelguawamo1 area holding,N,N1,NA,NA,Gentle / moderate slope (Medama mekakelegna daget),Picture 4,0%,Picture 1,Silt (Betam dekake/ lem afer),Fine (Dekake),5,"No, it is not an acidic soil",gebsi,gomen,##N/A##,##N/A##,##N/A##,##N/A##,##N/A##,##N/A##,##N/A##,##N/A##,0,1,0,2,0,0,0,0,0,,2,1,0,0,0,,0,0,0,1,0,0,0,0,2,if trees around plot is too many,7,It is better,Worse than other plot,2018-01-12T08:28:28,2018-01-12T08:59:14,&gt;5,3060,2018-01-12T08:34:50,3220,3226,2018-01-12T08:35:05,Clear / Sunny,Black (Tikur),5YR,NA,5YR 6/2,NA,Gentle / moderate slope (medama mekakelegna daget),Picture 3,0%,Picture 1,2018-01-12T08:35:12,Anonymized,Anonymized,24,3218.96478,2018-01-12T08:35:53,Anonymized,Anonymized,6,3216.019807,2018-01-12T08:39:25,S6Q21__.jpg,42,Anonymized,Anonymized,4,3213.543351,2018-01-12T08:43:21,40,Anonymized,Anonymized,6,3213.066254,2018-01-12T08:45:42,S6Q29__.jpg,17,Anonymized,Anonymized,4,3214.520056,2018-01-12T08:47:24,45,Anonymized,Anonymized,4,3217.580747,2018-01-12T08:49:40,S6Q37__.jpg,37,Anonymized,Anonymized,6,3217.705649,2018-01-12T08:52:07,44,Anonymized,Anonymized,4,3218.047965,2018-01-12T08:54:12,S6Q45__.jpg,15,Anonymized,Anonymized,4,3216.336733,2018-01-12T08:55:59,2018-01-12T08:58:56,0.195419473,73-41-87-06,6,,,0,3,1,yelguawamo1 area holding,1,0.35,Granted by local leaders,No,No,Vertisol (Tikure afer),tikur afer,Fair,Less than  15 Mins,Yes,5.71,0.177,0.65,7.18,50,36,14,Loam
100,24-Mar,9a8129022c2a478c8ccbcdfedfaa9c46,##N/A##,##N/A##,##N/A##,##N/A##,##N/A##,##N/A##,##N/A##,##N/A##,##N/A##,Black (Tikur),Shimelis,2018-01-12T07:21:36,82,Enum3,EA3,Anonymized,Other,Household head,Male,20-30 years,Higher,3,5,NA,Yes,Yes,NA,Shimelis,N,N1,NA,NA,Gentle / moderate slope (Medama mekakelegna daget),Picture 4,30%,Picture 2,Silt (Betam dekake/ lem afer),Very Fine (betam Dekake),7,"No, it is not an acidic soil",Pasture,Gebs,Dinich,Gomen,Bakela,Shinkurt,Enset,##N/A##,##N/A##,##N/A##,0,4,0,2,1,0,0,0,3,When it have light colored broken stone,1,0,0,3,2,Have no worms,2,0,0,0,0,0,3,1,4,Always using the for pasture,7,It is better,Better than other plots,2018-01-12T07:56:39,2018-01-12T07:56:42,&gt;5,7289.2,2018-01-12T08:18:16,3252,3272,2018-01-12T08:22:02,Partly cloudy,Dark Brown (tiqure buni),5YR,NA,5YR 2/2,NA,Gentle / moderate slope (medama mekakelegna daget),Picture 4,2%,Picture 2,2018-01-12T08:22:07,Anonymized,Anonymized,6,3261.067752,2018-01-12T08:24:40,Anonymized,Anonymized,6,3257.826355,2018-01-12T08:27:09,S6Q21__.jpg,81,Anonymized,Anonymized,48,3248.388313,2018-01-12T08:34:33,26,Anonymized,Anonymized,16,3271.486946,2018-01-12T08:38:02,S6Q29__.jpg,17,Anonymized,Anonymized,12,3273.929995,2018-01-12T08:41:40,26,Anonymized,Anonymized,48,3269.957709,2018-01-12T08:43:06,S6Q37__.jpg,89,Anonymized,Anonymized,32,3292.353921,2018-01-12T08:53:20,20,Anonymized,Anonymized,16,3256.828296,2018-01-12T08:55:02,S6Q45__.jpg,18,Anonymized,Anonymized,48,3254.072806,2018-01-12T08:59:04,2018-01-12T09:01:47,0.312293781,68-19-26-56,6,,,0,3,1,Shimelis,1,0.5,Inherited,No,No,Vertisol (Tikure afer),Tikur Afer,Fair,Less than  15 Mins,Yes,5.53,0.107,0.74,9.58,48,40,12,Loam
101,25-Mar,e0b4a964689d4e0390cc47029c59cc99,##N/A##,##N/A##,##N/A##,##N/A##,##N/A##,##N/A##,##N/A##,##N/A##,##N/A##,Black (Tikur),Elguwamo,2018-01-13T01:39:47,47,Enum3,EA3,Anonymized,Parcel,Household head,Male,41-60 years,Primary,7,6,NA,Yes,Yes,NA,Elguwamo,N,N1,NA,NA,Flat / nearly flat (Tefetafa/medama),Picture 3,5%,Picture 3,Silt (Betam dekake/ lem afer),Very Fine (betam Dekake),5,"No, it is not an acidic soil",Enset,Gomen,Dinich,Pasture,Gebs,##N/A##,##N/A##,##N/A##,##N/A##,##N/A##,0,1,0,0,2,0,0,0,0,,0,1,0,0,2,No worm,2,0,0,3,0,0,0,1,0,,5,It is similar,Worse than other plot,2018-01-13T02:12:14,2018-01-13T02:12:19,&gt;5,41408,2018-01-13T03:22:05,3245,3257,2018-01-13T03:24:35,Mostly clear,Moderate Brown (mekakelegna buni),5YR,NA,5YR 4/2,NA,Gentle / moderate slope (medama mekakelegna daget),Picture 4,0%,Picture 1,2018-01-13T02:26:20,Anonymized,Anonymized,6,3250.821025,2018-01-13T02:29:40,Anonymized,Anonymized,24,3254.865361,2018-01-13T02:31:20,S6Q21__.jpg,79,Anonymized,Anonymized,32,3280.237519,2018-01-13T02:35:51,71,Anonymized,Anonymized,32,3251.087476,2018-01-13T02:41:01,S6Q29__.jpg,120,Anonymized,Anonymized,32,3244.238413,2018-01-13T02:49:26,114,Anonymized,Anonymized,16,3237.339792,2018-01-13T02:54:08,S6Q37__.jpg,74,Anonymized,Anonymized,24,3220.312128,2018-01-13T03:00:06,76,Anonymized,Anonymized,4,3252.22707,2018-01-13T03:04:40,S6Q45__.jpg,150,Anonymized,Anonymized,16,3247.36457,2018-01-13T03:10:31,2018-01-13T03:18:11,0.266743358,30-18-60-15,6,,,0,3,1,Elguwamo,1,3.75,Inherited,No,No,Vertisol (Tikure afer),Tikure Afer,Fair,Less than  15 Mins,Yes,5.6,0.081,0.71,7.39,52,34,14,Loam
102,26-Mar,9f7b04009a0d46f282ab978086e7795a,##N/A##,##N/A##,##N/A##,##N/A##,##N/A##,##N/A##,##N/A##,##N/A##,##N/A##,Black (Tikur),Elguwamo,2018-01-13T03:27:32,73,Enum3,EA3,Anonymized,Household,Household head,Male,&gt;60 years,Adult literacy Program,0,5,NA,Yes,Yes,NA,Elguwamo,N,N2,NA,NA,Gentle / moderate slope (Medama mekakelegna daget),Picture 4,30%,Picture 4,Silt (Betam dekake/ lem afer),Fine (Dekake),6,"No, it is not an acidic soil",Enset,Dinich,Gebs,Gomen,##N/A##,##N/A##,##N/A##,##N/A##,##N/A##,##N/A##,0,1,0,0,0,0,0,0,0,,0,1,0,0,0,,0,0,0,3,0,0,1,2,0,,6,It is worse,Similar to other plots,2018-01-13T03:54:48,2018-01-13T03:54:51,&gt;5,12927,2018-01-13T04:18:43,3259,3276,2018-01-13T04:23:25,Partly cloudy,Dark Brown (tiqure buni),5YR,NA,5YR 4/2,NA,Gentle / moderate slope (medama mekakelegna daget),Picture 5,30%,Picture 4,2018-01-13T04:10:26,Anonymized,Anonymized,4,3269.754545,2018-01-13T04:17:10,Anonymized,Anonymized,4,3258.157972,2018-01-13T04:12:40,S6Q21__.jpg,88,Anonymized,Anonymized,6,3248.898274,2018-01-13T04:27:10,42,Anonymized,Anonymized,4,3262.178269,2018-01-13T04:25:40,S6Q29__.jpg,38,Anonymized,Anonymized,4,3266.220308,2018-01-13T04:29:41,60,Anonymized,Anonymized,8,3261.658873,2018-01-13T04:32:09,S6Q37__.jpg,88,Anonymized,Anonymized,12,3269.878837,2018-01-13T04:33:50,38,Anonymized,Anonymized,48,3259.339154,2018-01-13T04:35:38,S6Q45__.jpg,41,Anonymized,Anonymized,6,3278.346082,2018-01-13T04:37:40,2018-01-13T04:38:11,0.946663717,33-50-85-92,0,,,0,3,1,Elguwamo,1,1.5,Granted by local leaders,No,No,Vertisol (Tikure afer),Tikure,Fair,Less than  15 Mins,Yes,5.68,0.104,0.78,7.35,58,30,12,Sandy Loam
103,27-Mar,fe10b2ff642a473192d830656b2fcf72,##N/A##,##N/A##,##N/A##,##N/A##,##N/A##,##N/A##,##N/A##,##N/A##,##N/A##,Black (Tikur),Elguwamo,2018-01-13T04:47:02,79,Enum3,EA3,Anonymized,Parcel,Household head,Male,31-40 years,Primary,8,5,NA,Yes,Yes,NA,Elguwamo,N,N1,NA,NA,Gentle / moderate slope (Medama mekakelegna daget),Picture 4,30%,Picture 4,Silt (Betam dekake/ lem afer),Very Fine (betam Dekake),5,"No, it is not an acidic soil",Pasture,Dinich,Gomen,##N/A##,##N/A##,##N/A##,##N/A##,##N/A##,##N/A##,##N/A##,2,1,0,3,0,0,0,0,0,,2,1,0,0,3,Has Sand and Rock,2,0,0,3,0,0,0,1,0,,5,It is much worse,Much worse than other plots,2018-01-13T05:09:22,2018-01-13T05:09:28,&gt;5,4430.9,2018-01-13T05:15:00,3250,3273,2018-01-13T05:15:02,Partly cloudy,Yellow-Brown (Bicha buni),10YR,NA,NA,10YR 4/4,Gentle / moderate slope (medama mekakelegna daget),Picture 4,30%,Picture 4,2018-01-13T05:17:45,Anonymized,Anonymized,32,3282.153564,2018-01-13T05:13:33,Anonymized,Anonymized,6,3264.890576,2018-01-13T05:12:40,S6Q21__.jpg,49,Anonymized,Anonymized,4,3264.501965,2018-01-13T05:19:40,6,Anonymized,Anonymized,4,3267.357346,2018-01-13T05:21:10,S6Q29__.jpg,7,Anonymized,Anonymized,16,3276.180871,2018-01-13T05:23:39,14,Anonymized,Anonymized,4,3263.45414,2018-01-13T05:24:39,S6Q37__.jpg,43,Anonymized,Anonymized,24,3258.685019,2018-01-13T05:27:19,13,Anonymized,Anonymized,48,3243.438677,2018-01-13T05:28:19,S6Q45__.jpg,11,Anonymized,Anonymized,24,3275.543665,2018-01-13T05:29:31,2018-01-13T05:29:24,0.643547225,17-79-29-39,12,,,0,3,1,Elguwamo,1,0.5,Inherited,No,No,Vertisol (Tikure afer),Tikure Afer,Fair,Less than  15 Mins,No,5.44,0.105,0.76,8.27,50,34,16,Loam
104,28-Mar,41b94b57b03b4c06a35b01077335da97,Elguwamo1,##N/A##,##N/A##,##N/A##,##N/A##,##N/A##,##N/A##,##N/A##,##N/A##,Black (Tikur),Elguwamo,2018-01-13T06:09:48,118,Enum3,EA3,Anonymized,Household,Household head,Male,41-60 years,Primary,3,8,NA,Yes,Yes,NA,Elguwamo,N,N1,NA,NA,Gentle / moderate slope (Medama mekakelegna daget),Picture 5,0%,Picture 1,Silt (Betam dekake/ lem afer),Very Fine (betam Dekake),5,"No, it is not an acidic soil",Dinich,Gebs,##N/A##,##N/A##,##N/A##,##N/A##,##N/A##,##N/A##,##N/A##,##N/A##,1,3,2,4,0,0,0,0,0,,2,3,0,1,0,,2,0,0,3,0,0,0,1,0,,5,It is much worse,Worse than other plot,2018-01-13T06:27:48,2018-01-13T06:27:51,&gt;5,3955.9,2018-01-13T06:41:52,3226,3231,2018-01-13T06:43:11,Mostly clear,Moderate Brown (mekakelegna buni),5YR,NA,5YR 4/4,NA,Gentle / moderate slope (medama mekakelegna daget),Picture 3,0%,Picture 1,2018-01-13T06:43:20,Anonymized,Anonymized,32,3280.654647,2018-01-13T06:40:34,Anonymized,Anonymized,48,3276.453302,2018-01-13T06:42:01,S6Q21__.jpg,39,Anonymized,Anonymized,16,3192.374434,2018-01-13T06:45:38,24,Anonymized,Anonymized,16,3215.750933,2018-01-13T06:46:31,S6Q29__.jpg,34,Anonymized,Anonymized,16,3225.951413,2018-01-13T06:48:58,32,Anonymized,Anonymized,16,3211.39158,2018-01-13T06:50:15,S6Q37__.jpg,27,Anonymized,Anonymized,48,3208.673752,2018-01-13T06:53:09,25,Anonymized,Anonymized,48,3203.542563,2018-01-13T06:55:51,S6Q45__.jpg,35,Anonymized,Anonymized,48,3255.704043,2018-01-13T06:58:31,2018-01-13T06:59:20,0.039380326,90-14-19-17,6,,,0,3,1,Elguwamo,1,0.5,Inherited,No,No,Vertisol (Tikure afer),Tikure Afer,Fair,Less than  15 Mins,Yes,5.35,0.117,0.65,8.43,48,32,20,Loam
105,29-Mar,3a3b7029aab841d0901a97ef3516b22a,Elaybet,##N/A##,##N/A##,##N/A##,##N/A##,##N/A##,##N/A##,##N/A##,##N/A##,Black (Tikur),Elaybet,2018-01-13T07:11:17,127,Enum3,EA3,Anonymized,Household,Household head,Male,31-40 years,Not Educated,NA,8,NA,Yes,Yes,NA,Guwaro,10YR,NA,NA,10YR 2/4,Flat / nearly flat (Tefetafa/medama),Picture 1,5%,Picture 2,Silt (Betam dekake/ lem afer),Very Fine (betam Dekake),5,"No, it is not an acidic soil",Gebs,##N/A##,##N/A##,##N/A##,##N/A##,##N/A##,##N/A##,##N/A##,##N/A##,##N/A##,0,1,0,0,0,0,0,0,0,,0,1,0,0,0,,0,0,0,0,0,0,0,1,0,,5,It is much worse,Better than other plots,2018-01-13T07:39:21,2018-01-13T07:39:25,&gt;5,3865.7,2018-01-13T07:42:18,3197,3224,2018-01-13T07:44:54,Mostly clear,Yellow-Brown (Bicha buni),10YR,NA,NA,10YR 6/6,Gentle / moderate slope (medama mekakelegna daget),Picture 4,5%,Picture 2,2018-01-13T07:45:00,Anonymized,Anonymized,32,3228.093745,2018-01-13T07:49:28,Anonymized,Anonymized,24,3190.169893,2018-01-13T07:47:37,S6Q21__.jpg,54,Anonymized,Anonymized,32,3189.543823,2018-01-13T07:51:37,13,Anonymized,Anonymized,32,3214.089468,2018-01-13T07:53:20,S6Q29__.jpg,12,Anonymized,Anonymized,48,3215.699815,2018-01-13T07:57:14,17,Anonymized,Anonymized,32,3213.269527,2018-01-13T07:56:20,S6Q37__.jpg,61,Anonymized,Anonymized,48,3233.825373,2018-01-13T07:59:01,19,Anonymized,Anonymized,24,3188.455432,2018-01-13T08:00:07,S6Q45__.jpg,12,Anonymized,Anonymized,24,3208.050095,2018-01-13T08:01:22,2018-01-13T08:01:55,0.807439958,67-66-76-67,48,,,1,3,2,Elaybet,2,1,Inherited,No,No,Vertisol (Tikure afer),Tikure Afer,Fair,Less than  15 Mins,Yes,5.43,0.05,0.64,8.12,42,32,26,Loam
106,30-Mar,72ed71de82934a66a29dbdd6d1e5c1ed,Guwaro,Yibgeren,Yasahato 1,##N/A##,##N/A##,##N/A##,##N/A##,##N/A##,##N/A##,Black (Tikur),Yasahato 1,2018-01-13T08:25:37,30,Enum3,EA3,Anonymized,Household,Spouse,Female,41-60 years,Not Educated,NA,6,NA,Yes,Yes,NA,Yansahato,N,N1,NA,NA,Gentle / moderate slope (Medama mekakelegna daget),Picture 4,50% and more,Picture 4,Silt (Betam dekake/ lem afer),Fine (Dekake),5,"No, it is not an acidic soil",Gebs,Pasture,##N/A##,##N/A##,##N/A##,##N/A##,##N/A##,##N/A##,##N/A##,##N/A##,0,1,0,0,0,0,0,0,0,,0,1,0,0,0,,0,0,0,0,0,0,0,1,2,By using Fertilizer,6,It is much worse,Worse than other plot,2018-01-13T08:52:30,2018-01-13T08:54:55,0,7301.3,2018-01-13T09:12:39,3228,3240,2018-01-13T09:13:43,Mostly clear,Yellow-Brown (Bicha buni),10YR,NA,NA,10YR 6/6,Gentle / moderate slope (medama mekakelegna daget),Picture 3,10%,Picture 3,2018-01-13T09:13:49,Anonymized,Anonymized,12,3248.919795,2018-01-13T09:32:44,Anonymized,Anonymized,16,3208.351294,2018-01-13T09:15:37,S6Q21__.jpg,77,Anonymized,Anonymized,24,3260.628551,2018-01-13T09:19:32,29,Anonymized,Anonymized,24,3226.588492,2018-01-13T09:21:02,S6Q29__.jpg,43,Anonymized,Anonymized,16,3234.56827,2018-01-13T09:23:32,51,Anonymized,Anonymized,24,3215.660974,2018-01-13T09:25:19,S6Q37__.jpg,42,Anonymized,Anonymized,16,3223.485982,2018-01-13T09:27:38,20,Anonymized,Anonymized,24,3248.043371,2018-01-13T09:29:34,S6Q45__.jpg,32,Anonymized,Anonymized,8,3233.862768,2018-01-13T09:31:45,2018-01-13T09:32:42,0.865027543,51-30-86-89,4,,,1,3,5,Yasahato 1,4,0.5,Granted by local leaders,No,No,Vertisol (Tikure afer),Tikure Afer,Fair,Less than  15 Mins,No,5.46,0.056,0.94,8.4,54,46,0,Sandy Loam
107,31-Mar,321e61c7a0b04d7fb74c726181c386bd,Yekegn Mada,##N/A##,##N/A##,##N/A##,##N/A##,##N/A##,##N/A##,##N/A##,##N/A##,Dark Brown (tiqure buni),Yekegn Mada,2018-01-12T07:42:55,109,Enum2,EA3,Anonymized,Household,Household head,Male,31-40 years,Secondary,8,6,NA,Yes,Yes,NA,Yegira Masa,N,N2,NA,NA,Flat / nearly flat (Tefetafa/medama),Picture 3,0%,Picture 1,Silt (Betam dekake/ lem afer),Fine (Dekake),3,"Yes, it is an acidic soil","1, Gomen","2, Bakela","3, Gitosh, yesar meret",##N/A##,##N/A##,##N/A##,##N/A##,##N/A##,##N/A##,##N/A##,5,1,4,0,0,3,0,0,2,yetezeraletin mabkel sichil,0,1,0,3,2,"yetezeraletim mabkel kalchale,",2,0,4,3,0,0,5,0,1,"betedegagami mares, kebtochin be and botalay masemarat",3,It is much worse,Similar to other plots,2018-01-12T08:13:08,2018-01-12T08:25:01,0,5095.3,2018-01-12T08:28:00,3230,3234,2018-01-12T08:29:57,Mostly clear,Light Grey (Fezaza Geracha),N,N8,NA,NA,Strong slope ( daget),Picture 5,0%,Picture 1,2018-01-12T08:31:03,Anonymized,Anonymized,8,3227.381708,2018-01-12T08:36:10,Anonymized,Anonymized,4,3224.763763,2018-01-12T08:38:08,S6Q21__.jpg,28,Anonymized,Anonymized,4,3225.841456,2018-01-12T08:41:33,51,Anonymized,Anonymized,6,3228.09751,2018-01-12T08:44:35,S6Q29__.jpg,40,Anonymized,Anonymized,8,3228.709921,2018-01-12T08:47:23,46,Anonymized,Anonymized,6,3230.672984,2018-01-12T08:49:57,S6Q37__.jpg,39,Anonymized,Anonymized,4,3230.134068,2018-01-12T08:55:00,54,Anonymized,Anonymized,6,3230.266751,2018-01-12T08:55:55,S6Q45__.jpg,34,Anonymized,Anonymized,4,3227.906735,2018-01-12T08:57:45,2018-01-12T09:01:06,0.618002373,93-23-92-74,3,,,0,3,2,Yekegn Mada,1,0.5,Inherited,No,No,Vertisol (Tikure afer),Tikur bunama,Fair,15 - 30   Mins,Yes,5.42,0.25,0.62,7.25,33,50,17,Loam
108,Mar-32,5c771ef40f41423ba4c57a67d590fadb,Gira meret,Fucha kebele,##N/A##,##N/A##,##N/A##,##N/A##,##N/A##,##N/A##,##N/A##,Dark Brown (tiqure buni),Garera meret,2018-01-13T01:26:30,81,Enum2,EA3,Anonymized,Household,Spouse,Female,31-40 years,Adult literacy Program,0,5,NA,Yes,Yes,NA,Garera meret,N,N1,NA,NA,Flat / nearly flat (Tefetafa/medama),Picture 2,0%,Picture 1,Silt (Betam dekake/ lem afer),Fine (Dekake),5,"No, it is not an acidic soil","1, Gebs","2, Gitosh",##N/A##,##N/A##,##N/A##,##N/A##,##N/A##,##N/A##,##N/A##,##N/A##,2,1,3,0,0,0,0,4,0,,0,2,1,3,0,,2,0,5,1,0,0,4,3,0,,4,It is much worse,Better than other plots,2018-01-13T01:44:10,2018-01-13T01:58:47,&gt;5,7912.1,2018-01-13T02:07:44,3276,3283,2018-01-13T02:10:25,Mostly clear,Light Grey (Fezaza Geracha),N,N8,NA,NA,Gentle / moderate slope (medama mekakelegna daget),Picture 3,2%,Picture 2,2018-01-13T02:10:59,Anonymized,Anonymized,4,3270.503914,2018-01-13T02:18:54,Anonymized,Anonymized,4,3269.645013,2018-01-13T02:20:39,S6Q21__.jpg,51,Anonymized,Anonymized,6,3272.323653,2018-01-13T02:50:07,58,Anonymized,Anonymized,4,3272.598653,2018-01-13T02:53:07,S6Q29__.jpg,28,Anonymized,Anonymized,4,3270.931319,2018-01-13T02:47:43,68,Anonymized,Anonymized,4,3272.810078,2018-01-13T02:55:18,S6Q37__.jpg,50,Anonymized,Anonymized,6,3270.373195,2018-01-13T02:31:15,94,Anonymized,Anonymized,6,3271.492134,2018-01-13T02:40:34,S6Q45__.jpg,30,Anonymized,Anonymized,4,3272.197756,2018-01-13T02:44:13,2018-01-13T02:54:47,0.207623941,33-59-70-12,2,,,0,3,1,Garera meret,1,0.25,Purchased,No,No,Other type,tikur bunama,Poor,15 - 30   Mins,No,5.51,0.054,0.68,7.37,37,42,21,Sandy Loam
109,Mar-33,d5390d458e094eb986261d7104b3dc92,##N/A##,##N/A##,##N/A##,##N/A##,##N/A##,##N/A##,##N/A##,##N/A##,##N/A##,Dark Brown (tiqure buni),Guaro meret,2018-01-13T03:27:34,123,Enum2,EA3,Anonymized,Household,Spouse,Female,31-40 years,Adult literacy Program,0,8,NA,No,Yes,NA,Guaro meret,N,N2,NA,NA,Gentle / moderate slope (Medama mekakelegna daget),Picture 3,5%,Picture 2,Silt (Betam dekake/ lem afer),Fine (Dekake),4,"Yes, it is an acidic soil","1, Dincich","2, Gebs","3, Gomen","4, Enset",##N/A##,##N/A##,##N/A##,##N/A##,##N/A##,##N/A##,0,1,2,4,0,0,0,3,0,,0,1,3,2,0,,4,0,2,3,0,0,1,0,0,,4,It is worse,Similar to other plots,2018-01-13T03:45:40,2018-01-13T04:00:38,0,2497.7,2018-01-13T04:08:34,3222,3224,2018-01-13T04:16:10,Partly cloudy,Black (Tikur),N,N6,NA,NA,Flat / nearly flat (tefetafa/medama),Picture 1,0%,Picture 1,2018-01-13T04:16:42,Anonymized,Anonymized,6,3214.470544,2018-01-13T04:19:03,Anonymized,Anonymized,4,3215.045374,2018-01-13T04:18:05,S6Q21__.jpg,45,Anonymized,Anonymized,4,3215.329829,2018-01-13T04:20:30,47,Anonymized,Anonymized,4,3215.991985,2018-01-13T04:22:53,S6Q29__.jpg,11,Anonymized,Anonymized,4,3215.440618,2018-01-13T04:24:44,51,Anonymized,Anonymized,4,3211.837396,2018-01-13T04:27:43,S6Q37__.jpg,53,Anonymized,Anonymized,6,3211.919199,2018-01-13T04:30:01,56,Anonymized,Anonymized,4,3211.344545,2018-01-13T04:32:18,S6Q45__.jpg,11,Anonymized,Anonymized,4,3211.529027,2018-01-13T04:34:02,2018-01-13T04:34:30,0.572096699,79-22-06-37,5,,,0,3,1,Guaro meret,8,0.5,Inherited,No,No,Vertisol (Tikure afer),Tikur,Poor,15 - 30   Mins,Yes,5.64,0.2,0.65,8.22,35,48,17,Loam
110,Mar-34,5c1714fd3ac14f25a6950b7cc4896e37,##N/A##,##N/A##,##N/A##,##N/A##,##N/A##,##N/A##,##N/A##,##N/A##,##N/A##,Dark Brown (tiqure buni),Gira masa,2018-01-13T04:50:22,145,Enum2,EA3,Anonymized,Household,Household head,Male,31-40 years,Primary,3,6,NA,No,Yes,NA,Gira masa,N,N2,NA,NA,Gentle / moderate slope (Medama mekakelegna daget),Picture 3,0%,Picture 1,Silt (Betam dekake/ lem afer),Fine (Dekake),5,"No, it is not an acidic soil","1, Gebs","2, Dinich","3, Enset",##N/A##,##N/A##,##N/A##,##N/A##,##N/A##,##N/A##,##N/A##,0,1,2,0,0,0,0,3,0,,3,1,0,2,0,,3,0,1,4,0,0,2,0,0,,5,It is worse,Better than other plots,2018-01-13T05:09:44,2018-01-13T05:11:18,0,6560.8,2018-01-13T05:22:41,3213,3214,2018-01-13T05:25:35,Mostly clear,Light Grey (Fezaza Geracha),N,N8,NA,NA,Flat / nearly flat (tefetafa/medama),Picture 1,0%,Picture 1,2018-01-13T05:26:14,Anonymized,Anonymized,4,3206.352212,2018-01-13T05:31:32,Anonymized,Anonymized,6,3207.522146,2018-01-13T05:29:07,S6Q21__.jpg,23,Anonymized,Anonymized,4,3206.348293,2018-01-13T05:32:35,75,Anonymized,Anonymized,6,3208.797765,2018-01-13T05:36:53,S6Q29__.jpg,95,Anonymized,Anonymized,8,3208.975913,2018-01-13T05:41:04,73,Anonymized,Anonymized,4,3209.130866,2018-01-13T05:42:21,S6Q37__.jpg,24,Anonymized,Anonymized,4,3208.631522,2018-01-13T05:44:14,76,Anonymized,Anonymized,4,3204.173027,2018-01-13T05:49:41,S6Q45__.jpg,69,Anonymized,Anonymized,4,3205.271247,2018-01-13T05:52:29,2018-01-13T05:53:17,0.461687607,69-30-59-97,3,,,0,3,1,Gira masa,1,0.5,Inherited,No,No,Vertisol (Tikure afer),Bunama,Fair,30 - 59   Mins,Yes,5.73,0.111,0.65,7.88,37,46,17,Loam
111,Mar-35,85439a2ab4bd487ca733b743aba2cd9b,Kenenged belay,##N/A##,##N/A##,##N/A##,##N/A##,##N/A##,##N/A##,##N/A##,##N/A##,Black (Tikur),Kenenged belay,2018-01-13T05:56:30,144,Enum2,EA3,Anonymized,Parcel,Household head,Male,&gt;60 years,Adult literacy Program,0,7,NA,No,Yes,NA,Guaro masa,N,N2,NA,NA,Flat / nearly flat (Tefetafa/medama),Picture 2,2%,Picture 2,Silt (Betam dekake/ lem afer),Fine (Dekake),4,"No, it is not an acidic soil",1,##N/A##,##N/A##,##N/A##,##N/A##,##N/A##,##N/A##,##N/A##,##N/A##,##N/A##,4,1,3,0,0,0,0,2,0,,3,1,0,2,0,,1,0,3,2,0,0,0,4,0,,5,It is worse,Similar to other plots,2018-01-13T06:11:08,2018-01-13T06:12:22,0,14079,2018-01-13T06:25:21,3205,3220,2018-01-13T06:35:26,Clear / Sunny,Light Grey (Fezaza Geracha),N,N6,NA,NA,Gentle / moderate slope (medama mekakelegna daget),Picture 4,5%,Picture 3,2018-01-13T06:36:58,Anonymized,Anonymized,8,3209.997177,2018-01-13T06:42:58,Anonymized,Anonymized,8,3209.775459,2018-01-13T06:43:10,S6Q21__.jpg,112,Anonymized,Anonymized,8,3208.347135,2018-01-13T06:46:54,102,Anonymized,Anonymized,6,3207.60572,2018-01-13T06:50:58,S6Q29__.jpg,30,Anonymized,Anonymized,8,3208.747956,2018-01-13T06:53:26,125,Anonymized,Anonymized,8,3211.274723,2018-01-13T06:58:11,S6Q37__.jpg,120,Anonymized,Anonymized,8,3212.296932,2018-01-13T07:01:27,91,Anonymized,Anonymized,6,3212.712878,2018-01-13T07:05:18,S6Q45__.jpg,30,Anonymized,Anonymized,8,3212.257947,2018-01-13T07:07:46,2018-01-13T07:08:19,0.517237131,26-30-13-13,1,,,0,3,2,Kenenged belay,2,0.5,Inherited,No,No,Vertisol (Tikure afer),tikur,Poor,15 - 30   Mins,No,5.32,0.052,0.62,7.58,37,46,17,Sandy Loam
112,Mar-36,e7a1f720e32b4379970c6a311ede1be5,Ebgeren meret,##N/A##,##N/A##,##N/A##,##N/A##,##N/A##,##N/A##,##N/A##,##N/A##,Black (Tikur),Ebgeren meret,2018-01-13T07:21:49,156,Enum2,EA3,Anonymized,Household,Spouse,Female,41-60 years,Adult literacy Program,0,5,NA,No,Yes,NA,Guaro meret,N,N2,NA,NA,Strong slope (Daget),Picture 5,0%,Picture 1,Silt (Betam dekake/ lem afer),Fine (Dekake),4,"No, it is not an acidic soil","01, Gebs",##N/A##,##N/A##,##N/A##,##N/A##,##N/A##,##N/A##,##N/A##,##N/A##,##N/A##,3,1,2,0,0,0,0,0,0,,0,1,3,2,0,,3,0,2,1,0,0,0,0,0,,6,It is worse,Similar to other plots,2018-01-13T07:39:11,2018-01-13T07:49:06,0,1686.7,2018-01-13T07:56:26,3198,3211,2018-01-13T08:00:49,Mostly clear,Light Grey (Fezaza Geracha),N,N8,NA,NA,Gentle / moderate slope (medama mekakelegna daget),Picture 4,0%,Picture 1,2018-01-13T08:08:05,Anonymized,Anonymized,8,3197.983826,2018-01-13T08:00:25,Anonymized,Anonymized,4,3195.879097,2018-01-13T07:55:10,S6Q21__.jpg,72,Anonymized,Anonymized,4,3195.350926,2018-01-13T07:58:08,72,Anonymized,Anonymized,8,3198.62107,2018-01-13T08:01:39,S6Q29__.jpg,3,Anonymized,Anonymized,4,3199.983373,2018-01-13T08:04:12,75,Anonymized,Anonymized,6,3204.265735,2018-01-13T08:09:33,S6Q37__.jpg,72,Anonymized,Anonymized,4,3203.454262,2018-01-13T08:09:13,73,Anonymized,Anonymized,4,3203.393263,2018-01-13T08:12:06,S6Q45__.jpg,3,Anonymized,Anonymized,4,3200.245959,2018-01-13T08:05:28,2018-01-13T08:21:19,0.526680891,39-89-52-82,1,,,0,3,2,Ebgeren meret,2,0.25,Inherited,No,No,Vertisol (Tikure afer),Tikur,Poor,15 - 30   Mins,No,5.38,0.06,0.65,7.87,31,46,23,Loam
113,Mar-37,09a91fd0f7db400c82ba481b50959ab0,Gira masa,Kegn meret,##N/A##,##N/A##,##N/A##,##N/A##,##N/A##,##N/A##,##N/A##,Black (Tikur),Gouro meret,2012-01-01T08:31:57,17,Enum2,EA3,Anonymized,Household,Household head,Male,20-30 years,Primary,6,5,NA,No,Yes,NA,Gouro meret,N,N2,NA,NA,Gentle / moderate slope (Medama mekakelegna daget),Picture 3,0%,Picture 1,Silt (Betam dekake/ lem afer),Fine (Dekake),6,"No, it is not an acidic soil",Shikurt,Dinich,Gebs,Enset,##N/A##,##N/A##,##N/A##,##N/A##,##N/A##,##N/A##,3,1,4,0,0,0,0,2,0,,0,1,2,3,0,,3,0,2,1,0,0,4,5,0,,6,It is worse,Worse than other plot,2012-01-01T08:56:10,2012-01-01T08:59:10,0,6782.6,2012-01-01T09:11:03,3251,3259,2012-01-01T09:12:48,Mostly clear,Black (Tikur),N,N2,NA,NA,Gentle / moderate slope (medama mekakelegna daget),Picture 4,5%,Picture 2,2012-01-01T09:14:04,Anonymized,Anonymized,6,3246.136787,2018-01-14T01:45:56,Anonymized,Anonymized,4,3247.662542,2018-01-14T01:47:09,S6Q21__.jpg,17,Anonymized,Anonymized,6,3248.352855,2018-01-14T01:48:50,92,Anonymized,Anonymized,4,3254.379993,2018-01-14T01:51:34,S6Q29__.jpg,95,Anonymized,Anonymized,6,3254.187291,2018-01-14T01:54:42,114,Anonymized,Anonymized,6,3251.832878,2018-01-14T01:58:23,S6Q37__.jpg,30,Anonymized,Anonymized,6,3251.302295,2018-01-14T02:00:32,83,Anonymized,Anonymized,6,3245.691757,2018-01-14T02:03:16,S6Q45__.jpg,81,Anonymized,Anonymized,8,3244.728807,2018-01-14T02:06:01,2012-01-01T09:38:40,0.227530705,43-05-15-94,1,,,0,3,1,Gouro meret,1,0.75,Inherited,No,No,Vertisol (Tikure afer),Tikur,Fair,Less than  15 Mins,Yes,5.55,0.104,0.73,8.04,33,48,19,Loam
114,Mar-38,d50ccc2c9b8f43c4a6441bdffb93c1fd,yilguamo2 area holding,##N/A##,##N/A##,##N/A##,##N/A##,##N/A##,##N/A##,##N/A##,##N/A##,Black (Tikur),yilguamo2 area holding,2018-01-13T05:13:08,119,Enum6,EA3,Anonymized,Household,Household head,Male,31-40 years,Primary,5,6,NA,Yes,Yes,NA,yilgammo1 area holding,N,N1,NA,NA,Gentle / moderate slope (Medama mekakelegna daget),Picture 2,0%,Picture 1,Silt (Betam dekake/ lem afer),Fine (Dekake),5,"No, it is not an acidic soil",gebse,##N/A##,##N/A##,##N/A##,##N/A##,##N/A##,##N/A##,##N/A##,##N/A##,##N/A##,0,1,0,0,0,0,0,0,0,,0,1,0,0,0,,0,0,0,1,0,0,2,0,0,,5,It is worse,Similar to other plots,2018-01-13T05:27:51,2018-01-13T07:01:28,&gt;5,2095,2018-01-13T07:01:48,3223,3227,2018-01-13T07:02:00,Clear / Sunny,Black (Tikur),10YR,NA,NA,10YR 6/4,Gentle / moderate slope (medama mekakelegna daget),Picture 2,0%,Picture 1,2018-01-13T07:02:59,Anonymized,Anonymized,24,3224.998073,2018-01-13T07:03:10,Anonymized,Anonymized,4,3218.972531,2018-01-13T07:04:22,S6Q21__.jpg,39,Anonymized,Anonymized,4,3222.750497,2018-01-13T07:08:59,37,Anonymized,Anonymized,4,3219.468545,2018-01-13T07:10:48,S6Q29__.jpg,8,Anonymized,Anonymized,4,3219.641322,2018-01-13T07:12:10,42,Anonymized,Anonymized,4,3219.106378,2018-01-13T07:14:08,S6Q37__.jpg,39,Anonymized,Anonymized,6,3222.083796,2018-01-13T07:16:00,37,Anonymized,Anonymized,6,3218.877163,2018-01-13T07:17:57,S6Q45__.jpg,18,Anonymized,Anonymized,6,3218.509528,2018-01-13T07:19:30,2018-01-13T07:22:35,0.710868835,92-79-16-52,7,,,0,3,2,yilguamo2 area holding,2,0.25,Inherited,No,No,Vertisol (Tikure afer),tikur afer,Fair,Less than  15 Mins,Yes,5.45,0.243,0.63,7.64,29,50,21,Loam
115,Mar-39,4d8c6fa1ca2740d0906cb7c48a9d2b66,yibgeren2 area holding,##N/A##,##N/A##,##N/A##,##N/A##,##N/A##,##N/A##,##N/A##,##N/A##,Black (Tikur),yibgeren2 area holding,2018-01-13T08:44:47,20,Enum6,EA3,Anonymized,Other,Son,Male,20-30 years,Secondary,10,3,NA,No,Yes,NA,yibgeren1 area hoding,10YR,NA,NA,10YR 2/4,Flat / nearly flat (Tefetafa/medama),Picture 1,5%,Picture 2,Silt (Betam dekake/ lem afer),Fine (Dekake),8,"No, it is not an acidic soil",gebse,##N/A##,##N/A##,##N/A##,##N/A##,##N/A##,##N/A##,##N/A##,##N/A##,##N/A##,0,1,2,0,0,0,0,0,0,,0,1,2,0,0,,0,0,0,1,0,0,2,0,0,,6,It is better,Better than other plots,2018-01-13T09:01:18,2018-01-14T01:08:31,&gt;5,1979,2018-01-14T01:11:40,3249,3254,2018-01-14T01:11:59,Clear / Sunny,Light Brown (Fezaza buni),10YR,NA,NA,10YR 4/6,Gentle / moderate slope (medama mekakelegna daget),Picture 2,0%,Picture 1,2018-01-14T01:12:07,Anonymized,Anonymized,12,3241.902447,2018-01-14T01:14:54,Anonymized,Anonymized,6,3241.191413,2018-01-14T01:18:29,S6Q21__.jpg,39,Anonymized,Anonymized,8,3243.998466,2018-01-14T01:20:45,41,Anonymized,Anonymized,6,3242.987593,2018-01-14T01:22:39,S6Q29__.jpg,11,Anonymized,Anonymized,4,3241.248029,2018-01-14T01:24:04,67,Anonymized,Anonymized,4,3239.04086,2018-01-14T01:26:17,S6Q37__.jpg,71,Anonymized,Anonymized,4,3239.046619,2018-01-14T01:29:30,70,Anonymized,Anonymized,4,3240.407301,2018-01-14T01:32:14,S6Q45__.jpg,10,Anonymized,Anonymized,4,3240.769725,2018-01-14T01:33:57,2018-01-14T01:37:34,0.666124844,41-95-60-22,0,,,0,3,2,yibgeren2 area holding,2,0.5,Inherited,No,No,Vertisol (Tikure afer),tikur afer,Good,Less than  15 Mins,No,5.46,0.062,0.72,7.88,29,48,23,Sandy Loam
116,Mar-40,fd9cd45caec14405bf7184f8ebfe42c2,yibgerer2 area holding,yibgerer3 area holding,##N/A##,##N/A##,##N/A##,##N/A##,##N/A##,##N/A##,##N/A##,Black (Tikur),yibgerer1 area holding,2018-01-13T07:32:05,40,Enum6,EA3,Anonymized,Parcel,Household head,Male,41-60 years,Adult literacy Program,1,6,NA,No,Yes,NA,yibgerer1 area holding,5YR,NA,5YR 2/2,NA,Gentle / moderate slope (Medama mekakelegna daget),Picture 3,0%,Picture 1,Silt (Betam dekake/ lem afer),Fine (Dekake),5,"No, it is not an acidic soil",gebsi,##N/A##,##N/A##,##N/A##,##N/A##,##N/A##,##N/A##,##N/A##,##N/A##,##N/A##,0,1,0,0,0,0,0,0,0,,0,1,0,0,0,,0,0,0,1,0,0,2,0,0,,5,It is worse,Similar to other plots,2018-01-13T07:48:22,2018-01-13T08:25:59,&gt;5,1400,2018-01-13T07:56:22,3223,3227,2018-01-13T07:56:19,Clear / Sunny,Black (Tikur),10YR,NA,NA,10YR 4/4,Gentle / moderate slope (medama mekakelegna daget),Picture 2,0%,Picture 1,2018-01-13T07:59:43,Anonymized,Anonymized,6,3212.567034,2018-01-13T07:58:18,Anonymized,Anonymized,4,3216.187616,2018-01-13T08:00:20,S6Q21__.jpg,14,Anonymized,Anonymized,6,3218.005516,2018-01-13T08:03:18,28,Anonymized,Anonymized,4,3218.489595,2018-01-13T08:07:59,S6Q29__.jpg,22,Anonymized,Anonymized,4,3220.242146,2018-01-13T08:10:20,29,Anonymized,Anonymized,6,3220.470997,2018-01-13T08:12:33,S6Q37__.jpg,19,Anonymized,Anonymized,4,3220.752732,2018-01-13T08:14:31,24,Anonymized,Anonymized,4,3220.154567,2018-01-13T08:18:08,S6Q45__.jpg,20,Anonymized,Anonymized,6,3220.036061,2018-01-13T08:21:20,2018-01-13T08:25:39,0.122979153,59-75-62-65,8,,,0,3,1,yibgerer1 area holding,1,0.25,Granted by local leaders,No,No,Vertisol (Tikure afer),tikur afer,Good,Less than  15 Mins,No,5.34,0.125,0.81,7.29,31,40,29,Loam
117,Mar-41,f7a47c3c03134c619ba0ae2b58dc3ce1,yilguawamo2 area holding,##N/A##,##N/A##,##N/A##,##N/A##,##N/A##,##N/A##,##N/A##,##N/A##,Black (Tikur),yilguawamo1 area holding,2018-01-13T03:47:38,103,Enum6,EA3,Anonymized,Household,Household head,Male,31-40 years,Primary,3,5,NA,No,Yes,NA,yilguawamo1 area holding,N,N1,NA,NA,Gentle / moderate slope (Medama mekakelegna daget),Picture 3,0%,Picture 1,Silt (Betam dekake/ lem afer),Fine (Dekake),5,"No, it is not an acidic soil",enset,cabbage,dinich,gebsi,##N/A##,##N/A##,##N/A##,##N/A##,##N/A##,##N/A##,0,1,3,2,0,0,0,0,0,,2,1,0,0,0,,0,0,0,1,0,0,0,0,0,,5,It is worse,Similar to other plots,2018-01-13T04:09:58,2018-01-13T04:15:44,5-Mar,4228,2018-01-13T04:44:19,3241,3247,2018-01-13T04:45:26,Clear / Sunny,Black (Tikur),5YR,NA,5YR 4/2,NA,Gentle / moderate slope (medama mekakelegna daget),Picture 2,0%,Picture 1,2018-01-13T04:17:19,Anonymized,Anonymized,8,3234.866701,2018-01-13T04:17:19,Anonymized,Anonymized,4,3240.161595,2018-01-13T04:22:21,S6Q21__.jpg,77,Anonymized,Anonymized,6,3240.812838,2018-01-13T04:26:55,60,Anonymized,Anonymized,4,3239.137156,2018-01-13T04:31:16,S6Q29__.jpg,12,Anonymized,Anonymized,4,3238.965764,2018-01-13T04:30:48,114,Anonymized,Anonymized,6,3235.678394,2018-01-13T04:34:01,S6Q37__.jpg,111,Anonymized,Anonymized,6,3235.290457,2018-01-13T04:39:46,109,Anonymized,Anonymized,4,3235.913392,2018-01-13T04:39:20,S6Q45__.jpg,11,Anonymized,Anonymized,4,3239.27288,2018-01-13T04:41:39,2018-01-13T04:43:54,0.872666312,59-83-36-46,4,,,0,3,1,yilguawamo1 area holding,1,0.25,Inherited,No,No,Vertisol (Tikure afer),tikur afer,Fair,Less than  15 Mins,Yes,5.6,0.222,0.66,7.84,59,14,27,Loam
118,Mar-42,3ed7074c0f164dc6a7f0cdb0037a84a6,yilguamo2 area holding,yilguamo3 area holding,##N/A##,##N/A##,##N/A##,##N/A##,##N/A##,##N/A##,##N/A##,Black (Tikur),yilguamo2 area holding,2018-01-13T02:21:41,42,Enum6,EA3,Anonymized,Household,Son,Male,20-30 years,Secondary,8,5,NA,No,Yes,NA,yilguamo1 area holding,10YR,NA,NA,10YR 4/6,Gentle / moderate slope (Medama mekakelegna daget),Picture 3,0%,Picture 1,Silt (Betam dekake/ lem afer),Very Fine (betam Dekake),4,"No, it is not an acidic soil",gebsi,##N/A##,##N/A##,##N/A##,##N/A##,##N/A##,##N/A##,##N/A##,##N/A##,##N/A##,0,1,3,2,0,0,0,0,0,,0,1,0,2,0,,0,0,0,1,0,0,2,0,0,,5,It is worse,Similar to other plots,2018-01-13T02:43:35,2018-01-13T02:53:44,&gt;5,15956,2018-01-13T02:57:53,3242,3250,2018-01-13T03:02:31,Clear / Sunny,Black (Tikur),10YR,NA,NA,10YR 6/4,Gentle / moderate slope (medama mekakelegna daget),Picture 2,0%,Picture 1,2018-01-13T03:11:54,Anonymized,Anonymized,24,3253.936249,2018-01-13T02:50:49,Anonymized,Anonymized,6,3239.207332,2018-01-13T03:11:52,S6Q21__.jpg,169,Anonymized,Anonymized,4,3240.167789,2018-01-13T03:13:15,163,Anonymized,Anonymized,4,3240.275395,2018-01-13T03:15:18,S6Q29__.jpg,34,Anonymized,Anonymized,4,3242.500607,2018-01-13T03:18:06,110,Anonymized,Anonymized,4,3245.01365,2018-01-13T03:21:44,S6Q37__.jpg,112,Anonymized,Anonymized,4,3244.925419,2018-01-13T03:26:15,109,Anonymized,Anonymized,6,3244.489809,2018-01-13T03:30:02,S6Q45__.jpg,24,Anonymized,Anonymized,6,3241.166262,2018-01-13T03:32:22,2018-01-13T03:34:50,0.854048328,18-48-53-17,1,,,0,3,2,yilguamo2 area holding,2,0.5,Inherited,No,No,Vertisol (Tikure afer),tikur afer,Poor,Less than  15 Mins,Yes,5.36,0.149,0.29,3.24,59,34,7,Loam
119,1-Apr,974400f3089c4963ae5918168aa243ba,##N/A##,##N/A##,##N/A##,##N/A##,##N/A##,##N/A##,##N/A##,##N/A##,##N/A##,Other (specify),sheremo,2018-01-14T06:31:11,6,Enum1,EA4,Anonymized,Household,Household head,Male,41-60 years,Primary,1,6,NA,No,No,NA,sheremo,5YR,NA,5YR 4/8,NA,Gentle / moderate slope (Medama mekakelegna daget),Picture 4,0%,Picture 1,Silt (Betam dekake/ lem afer),Between coarse and fine (Be shekara ena bedekake mehakel),3,"No, it is not an acidic soil",enset,chate,##N/A##,##N/A##,##N/A##,##N/A##,##N/A##,##N/A##,##N/A##,##N/A##,0,2,0,0,0,0,0,0,1,keye merate,0,1,0,2,3,merera,2,0,0,1,0,0,0,0,0,,4,It is worse,Similar to other plots,2018-01-14T06:53:41,2018-01-14T07:08:47,&gt;5,4457.7,2018-01-14T07:10:10,2011,2015,2018-01-14T07:12:26,Clear / Sunny,Other (specify),5YR,NA,5YR 6/6,NA,Flat / nearly flat (tefetafa/medama),Picture 1,0%,Picture 1,2018-01-14T07:13:41,Anonymized,Anonymized,6,2016.506805,2018-01-14T07:18:00,Anonymized,Anonymized,8,2012.301793,2018-01-14T07:20:45,S6Q21__.jpg,45,Anonymized,Anonymized,6,2007.81432,2018-01-14T07:24:50,25,Anonymized,Anonymized,4,2005.185554,2018-01-14T07:28:01,S6Q29__.jpg,37,Anonymized,Anonymized,12,2006.413846,2018-01-14T07:30:59,38,Anonymized,Anonymized,6,2006.00313,2018-01-14T07:33:50,S6Q37__.jpg,48,Anonymized,Anonymized,8,2005.783911,2018-01-14T07:37:12,33,Anonymized,Anonymized,8,2008.034635,2018-01-14T07:39:22,S6Q45__.jpg,46,Anonymized,Anonymized,6,2009.005404,2018-01-14T07:42:00,2018-01-14T07:44:43,0.1180102,28-15-26-71,0,keye,keye,0,4,1,sheremo,1,1,Inherited,Yes,NA,Luvisol (Keye afer),keye,Poor,Less than  15 Mins,No,6.3,0.502,0.28,3.44,59,36,5,Clay loam
120,2-Apr,555a5fe597e948edb36f646eea7f8962,mangucho,##N/A##,##N/A##,##N/A##,##N/A##,##N/A##,##N/A##,##N/A##,##N/A##,Other (specify),sheremo,2018-01-14T07:55:53,10,Enum1,EA4,Anonymized,Household,Household head,Male,31-40 years,Primary,6,6,NA,Yes,Yes,NA,sheremo,5YR,NA,5YR 6/8,NA,Flat / nearly flat (Tefetafa/medama),Picture 2,0%,Picture 1,Silt (Betam dekake/ lem afer),Between coarse and fine (Be shekara ena bedekake mehakel),5,"No, it is not an acidic soil",enset,chate,buna,##N/A##,##N/A##,##N/A##,##N/A##,##N/A##,##N/A##,##N/A##,0,1,2,0,0,0,0,0,0,,0,2,0,1,0,,1,0,0,2,0,0,0,0,0,,5,It is worse,Similar to other plots,2018-01-14T08:19:46,2018-01-14T08:21:57,&gt;5,2013.8,2018-01-14T08:33:19,2013,2024,2018-01-14T08:37:28,Clear / Sunny,Other (specify),5YR,NA,5YR 4/2,NA,Flat / nearly flat (tefetafa/medama),Picture 2,0%,Picture 1,2018-01-14T08:39:07,Anonymized,Anonymized,16,2014.974368,2018-01-14T08:43:08,Anonymized,Anonymized,8,2020.300027,2018-01-14T08:45:31,S6Q21__.jpg,60,Anonymized,Anonymized,8,2018.395944,2018-01-14T08:48:19,7,Anonymized,Anonymized,6,2017.031524,2018-01-14T08:50:04,S6Q29__.jpg,66,Anonymized,Anonymized,6,2013.806754,2018-01-14T08:53:34,49,Anonymized,Anonymized,8,2013.59795,2018-01-14T08:58:18,S6Q37__.jpg,70,Anonymized,Anonymized,8,2012.17185,2018-01-14T09:02:00,6,Anonymized,Anonymized,4,2015.054245,2018-01-14T09:04:44,S6Q45__.jpg,59,Anonymized,Anonymized,4,2014.457376,2018-01-14T09:07:15,2018-01-14T09:10:02,0.805680196,81-61-28-17,1,keye,keye,0,4,1,sheremo,1,0.5,Inherited,Yes,NA,Luvisol (Keye afer),keye,Fair,Less than  15 Mins,No,6.48,0.487,0.33,3.97,61,36,3,Clay loam
121,3-Apr,4107bfe4b1cf4b36b77f6a9f50c00570,##N/A##,##N/A##,##N/A##,##N/A##,##N/A##,##N/A##,##N/A##,##N/A##,##N/A##,Other (specify),shremo,2018-01-14T09:19:43,3,Enum1,EA4,Anonymized,Household,Household head,Male,&gt;60 years,Adult literacy Program,0,3,NA,Yes,No,NA,shremo,5YR,NA,5YR 6/8,NA,Gentle / moderate slope (Medama mekakelegna daget),Picture 4,0%,Picture 1,Silt (Betam dekake/ lem afer),Between coarse and fine (Be shekara ena bedekake mehakel),5,"No, it is not an acidic soil",enset,chate,buna,##N/A##,##N/A##,##N/A##,##N/A##,##N/A##,##N/A##,##N/A##,0,1,2,0,0,0,0,0,0,,0,1,0,2,0,,1,0,0,2,0,0,0,0,0,,4,It is similar,Worse than other plot,2018-01-14T09:45:51,2018-01-14T09:45:59,&gt;5,2505.8,2018-01-15T01:09:58,2004,2011,2018-01-15T01:12:01,Clear / Sunny,Other (specify),5YR,NA,5YR 6/6,NA,Gentle / moderate slope (medama mekakelegna daget),Picture 2,0%,Picture 1,2018-01-15T01:13:28,Anonymized,Anonymized,32,2019.862939,2018-01-15T01:15:36,Anonymized,Anonymized,8,2001.564765,2018-01-15T01:20:54,S6Q21__.jpg,57,Anonymized,Anonymized,8,1998.19492,2018-01-15T01:24:43,48,Anonymized,Anonymized,8,2002.202385,2018-01-15T01:35:10,S6Q29__.jpg,54,Anonymized,Anonymized,6,2004.550674,2018-01-15T01:39:06,9,Anonymized,Anonymized,4,2004.27067,2018-01-15T01:42:19,S6Q37__.jpg,41,Anonymized,Anonymized,8,2001.174389,2018-01-15T01:45:41,38,Anonymized,Anonymized,6,2002.209615,2018-01-15T01:47:17,S6Q45__.jpg,44,Anonymized,Anonymized,4,2006.790248,2018-01-15T01:50:56,2018-01-15T01:57:53,0.922309731,60-41-43-51,0,keye,keye,0,4,1,shremo,1,0.75,Inherited,Yes,NA,Luvisol (Keye afer),keye,Fair,Less than  15 Mins,No,6.38,0.191,0.35,4.13,49,44,7,Clay loam
122,4-Apr,77e4196b6b9e4c82bec38bffd646c2c4,##N/A##,##N/A##,##N/A##,##N/A##,##N/A##,##N/A##,##N/A##,##N/A##,##N/A##,Other (specify),late lmutta,2018-01-15T02:28:01,96,Enum1,EA4,Anonymized,Household,Household head,Female,41-60 years,Primary,1,4,NA,No,No,NA,late lmutta,5YR,NA,5YR 6/8,NA,Gentle / moderate slope (Medama mekakelegna daget),Picture 2,2%,Picture 2,Do not know,Between coarse and fine (Be shekara ena bedekake mehakel),5,"No, it is not an acidic soil",enset,chate,buna,##N/A##,##N/A##,##N/A##,##N/A##,##N/A##,##N/A##,##N/A##,0,1,2,0,0,0,0,0,0,,0,1,0,2,3,tedafat yelehon afer,1,0,0,2,0,0,0,0,0,,5,It is worse,Similar to other plots,2018-01-15T03:06:11,2018-01-15T03:06:35,&gt;5,3093.4,2018-01-15T03:17:45,2020,2028,2018-01-15T03:21:26,Clear / Sunny,Other (specify),5YR,NA,5YR 6/8,NA,Gentle / moderate slope (medama mekakelegna daget),Picture 2,0%,Picture 1,2018-01-15T03:22:23,Anonymized,Anonymized,32,2036.878242,2018-01-15T03:24:48,Anonymized,Anonymized,6,2017.258132,2018-01-15T03:27:34,S6Q21__.jpg,47,Anonymized,Anonymized,4,2018.312771,2018-01-15T03:30:05,11,Anonymized,Anonymized,6,2017.984601,2018-01-15T03:32:06,S6Q29__.jpg,54,Anonymized,Anonymized,4,2015.445252,2018-01-15T03:33:53,60,Anonymized,Anonymized,4,2014.131771,2018-01-15T03:38:37,S6Q37__.jpg,74,Anonymized,Anonymized,4,2012.804885,2018-01-15T03:42:29,13,Anonymized,Anonymized,8,2016.69834,2018-01-15T03:44:21,S6Q45__.jpg,39,Anonymized,Anonymized,4,2017.323006,2018-01-15T03:46:40,2018-01-15T03:48:41,0.766591612,15-79-44-60,2,keye,keye,0,4,1,late lmutta,1,0.75,Inherited,Yes,NA,Luvisol (Keye afer),keye,Fair,Less than  15 Mins,No,6.26,0.148,0.42,3.15,57,36,7,Clay loam
123,5-Apr,ac1b449ce6a44cacaeb773316633977e,##N/A##,##N/A##,##N/A##,##N/A##,##N/A##,##N/A##,##N/A##,##N/A##,##N/A##,Other (specify),laye mutta,2018-01-15T04:23:24,64,Enum1,EA4,Anonymized,Household,Household head,Male,&gt;60 years,Primary,1,6,NA,No,No,NA,laye mutta,5YR,NA,5YR 6/4,NA,Gentle / moderate slope (Medama mekakelegna daget),Picture 2,0%,Picture 1,Do not know,Between coarse and fine (Be shekara ena bedekake mehakel),5,"No, it is not an acidic soil",enset,chat,buna,##N/A##,##N/A##,##N/A##,##N/A##,##N/A##,##N/A##,##N/A##,0,1,2,0,0,0,0,0,3,sets to merate (meadama merate),0,1,0,2,3,tekur afer,2,0,0,1,0,0,0,0,0,,5,It is better,Similar to other plots,2018-01-15T04:43:49,2018-01-15T04:43:57,3-Jan,1241,2018-01-15T05:04:18,2030,2034,2018-01-15T05:06:09,Clear / Sunny,Other (specify),5YR,NA,5YR 8/4,NA,Flat / nearly flat (tefetafa/medama),Picture 2,0%,Picture 1,2018-01-15T05:09:29,Anonymized,Anonymized,8,2024.593376,2018-01-15T05:10:54,Anonymized,Anonymized,4,2023.761536,2018-01-15T05:17:03,S6Q21__.jpg,21,Anonymized,Anonymized,4,2026.410398,2018-01-15T05:19:11,22,Anonymized,Anonymized,12,2023.851692,2018-01-15T05:21:52,S6Q29__.jpg,27,Anonymized,Anonymized,6,2024.648452,2018-01-15T05:24:18,9,Anonymized,Anonymized,6,2023.186204,2018-01-15T05:25:44,S6Q37__.jpg,25,Anonymized,Anonymized,4,2022.970214,2018-01-15T05:28:08,21,Anonymized,Anonymized,8,2024.547573,2018-01-15T05:30:07,S6Q45__.jpg,30,Anonymized,Anonymized,4,2025.344691,2018-01-15T05:32:20,2018-01-15T05:35:03,0.873164771,43-34-72-66,0,keye,teyem,0,4,1,laye mutta,1,0.25,Granted by local leaders,Yes,NA,Luvisol (Keye afer),keye,Fair,Less than  15 Mins,No,6.86,0.415,0.15,3.56,49,44,7,Sandy Loam
124,6-Apr,b6e1676d6e3340f3946d499781220128,mutta 2,##N/A##,##N/A##,##N/A##,##N/A##,##N/A##,##N/A##,##N/A##,##N/A##,Other (specify),mutta 1,2018-01-15T06:31:09,63,Enum1,EA4,Anonymized,Household,Household head,Male,41-60 years,Secondary,12,8,NA,Yes,Yes,NA,mutta 1,5YR,NA,5YR 6/8,NA,Gentle / moderate slope (Medama mekakelegna daget),Picture 2,0%,Picture 1,Silt (Betam dekake/ lem afer),Between coarse and fine (Be shekara ena bedekake mehakel),5,"No, it is not an acidic soil",enset,bakela (bean),chat,buna (coffee),fruit (banana mango orange ....),##N/A##,##N/A##,##N/A##,##N/A##,##N/A##,0,1,2,0,0,0,0,0,3,haven't insects,2,1,0,0,3,dengyama merate,3,0,0,1,0,0,0,2,4,he baherzaf  (acidic leaves),5,It is better,Better than other plots,2018-01-15T07:02:20,2018-01-15T07:02:28,&gt;5,6817.5,2018-01-15T07:21:30,2023,2029,2018-01-15T07:23:52,Clear / Sunny,Dark Brown (tiqure buni),5YR,NA,5YR 6/4,NA,Flat / nearly flat (tefetafa/medama),Picture 2,0%,Picture 1,2018-01-15T07:28:09,Anonymized,Anonymized,32,1990.547939,2018-01-15T07:28:18,Anonymized,Anonymized,8,2021.606177,2018-01-15T07:33:21,S6Q21__.jpg,75,Anonymized,Anonymized,4,2022.03459,2018-01-15T07:37:16,22,Anonymized,Anonymized,4,2025.551154,2018-01-15T07:39:56,S6Q29__.jpg,88,Anonymized,Anonymized,4,2025.110439,2018-01-15T07:43:43,76,Anonymized,Anonymized,4,2024.622297,2018-01-15T07:47:38,S6Q37__.jpg,90,Anonymized,Anonymized,6,2023.396375,2018-01-15T07:51:14,18,Anonymized,Anonymized,8,2022.264625,2018-01-15T07:54:02,S6Q45__.jpg,77,Anonymized,Anonymized,8,2020.526511,2018-01-15T07:58:06,2018-01-15T08:00:23,0.760555632,51-28-53-50,4,keye buni,tekur buni,0,4,1,mutta 1,1,1.5,Inherited,Yes,NA,Luvisol (Keye afer),keye,Fair,Less than  15 Mins,No,6.56,0.19,0.65,7.07,51,42,7,Loam
125,7-Apr,83adde6c37654ddbbcf951e5d3f4c6d6,mutta 2,##N/A##,##N/A##,##N/A##,##N/A##,##N/A##,##N/A##,##N/A##,##N/A##,Other (specify),mutta 1,2018-01-15T08:47:39,46,Enum1,EA4,Anonymized,Household,Household head,Male,20-30 years,Secondary,10,2,NA,Yes,Yes,NA,mutta 1,5YR,NA,5YR 6/6,NA,Gentle / moderate slope (Medama mekakelegna daget),Picture 2,0%,Picture 1,Silt (Betam dekake/ lem afer),Between coarse and fine (Be shekara ena bedekake mehakel),6,"No, it is not an acidic soil",enset,chat,buna (coffee),##N/A##,##N/A##,##N/A##,##N/A##,##N/A##,##N/A##,##N/A##,0,1,2,0,0,0,0,0,0,,2,1,0,3,0,,1,0,0,2,0,0,0,0,0,,7,It is better,Similar to other plots,2018-01-15T09:08:35,2018-01-15T09:14:58,5-Mar,11902,2018-01-15T09:21:49,2024,2031,2018-01-15T09:24:09,Clear / Sunny,Other (specify),5YR,NA,5YR 4/4,NA,Gentle / moderate slope (medama mekakelegna daget),Picture 2,0%,Picture 1,2018-01-15T09:25:28,Anonymized,Anonymized,12,2011.772656,2018-01-15T09:28:00,Anonymized,Anonymized,6,2016.009192,2018-01-15T09:30:11,S6Q21__.jpg,15,Anonymized,Anonymized,6,2015.744379,2018-01-15T09:34:31,23,Anonymized,Anonymized,4,2016.699668,2018-01-15T09:36:14,S6Q29__.jpg,22,Anonymized,Anonymized,4,2015.448196,2018-01-15T09:39:26,10,Anonymized,Anonymized,6,2017.412213,2018-01-15T09:42:10,S6Q37__.jpg,24,Anonymized,Anonymized,4,2014.611219,2018-01-15T09:44:40,21,Anonymized,Anonymized,6,2011.104106,2018-01-15T09:47:35,S6Q45__.jpg,26,Anonymized,Anonymized,4,2009.906753,2018-01-15T09:49:18,2018-01-15T09:51:33,0.243936015,69-68-24-58,0,keye gerachma,keye buni,0,4,1,mutta 1,1,0.5,Inherited,Yes,NA,Luvisol (Keye afer),keye,Fair,Less than  15 Mins,Yes,6.72,0.203,0.34,7.9,57,38,5,Loam
126,8-Apr,1313c05346274fd384c4c6cb8449d9b0,##N/A##,##N/A##,##N/A##,##N/A##,##N/A##,##N/A##,##N/A##,##N/A##,##N/A##,Other (specify),shehiremo area holding,2018-01-15T04:29:33,57,Enum6,EA4,Anonymized,Household,Household head,Male,31-40 years,Secondary,9,10,NA,No,Yes,NA,shehiremo area holding,5YR,NA,5YR 6/8,NA,Gentle / moderate slope (Medama mekakelegna daget),Picture 2,0%,Picture 1,Silt (Betam dekake/ lem afer),Fine (Dekake),4,"No, it is not an acidic soil",enset,bekelo,buna,chat,##N/A##,##N/A##,##N/A##,##N/A##,##N/A##,##N/A##,0,1,0,2,0,0,0,0,0,,2,1,0,0,0,,0,0,0,2,0,0,1,0,0,,5,It is worse,Worse than other plot,2018-01-15T04:45:11,2018-01-15T04:45:22,0,2876,2018-01-15T04:53:33,2028,2038,2018-01-15T04:55:49,Clear / Sunny,Other (specify),5YR,NA,5YR 4/6,NA,Gentle / moderate slope (medama mekakelegna daget),Picture 2,0%,Picture 1,2018-01-15T04:57:03,Anonymized,Anonymized,6,2021.858756,2018-01-15T04:56:48,Anonymized,Anonymized,4,2023.40564,2018-01-15T05:01:06,S6Q21__.jpg,27,Anonymized,Anonymized,12,2020.379057,2018-01-15T05:05:22,38,Anonymized,Anonymized,6,2022.006713,2018-01-15T05:06:21,S6Q29__.jpg,37,Anonymized,Anonymized,4,2020.605704,2018-01-15T05:10:02,34,Anonymized,Anonymized,4,2019.299522,2018-01-15T05:11:52,S6Q37__.jpg,20,Anonymized,Anonymized,4,2020.717221,2018-01-15T05:13:21,32,Anonymized,Anonymized,4,2021.904651,2018-01-15T05:15:30,S6Q45__.jpg,17,Anonymized,Anonymized,8,2021.444894,2018-01-15T05:17:45,2018-01-15T05:20:09,0.165675311,98-58-23-59,3,red soil,red soil,0,4,1,shehiremo area holding,1,0.25,Inherited,No,No,Luvisol (Keye afer),key I afer,Fair,Less than  15 Mins,No,6.41,0.204,0.31,3.25,59,36,5,Loam
127,9-Apr,441bf7355027452fb39403c311aa5212,##N/A##,##N/A##,##N/A##,##N/A##,##N/A##,##N/A##,##N/A##,##N/A##,##N/A##,Other (specify),sheheremo area holding,2018-01-15T03:05:15,55,Enum6,EA4,Anonymized,Household,Daughter,Female,31-40 years,Secondary,10,3,NA,No,Yes,NA,sheheremo area holding,5YR,NA,5YR 6/8,NA,Flat / nearly flat (Tefetafa/medama),Picture 1,0%,Picture 1,Silt (Betam dekake/ lem afer),Fine (Dekake),5,"No, it is not an acidic soil",enset,buna,chat,bekolo,##N/A##,##N/A##,##N/A##,##N/A##,##N/A##,##N/A##,0,1,0,0,0,0,0,0,0,,0,1,0,0,0,,0,3,0,2,0,0,1,0,0,,5,It is similar,Similar to other plots,2018-01-15T03:26:09,2018-01-15T04:15:42,&gt;5,7228,2018-01-15T03:39:32,2015,2025,2018-01-15T03:40:10,Clear / Sunny,Other (specify),5YR,NA,5YR 6/8,NA,Gentle / moderate slope (medama mekakelegna daget),Picture 2,0%,Picture 1,2018-01-15T03:40:20,Anonymized,Anonymized,6,2002.905541,2018-01-15T03:43:51,Anonymized,Anonymized,6,2013.803648,2018-01-15T03:47:32,S6Q21__.jpg,76,Anonymized,Anonymized,8,2014.323348,2018-01-15T03:54:50,85,Anonymized,Anonymized,4,2013.074193,2018-01-15T03:53:58,S6Q29__.jpg,35,Anonymized,Anonymized,4,2011.352535,2018-01-15T03:59:07,52,Anonymized,Anonymized,6,2007.456378,2018-01-15T04:02:25,S6Q37__.jpg,73,Anonymized,Anonymized,6,2010.884076,2018-01-15T04:06:34,61,Anonymized,Anonymized,4,2011.131413,2018-01-15T04:11:23,S6Q45__.jpg,28,Anonymized,Anonymized,4,2010.865014,2018-01-15T04:13:31,2018-01-15T04:15:16,0.526240493,79-05-09-28,0,red soil,red soil,0,4,1,sheheremo area holding,1,0.5,Inherited,No,No,Luvisol (Keye afer),red soil,Fair,Less than  15 Mins,No,6.15,0.115,0.3,3.55,49,44,7,Loam
128,10-Apr,d5880b8139d44b2abfe975860ec52f9c,##N/A##,##N/A##,##N/A##,##N/A##,##N/A##,##N/A##,##N/A##,##N/A##,##N/A##,Other (specify),shehireme1 area holding,2018-01-15T01:09:08,28,Enum6,EA4,Anonymized,Household,Household head,Male,31-40 years,Secondary,8,6,NA,No,No,NA,shehireme1 area holding,5YR,NA,5YR 6/8,NA,Flat / nearly flat (Tefetafa/medama),Picture 1,0%,Picture 1,Silt (Betam dekake/ lem afer),Fine (Dekake),6,"No, it is not an acidic soil",enset,avokado,mango,chat,buna,##N/A##,##N/A##,##N/A##,##N/A##,##N/A##,0,1,0,0,0,0,0,0,0,,0,1,0,0,0,,0,0,0,1,0,0,2,0,0,,5,It is similar,Better than other plots,2018-01-15T01:23:49,2018-01-15T01:24:41,&gt;5,6863,2018-01-15T01:35:31,2022,2024,2018-01-15T01:37:43,Clear / Sunny,Other (specify),10YR,NA,NA,10YR 6/8,Gentle / moderate slope (medama mekakelegna daget),Picture 2,0%,Picture 1,2018-01-15T01:39:16,Anonymized,Anonymized,12,2018.130518,2018-01-15T01:41:00,Anonymized,Anonymized,8,2012.067785,2018-01-15T01:45:19,S6Q21__.jpg,144,Anonymized,Anonymized,6,2014.145454,2018-01-15T01:50:28,126,Anonymized,Anonymized,4,2011.944297,2018-01-15T01:54:51,S6Q29__.jpg,18,Anonymized,Anonymized,4,2012.897601,2018-01-15T01:57:37,96,Anonymized,Anonymized,6,2016.827783,2018-01-15T02:00:54,S6Q37__.jpg,98,Anonymized,Anonymized,6,2014.430806,2018-01-15T02:04:50,94,Anonymized,Anonymized,6,2014.296764,2018-01-15T02:08:53,S6Q45__.jpg,14,Anonymized,Anonymized,6,2016.793384,2018-01-15T02:11:48,2018-01-15T02:14:41,0.382510625,92-85-05-29,0,red soil,red soil,0,4,1,shehireme1 area holding,1,0.25,Inherited,No,No,Luvisol (Keye afer),red soil,Good,Less than  15 Mins,No,5.82,0.077,0.29,3.07,51,42,7,Loam
129,11-Apr,42dfa0e836284de0a8d57037aa071f0a,shehiremo 2 area holding,##N/A##,##N/A##,##N/A##,##N/A##,##N/A##,##N/A##,##N/A##,##N/A##,Other (specify),shehiremo 1area holding,2018-01-15T00:32:37,19,Enum6,EA4,Anonymized,Household,Household head,Male,20-30 years,Adult literacy Program,1,6,NA,No,No,NA,shehiremo 1area holding,5YR,NA,5YR 2/6,NA,Flat / nearly flat (Tefetafa/medama),Picture 1,0%,Picture 1,Silt (Betam dekake/ lem afer),Fine (Dekake),6,"No, it is not an acidic soil",enset,chat,bekelo,buna,##N/A##,##N/A##,##N/A##,##N/A##,##N/A##,##N/A##,0,1,0,0,0,0,0,0,0,,0,1,0,0,0,,0,0,0,2,0,0,1,0,0,,7,It is worse,Worse than other plot,2018-01-15T00:52:47,2018-01-15T02:49:55,&gt;5,833,2018-01-15T01:02:23,2023,2025,2018-01-15T02:25:59,Clear / Sunny,Other (specify),5YR,NA,5YR 4/8,NA,Flat / nearly flat (tefetafa/medama),Picture 1,0%,Picture 1,2018-01-15T02:26:05,Anonymized,Anonymized,32,2006.549105,2018-01-15T02:26:41,Anonymized,Anonymized,6,2014.286269,2018-01-15T02:29:24,S6Q21__.jpg,23,Anonymized,Anonymized,6,2013.381536,2018-01-15T02:31:58,28,Anonymized,Anonymized,4,2013.194882,2018-01-15T02:34:04,S6Q29__.jpg,3,Anonymized,Anonymized,6,2014.006204,2018-01-15T02:36:02,61,Anonymized,Anonymized,6,2010.662864,2018-01-15T02:38:13,S6Q37__.jpg,60,Anonymized,Anonymized,6,2011.044831,2018-01-15T02:41:29,67,Anonymized,Anonymized,4,2011.086369,2018-01-15T02:45:05,S6Q45__.jpg,3,Anonymized,Anonymized,4,2011.934011,2018-01-15T02:47:05,2018-01-15T02:49:39,0.071334829,70-77-48-19,0,red soil,red soil,0,4,1,shehiremo 1area holding,1,0.25,Inherited,No,No,Luvisol (Keye afer),red soil,Good,Less than  15 Mins,No,6.66,0.24,0.29,3.86,46,48,6,Loam
130,12-Apr,908fc4d750a447d699ae5e8c070bd5c9,##N/A##,##N/A##,##N/A##,##N/A##,##N/A##,##N/A##,##N/A##,##N/A##,##N/A##,Other (specify),muta area holding,2018-01-14T09:09:49,156,Enum6,EA4,Anonymized,Household,Household head,Female,41-60 years,Adult literacy Program,0,5,NA,No,Yes,NA,muta area holding,5YR,NA,5YR 6/8,NA,Flat / nearly flat (Tefetafa/medama),Picture 1,0%,Picture 1,Silt (Betam dekake/ lem afer),Fine (Dekake),6,"No, it is not an acidic soil",enset,chat,avokado,bekolo,##N/A##,##N/A##,##N/A##,##N/A##,##N/A##,##N/A##,0,1,0,0,0,0,0,0,0,,0,1,0,0,0,,0,0,0,1,0,0,2,0,0,,7,It is similar,Similar to other plots,2018-01-14T09:24:59,2018-01-14T09:25:03,&gt;5,1397,2018-01-14T09:33:03,2038,2040,2018-01-14T09:33:05,Clear / Sunny,Other (specify),10YR,NA,NA,10YR 6/8,Flat / nearly flat (tefetafa/medama),Picture 1,0%,Picture 1,2018-01-14T09:33:53,Anonymized,Anonymized,8,2036.07067,2018-01-14T09:34:18,Anonymized,Anonymized,8,2028.46368,2018-01-14T09:36:37,S6Q21__.jpg,35,Anonymized,Anonymized,6,2024.877936,2018-01-14T09:39:12,37,Anonymized,Anonymized,8,2023.727543,2018-01-14T09:41:50,S6Q29__.jpg,5,Anonymized,Anonymized,8,2027.500213,2018-01-14T09:43:33,68,Anonymized,Anonymized,6,2024.151413,2018-01-14T09:46:07,S6Q37__.jpg,69,Anonymized,Anonymized,4,2024.110929,2018-01-14T09:49:46,71,Anonymized,Anonymized,6,2022.519273,2018-01-14T09:53:06,S6Q45__.jpg,8,Anonymized,Anonymized,6,2025.13449,2018-01-14T09:54:42,2018-01-14T09:56:48,0.895900609,73-35-37-70,0,red soil,red soil,0,4,1,muta area holding,1,0.5,Inherited,No,No,Luvisol (Keye afer),key I afer,Good,Less than  15 Mins,No,6.62,0.33,0.24,2.74,54,38,8,Sandy Loam
131,13-Apr,31fe3f81c25e48b0be3e46bd9eea320c,##N/A##,##N/A##,##N/A##,##N/A##,##N/A##,##N/A##,##N/A##,##N/A##,##N/A##,Other (specify),1,2018-01-14T08:10:04,145,Enum6,EA4,Anonymized,Household,Household head,Male,41-60 years,Secondary,11,12,NA,No,Yes,NA,1,5YR,NA,5YR 4/8,NA,Gentle / moderate slope (Medama mekakelegna daget),Picture 2,0%,Picture 1,Silt (Betam dekake/ lem afer),Fine (Dekake),7,"No, it is not an acidic soil",enset,buna,mango,bekolo,avokado,##N/A##,##N/A##,##N/A##,##N/A##,##N/A##,0,1,0,0,0,0,0,0,0,,0,1,0,0,0,,0,2,0,1,0,0,3,0,0,,6,It is worse,Better than other plots,2018-01-14T08:25:08,2018-01-14T08:25:13,0,3192,2018-01-14T08:36:36,2030,2033,2018-01-14T08:36:52,Clear / Sunny,Other (specify),5YR,NA,5YR 4/6,NA,Gentle / moderate slope (medama mekakelegna daget),Picture 2,0%,Picture 1,2018-01-14T08:37:08,Anonymized,Anonymized,12,2025.303161,2018-01-14T08:30:50,Anonymized,Anonymized,8,2023.654193,2018-01-14T08:40:44,S6Q21__.jpg,76,Anonymized,Anonymized,4,2026.004871,2018-01-14T08:43:39,78,Anonymized,Anonymized,4,2027.95218,2018-01-14T08:47:46,S6Q29__.jpg,12,Anonymized,Anonymized,6,2027.558273,2018-01-14T08:50:53,45,Anonymized,Anonymized,6,2026.793725,2018-01-14T08:53:17,S6Q37__.jpg,44,Anonymized,Anonymized,4,2028.523257,2018-01-14T08:55:35,39,Anonymized,Anonymized,4,2027.192667,2018-01-14T08:57:36,S6Q45__.jpg,11,Anonymized,Anonymized,6,2027.539994,2018-01-14T08:59:50,2018-01-14T09:02:22,0.732436887,24-56-19-51,0,red soil,red soil,0,4,1,1,1,0.5,Inherited,No,No,Luvisol (Keye afer),red soil,Good,Less than  15 Mins,No,6.81,0.376,0.38,4.3,42,46,12,Loam
132,14-Apr,1d8e706ed3fd4cfb8586c30ad435a583,##N/A##,##N/A##,##N/A##,##N/A##,##N/A##,##N/A##,##N/A##,##N/A##,##N/A##,Other (specify),Muta area holding,2018-01-14T06:58:16,144,Enum6,EA4,Anonymized,Household,Household head,Male,41-60 years,Adult literacy Program,1,4,NA,No,Yes,NA,Muta area holding,5YR,NA,5YR 6/8,NA,Flat / nearly flat (Tefetafa/medama),Picture 1,0%,Picture 1,Silt (Betam dekake/ lem afer),Fine (Dekake),8,"No, it is not an acidic soil",enset,bekolo,avokado,mango,chat,buna,##N/A##,##N/A##,##N/A##,##N/A##,0,1,0,0,0,0,0,0,0,,0,1,0,0,0,,0,0,0,1,0,0,2,0,0,,8,It is similar,Similar to other plots,2018-01-14T07:19:15,2018-01-14T07:19:19,&gt;5,333,2018-01-14T07:34:22,2030,2032,2018-01-14T07:35:48,Clear / Sunny,Other (specify),10YR,NA,NA,10YR 6/8,Gentle / moderate slope (medama mekakelegna daget),Picture 2,0%,Picture 1,2018-01-14T07:37:32,Anonymized,Anonymized,16,2028.629816,2018-01-14T07:38:48,Anonymized,Anonymized,6,2024.250779,2018-01-14T07:41:00,S6Q21__.jpg,39,Anonymized,Anonymized,8,2020.524791,2018-01-14T07:43:25,39,Anonymized,Anonymized,8,2021.715258,2018-01-14T07:45:50,S6Q29__.jpg,14,Anonymized,Anonymized,8,2023.230439,2018-01-14T07:48:44,74,Anonymized,Anonymized,6,2027.387625,2018-01-14T07:51:17,S6Q37__.jpg,72,Anonymized,Anonymized,12,2026.415259,2018-01-14T07:54:56,68,Anonymized,Anonymized,6,2026.276964,2018-01-14T07:59:10,S6Q45__.jpg,12,Anonymized,Anonymized,6,2025.701505,2018-01-14T08:01:02,2018-01-14T08:05:20,0.612602835,34-22-60-93,0,red soil,red soil,0,4,1,Muta area holding,1,0.5,Inherited,No,No,Luvisol (Keye afer),keyi  afer,Good,Less than  15 Mins,No,6.83,0.304,0.4,4.34,46,42,12,Loam
133,15-Apr,e5f65557e905418aa4e5235f4683fdeb,##N/A##,##N/A##,##N/A##,##N/A##,##N/A##,##N/A##,##N/A##,##N/A##,##N/A##,Moderate Brown (mekakelegna buni),Guwaro Meret,2018-01-14T06:30:47,92,Enum3,EA4,Anonymized,Household,Household head,Male,20-30 years,Primary,7,4,NA,Yes,Yes,NA,Guwaro Meret,5YR,NA,5YR 6/8,NA,Gentle / moderate slope (Medama mekakelegna daget),Picture 3,2%,Picture 2,Silt (Betam dekake/ lem afer),Very Fine (betam Dekake),8,"No, it is not an acidic soil",Enset,Gomen,Buna,Mango,Teff,Pasture,Baharzaf,Chat,##N/A##,##N/A##,0,1,0,2,0,0,0,0,0,,2,1,0,0,0,,2,0,0,3,0,0,0,1,0,,8,It is better,Better than other plots,2018-01-14T07:09:25,2018-01-14T07:13:13,&gt;5,20873,2018-01-14T07:39:36,1995,2032,2018-01-14T07:42:25,Clear / Sunny,Yellow-Orange (Bicha bertukanama),10YR,NA,NA,10YR 8/8,Gentle / moderate slope (medama mekakelegna daget),Picture 4,2%,Picture 2,2018-01-14T07:49:16,Anonymized,Anonymized,16,2004.638128,2018-01-14T07:51:18,Anonymized,Anonymized,6,2015.931401,2018-01-14T08:02:00,S6Q21__.jpg,47,Anonymized,Anonymized,4,2009.698619,2018-01-14T08:08:31,31,Anonymized,Anonymized,12,2007.258325,2018-01-14T08:16:58,S6Q29__.jpg,47,Anonymized,Anonymized,6,2009.970637,2018-01-14T08:28:57,87,Anonymized,Anonymized,12,2010.370958,2018-01-14T08:45:36,S6Q37__.jpg,47,Anonymized,Anonymized,8,2010.494918,2018-01-14T08:51:06,34,Anonymized,Anonymized,12,2011.238023,2018-01-14T08:56:34,S6Q45__.jpg,108,Anonymized,Anonymized,8,2013.540766,2018-01-14T09:08:34,2018-01-14T09:09:04,0.42564929,90-28-54-64,5,,,0,4,1,Guwaro Meret,1,2,Inherited,No,No,Luvisol (Keye afer),Key Afer,Fair,Less than  15 Mins,Yes,5.5,0.054,0.35,3.8,46,42,12,Sandy Loam
134,16-Apr,fb72aa03b5464594932543aa9ddac31d,##N/A##,##N/A##,##N/A##,##N/A##,##N/A##,##N/A##,##N/A##,##N/A##,##N/A##,Yellow-Brown (Bicha buni),Guwaro Meret,2018-01-14T09:18:22,100,Enum3,EA4,Anonymized,Household,Household head,Male,31-40 years,Primary,1,3,NA,No,Yes,NA,Guwaro Meret,5YR,NA,5YR 4/8,NA,Gentle / moderate slope (Medama mekakelegna daget),Picture 4,0%,Picture 1,Silt (Betam dekake/ lem afer),Very Fine (betam Dekake),8,"No, it is not an acidic soil",Enset,Buna,chat,Pasture,Baharzaf,##N/A##,##N/A##,##N/A##,##N/A##,##N/A##,1,3,0,2,0,0,0,0,0,,2,1,0,0,0,,0,0,0,0,0,0,2,1,3,Leaving without ploughing,7,It is much better,Better than other plots,2018-01-14T09:43:37,2018-01-14T09:43:42,&gt;5,7854.4,2018-01-15T03:19:55,1998,2034,2018-01-15T03:26:09,Clear / Sunny,Moderate Brown (mekakelegna buni),5YR,NA,5YR 4/8,NA,Strong slope ( daget),Picture 5,0%,Picture 1,2018-01-15T03:28:03,Anonymized,Anonymized,16,2012.146161,2018-01-15T03:28:51,Anonymized,Anonymized,4,2033.990526,2018-01-15T03:41:37,S6Q21__.jpg,17,Anonymized,Anonymized,6,1999.517703,2018-01-15T03:51:51,14,Anonymized,Anonymized,4,2021.030489,2018-01-15T03:55:12,S6Q29__.jpg,26,Anonymized,Anonymized,8,2004.011885,2018-01-15T03:56:34,189,Anonymized,Anonymized,32,2013.672414,2018-01-15T03:32:29,S6Q37__.jpg,26,Anonymized,Anonymized,6,2009.33285,2018-01-15T04:00:14,14,Anonymized,Anonymized,6,2008.967736,2018-01-15T03:46:00,S6Q45__.jpg,36,Anonymized,Anonymized,12,2025.027214,2018-01-15T04:03:28,2018-01-15T04:04:48,0.911922646,06-93-47-65,3,,,0,4,1,Guwaro Meret,1,1,Inherited,No,No,Luvisol (Keye afer),Key Afer,Fair,Less than  15 Mins,No,5.47,0.046,0.22,2.68,44,42,14,Sandy Loam
135,17-Apr,b6ce8eaf39c549e3b9a2c964b8a0deff,##N/A##,##N/A##,##N/A##,##N/A##,##N/A##,##N/A##,##N/A##,##N/A##,##N/A##,Yellow-Orange (Bicha bertukanama),Guwaro,2018-01-15T00:44:15,103,Enum3,EA4,Anonymized,Household,Household head,Male,41-60 years,Not Educated,NA,5,NA,Yes,No,NA,Guwaro,5YR,NA,5YR 6/8,NA,Gentle / moderate slope (Medama mekakelegna daget),Picture 5,5%,Picture 2,Silt (Betam dekake/ lem afer),Fine (Dekake),5,"No, it is not an acidic soil",Enset,Buna,Chat,Psture,Baharzaf,##N/A##,##N/A##,##N/A##,##N/A##,##N/A##,3,2,0,1,0,0,0,0,0,,2,1,0,0,0,,4,0,0,1,0,0,2,3,5,Leaving Idle,8,It is worse,Similar to other plots,2018-01-15T01:02:57,2018-01-15T01:03:02,&gt;5,13764,2018-01-15T01:23:28,1981,2023,2018-01-15T01:31:53,Clear / Sunny,Yellow-Brown (Bicha buni),5YR,NA,5YR 4/8,NA,Strong slope ( daget),Picture 5,2%,Picture 2,2018-01-15T01:35:01,Anonymized,Anonymized,6,2010.381836,2018-01-15T02:41:40,Anonymized,Anonymized,4,2023.616819,2018-01-15T03:02:26,S6Q21__.jpg,19,Anonymized,Anonymized,6,2004.962929,2018-01-15T03:06:13,13,Anonymized,Anonymized,4,2013.195986,2018-01-15T02:27:18,S6Q29__.jpg,15,Anonymized,Anonymized,6,2010.131044,2018-01-15T02:34:36,181,Anonymized,Anonymized,8,2008.742553,2018-01-15T02:10:35,S6Q37__.jpg,38,Anonymized,Anonymized,6,1994.469324,2018-01-15T02:15:38,14,Anonymized,Anonymized,8,2018.129953,2018-01-15T03:09:42,S6Q45__.jpg,18,Anonymized,Anonymized,4,2014.270088,2018-01-15T03:08:49,2018-01-15T03:10:46,0.796204594,98-98-24-99,0,,,1,4,1,Guwaro,1,0.686,Inherited,No,No,Luvisol (Keye afer),Key Afer,Fair,Less than  15 Mins,No,5.4,0.052,0.23,2.73,58,30,12,Sandy Loam
136,18-Apr,47438b2efb3e442688cab28664f417cf,Tach Guwaro,##N/A##,##N/A##,##N/A##,##N/A##,##N/A##,##N/A##,##N/A##,##N/A##,Yellow-Brown (Bicha buni),Tach Guwaro,2018-01-15T04:42:52,49,Enum3,EA4,Anonymized,Household,Household head,Male,31-40 years,Primary,2,6,NA,Yes,Yes,NA,Lay Guwaro,5YR,NA,5YR 4/8,NA,Flat / nearly flat (Tefetafa/medama),Picture 2,0%,Picture 1,Silt (Betam dekake/ lem afer),Fine (Dekake),8,Do not know,Enset,Buna,Chat,Godere,Baharzaf,##N/A##,##N/A##,##N/A##,##N/A##,##N/A##,0,1,0,2,0,0,0,3,0,,2,1,0,3,0,,2,0,0,0,0,0,3,1,0,,9,It is better,Worse than other plot,2018-01-15T05:14:05,2018-01-15T05:14:08,&gt;5,2256.5,2018-01-15T05:32:27,1217,2029,2018-01-15T05:40:49,Clear / Sunny,Moderate Brown (mekakelegna buni),5YR,NA,5YR 4/8,NA,Gentle / moderate slope (medama mekakelegna daget),Picture 4,0%,Picture 1,2018-01-15T05:41:44,Anonymized,Anonymized,8,2009.041684,2018-01-15T06:24:35,Anonymized,Anonymized,4,2011.370336,2018-01-15T06:24:44,S6Q21__.jpg,4,Anonymized,Anonymized,6,2014.276481,2018-01-15T06:24:53,5,Anonymized,Anonymized,4,2007.319067,2018-01-15T06:25:01,S6Q29__.jpg,113,Anonymized,Anonymized,32,2019.839076,2018-01-15T06:34:22,10,Anonymized,Anonymized,32,2067.60616,2018-01-15T06:26:22,S6Q37__.jpg,3,Anonymized,Anonymized,6,2004.866073,2018-01-15T06:27:27,6,Anonymized,Anonymized,16,2058.408309,2018-01-15T06:27:57,S6Q45__.jpg,111,Anonymized,Anonymized,16,2112.26868,2018-01-15T06:06:29,2018-01-15T06:34:51,0.98523295,82-09-92-24,6,,,0,4,2,Tach Guwaro,2,0.054,Inherited,No,No,Luvisol (Keye afer),Key Afer,Good,Less than  15 Mins,No,6.05,0.133,0.26,3.05,50,38,12,Loam
137,19-Apr,ffdb852a2fe24fb2850ed7c7935ff783,##N/A##,##N/A##,##N/A##,##N/A##,##N/A##,##N/A##,##N/A##,##N/A##,##N/A##,Moderate Brown (mekakelegna buni),Guwaro Masa,2018-01-15T06:35:14,59,Enum3,EA4,Anonymized,Household,Household head,Male,41-60 years,Secondary,10,7,NA,Yes,Yes,NA,Guwaro Masa,5YR,NA,5YR 4/8,NA,Strong slope (Daget),Picture 6,0%,Picture 2,Silt (Betam dekake/ lem afer),Fine (Dekake),5,"No, it is not an acidic soil",Enset,Buna,Chat,Pasture,Baharzaf,##N/A##,##N/A##,##N/A##,##N/A##,##N/A##,2,1,0,3,0,0,0,0,0,,2,3,1,0,0,,4,0,0,0,0,0,1,2,3,Keeping idle,5,It is better,Worse than other plot,2018-01-15T06:57:21,2018-01-15T06:57:24,&gt;5,14306,2018-01-15T07:24:15,1998,2028,2018-01-15T07:34:40,Clear / Sunny,Dark Brown (tiqure buni),5YR,NA,5YR 2/4,NA,Strong slope ( daget),Picture 6,30%,Picture 4,2018-01-15T08:10:31,Anonymized,Anonymized,48,2027.871986,2018-01-15T07:14:13,Anonymized,Anonymized,32,1970.630061,2018-01-15T07:18:12,S6Q21__.jpg,30,Anonymized,Anonymized,32,1987.016808,2018-01-15T07:57:25,44,Anonymized,Anonymized,8,2015.053352,2018-01-15T08:12:23,S6Q29__.jpg,134,Anonymized,Anonymized,8,2026.406843,2018-01-15T08:20:09,40,Anonymized,Anonymized,6,2005.713464,2018-01-15T08:07:58,S6Q37__.jpg,26,Anonymized,Anonymized,32,1999.420914,2018-01-15T07:54:08,25,Anonymized,Anonymized,6,1997.977422,2018-01-15T07:41:53,S6Q45__.jpg,154,Anonymized,Anonymized,24,2109.563358,2018-01-15T07:37:16,2018-01-15T08:33:38,0.79697658,58-47-19-77,4,,,0,4,1,Guwaro Masa,1,0.25,Inherited,No,No,Luvisol (Keye afer),Key Afer,Poor,Less than  15 Mins,No,5.47,0.071,0.43,3.16,48,42,10,Loam
138,20-Apr,b3b067c8dd294a1b854f09a9f5ecbd23,##N/A##,##N/A##,##N/A##,##N/A##,##N/A##,##N/A##,##N/A##,##N/A##,##N/A##,Moderate Brown (mekakelegna buni),Guwaro,2018-01-15T08:37:27,52,Enum3,EA4,Anonymized,Household,Household head,Male,31-40 years,Adult literacy Program,0,5,NA,No,Yes,NA,Guwaro,5YR,NA,5YR 4/8,NA,Strong slope (Daget),Picture 6,20%,Picture 3,Silt (Betam dekake/ lem afer),Very coarse (betam shekara),2,"No, it is not an acidic soil",Enset,Buna,Bokolo,Pasture,Baharzaf,##N/A##,##N/A##,##N/A##,##N/A##,##N/A##,0,0,3,2,0,1,0,0,0,,1,0,0,2,0,,0,4,3,1,0,0,2,5,0,,5,It is better,Worse than other plot,2018-01-15T09:01:16,2018-01-15T09:12:27,&gt;5,6404.4,2018-01-15T09:15:43,1998,2025,2018-01-15T09:38:52,Clear / Sunny,Moderate Brown (mekakelegna buni),5YR,NA,5YR 4/8,NA,Strong slope ( daget),Picture 5,30%,Picture 3,2018-01-15T09:39:28,Anonymized,Anonymized,4,2003.314811,2018-01-15T10:11:13,Anonymized,Anonymized,6,1995.790045,2018-01-15T10:09:00,S6Q21__.jpg,14,Anonymized,Anonymized,6,2005.190115,2018-01-15T10:13:02,102,Anonymized,Anonymized,8,2011.27871,2018-01-15T10:19:46,S6Q29__.jpg,131,Anonymized,Anonymized,4,2012.184539,2018-01-15T10:24:10,130,Anonymized,Anonymized,6,2002.938313,2018-01-15T10:31:27,S6Q37__.jpg,13,Anonymized,Anonymized,16,2003.663743,2018-01-15T10:34:02,152,Anonymized,Anonymized,8,2008.5915,2018-01-15T10:44:26,S6Q45__.jpg,117,Anonymized,Anonymized,24,2008.349098,2018-01-15T10:42:37,2018-01-15T10:51:24,0.274666703,05-03-09-96,0,,,0,4,1,Guwaro,1,0.0405,Inherited,No,No,Luvisol (Keye afer),Key Afer,Poor,Less than  15 Mins,No,6,0.095,0.15,1.62,44,44,12,Loam
139,22-Apr,665630ba559341dfb5308ceae2010028,2,##N/A##,##N/A##,##N/A##,##N/A##,##N/A##,##N/A##,##N/A##,##N/A##,Light Brown (Fezaza buni),1,2018-01-15T03:59:39,161,Enum4,EA4,Anonymized,Parcel,Household head,Male,41-60 years,Adult literacy Program,0,6,NA,Yes,Yes,NA,1,5YR,NA,5YR 4/8,NA,Gentle / moderate slope (Medama mekakelegna daget),Picture 3,0%,Picture 1,Silt (Betam dekake/ lem afer),Very Fine (betam Dekake),8,"No, it is not an acidic soil",Enset,Buna,Chat,##N/A##,##N/A##,##N/A##,##N/A##,##N/A##,##N/A##,##N/A##,0,1,0,0,0,0,0,2,0,,0,1,0,0,0,,0,0,0,1,0,0,0,2,0,,8,It is similar,Similar to other plots,2018-01-15T04:15:12,##N/A##,&gt;5,3575.5,2018-01-15T06:19:35,2031,2036,2018-01-15T06:31:46,Clear / Sunny,Grey-Brown (gerachama buni teyem),5YR,NA,5YR 4/6,NA,Gentle / moderate slope (medama mekakelegna daget),Picture 2,0%,Picture 1,2018-01-15T06:36:30,Anonymized,Anonymized,6,2023.030509,2018-01-15T06:45:59,Anonymized,Anonymized,12,2023.710252,2018-01-15T06:43:57,S6Q21__.jpg,94,Anonymized,Anonymized,8,2025.767088,2018-01-15T06:50:07,90,Anonymized,Anonymized,4,2026.255614,2018-01-15T06:55:47,S6Q29__.jpg,20,Anonymized,Anonymized,6,2024.723204,2018-01-15T06:59:06,105,Anonymized,Anonymized,6,2022.792614,2018-01-15T07:02:19,S6Q37__.jpg,115,Anonymized,Anonymized,6,2021.315661,2018-01-15T07:09:05,86,Anonymized,Anonymized,6,2022.177899,2018-01-15T07:13:53,S6Q45__.jpg,100,Anonymized,Anonymized,6,2022.998207,2018-01-15T07:18:38,2018-01-15T07:15:15,0.799269113,65-28-84-30,2,,,0,4,1,1,1,0.25,Inherited,No,No,Luvisol (Keye afer),Key afer,Fair,Less than  15 Mins,No,6.22,0.199,0.26,3.02,18,28,54,Clay
140,23-Apr,1b5cf1fbf4b64ba0a8fd7e8010e31cde,Tach Mota,Tach Mota 2,##N/A##,##N/A##,##N/A##,##N/A##,##N/A##,##N/A##,##N/A##,Other (specify),Tach Mota,2018-01-14T06:29:06,175,Enum5,EA4,Anonymized,Household,Household head,Male,31-40 years,Secondary,1,10,NA,Yes,Yes,NA,Bet Akabab,5YR,NA,5YR 6/8,NA,Flat / nearly flat (Tefetafa/medama),Picture 1,0%,Picture 1,Silt (Betam dekake/ lem afer),Fine (Dekake),7,"No, it is not an acidic soil",Chat,Bahirzaf,##N/A##,##N/A##,##N/A##,##N/A##,##N/A##,##N/A##,##N/A##,##N/A##,0,1,0,2,0,0,0,0,0,,0,1,0,0,0,,0,0,0,2,0,0,1,0,0,,5,It is similar,Similar to other plots,2018-01-14T06:47:20,2018-01-14T06:47:25,&gt;5,13262,2018-01-14T07:05:27,2014,2025,2018-01-14T07:08:33,Mostly clear,Other (specify),5YR,NA,5YR 6/8,NA,Gentle / moderate slope (medama mekakelegna daget),Picture 3,0%,Picture 1,2018-01-14T07:09:48,Anonymized,Anonymized,6,2016.356634,2018-01-14T07:10:08,Anonymized,Anonymized,8,2017.575367,2018-01-14T07:27:06,S6Q21__.jpg,33,Anonymized,Anonymized,16,2017.004361,2018-01-14T07:28:07,100,Anonymized,Anonymized,6,2013.22442,2018-01-14T07:29:47,S6Q29__.jpg,96,Anonymized,Anonymized,6,2011.639631,2018-01-14T07:31:49,82,Anonymized,Anonymized,4,2012.823627,2018-01-14T07:34:03,S6Q37__.jpg,42,Anonymized,Anonymized,6,2016.801875,2018-01-14T07:37:13,75,Anonymized,Anonymized,8,2016.121229,2018-01-14T07:41:33,S6Q45__.jpg,71,Anonymized,Anonymized,6,2016.679604,2018-01-14T07:45:17,2018-01-14T07:46:35,0.480595686,13-58-16-37,10,keyi Afer,keyi afer,0,4,2,Tach Mota,2,0.25,Inherited,No,No,Luvisol (Keye afer),keyi Afer,Fair,Less than  15 Mins,No,5.26,0.046,0.33,4.06,10,56,34,Silty clay loam
141,24-Apr,9bae03a6b6de492bb419ac0e0772bdd1,weyira,##N/A##,##N/A##,##N/A##,##N/A##,##N/A##,##N/A##,##N/A##,##N/A##,Other (specify),Bet Akababi,2018-01-14T08:15:19,157,Enum5,EA4,Anonymized,Household,Household head,Female,20-30 years,Primary,1,4,NA,No,Yes,NA,Bet Akababi,5YR,NA,5YR 6/8,NA,Flat / nearly flat (Tefetafa/medama),Picture 1,0%,Picture 1,Silt (Betam dekake/ lem afer),Fine (Dekake),6,"No, it is not an acidic soil",Buna,Enset,Chat,##N/A##,##N/A##,##N/A##,##N/A##,##N/A##,##N/A##,##N/A##,0,1,0,0,0,0,0,0,0,,0,1,0,0,0,,0,0,0,0,0,1,0,0,0,,5,It is similar,Similar to other plots,2018-01-14T08:27:05,2018-01-14T08:27:11,0,2432,2018-01-14T08:43:10,2028,2033,2018-01-14T08:47:26,Mostly clear,Other (specify),5YR,NA,5YR 6/8,NA,Flat / nearly flat (tefetafa/medama),Picture 1,0%,Picture 1,2018-01-14T08:51:03,Anonymized,Anonymized,6,2025.740475,2018-01-14T08:51:19,Anonymized,Anonymized,4,2022.728898,2018-01-14T08:54:24,S6Q21__.jpg,72,Anonymized,Anonymized,4,2022.008924,2018-01-14T08:56:36,67,Anonymized,Anonymized,6,2022.190706,2018-01-14T08:58:15,S6Q29__.jpg,7,Anonymized,Anonymized,8,2025.117691,2018-01-14T09:00:15,71,Anonymized,Anonymized,8,2027.69457,2018-01-14T09:03:28,S6Q37__.jpg,70,Anonymized,Anonymized,4,2027.748711,2018-01-14T09:05:20,75,Anonymized,Anonymized,6,2027.403678,2018-01-14T09:07:40,S6Q45__.jpg,8,Anonymized,Anonymized,6,2025.377362,2018-01-14T09:09:40,2018-01-14T09:29:24,0.496610442,35-80-43-16,2,keyi Afer,keyi Afer,0,4,1,Bet Akababi,1,0.5,Inherited,No,No,Luvisol (Keye afer),keyi Afer,Fair,Less than  15 Mins,No,5.93,0.102,0.21,2.47,22,28,50,Clay
142,25-Apr,961c042c5eca4baa850af317fcb15f84,Shehiromo,##N/A##,##N/A##,##N/A##,##N/A##,##N/A##,##N/A##,##N/A##,##N/A##,Light Brown (Fezaza buni),Shehiromo,2018-01-15T00:51:34,172,Enum5,EA4,Anonymized,Household,Household head,Male,31-40 years,Primary,1,7,NA,No,Yes,NA,Bet Akababi,5YR,NA,5YR 4/8,NA,Flat / nearly flat (Tefetafa/medama),Picture 1,0%,Picture 1,Silt (Betam dekake/ lem afer),Fine (Dekake),5,"No, it is not an acidic soil",Bahirzafi,##N/A##,##N/A##,##N/A##,##N/A##,##N/A##,##N/A##,##N/A##,##N/A##,##N/A##,0,1,0,2,0,0,0,0,0,,2,1,0,0,0,,0,0,0,1,0,0,0,2,0,,5,It is similar,Similar to other plots,2018-01-15T01:01:07,2018-01-15T01:33:41,&gt;5,2309.8,2018-01-15T01:34:56,2013,2024,2018-01-15T01:38:00,Clear / Sunny,Other (specify),5YR,NA,5YR 6/6,NA,Gentle / moderate slope (medama mekakelegna daget),Picture 3,0%,Picture 1,2018-01-15T01:39:38,Anonymized,Anonymized,6,2014.61505,2018-01-15T01:42:06,Anonymized,Anonymized,6,2015.63951,2018-01-15T01:46:05,S6Q21__.jpg,7,Anonymized,Anonymized,4,2015.114062,2018-01-15T01:48:08,59,Anonymized,Anonymized,6,2013.917458,2018-01-15T01:50:35,S6Q29__.jpg,61,Anonymized,Anonymized,6,2012.476113,2018-01-15T01:52:25,60,Anonymized,Anonymized,8,2009.014047,2018-01-15T01:54:23,S6Q37__.jpg,8,Anonymized,Anonymized,6,2009.562147,2018-01-15T01:56:17,65,Anonymized,Anonymized,6,2013.053943,2018-01-15T02:00:34,S6Q45__.jpg,63,Anonymized,Anonymized,4,2012.529351,2018-01-15T02:02:16,2018-01-15T02:08:24,0.755375567,11-23-20-17,2,,,0,4,2,Shehiromo,2,0.12,Inherited,No,No,Luvisol (Keye afer),keyi Afer,Fair,Less than  15 Mins,No,5.12,0.06,0.29,2.88,16,30,54,Clay
143,26-Apr,ff4e61686042486e8c0f3002bb981f43,Girge,##N/A##,##N/A##,##N/A##,##N/A##,##N/A##,##N/A##,##N/A##,##N/A##,Other (specify),Girge,2018-01-15T03:03:26,84,Enum5,EA4,Anonymized,Household,Household head,Male,41-60 years,Adult literacy Program,1,3,NA,No,No,NA,Bet Akababi,5YR,NA,5YR 6/8,NA,Flat / nearly flat (Tefetafa/medama),Picture 1,0%,Picture 1,Silt (Betam dekake/ lem afer),Fine (Dekake),8,"No, it is not an acidic soil",Bahirzaf,Gitosh,##N/A##,##N/A##,##N/A##,##N/A##,##N/A##,##N/A##,##N/A##,##N/A##,3,1,0,2,0,0,0,0,0,,2,1,0,0,0,,0,0,0,0,0,0,1,0,0,,6,It is similar,Similar to other plots,2018-01-15T03:14:19,2018-01-15T03:14:23,&gt;5,3161,2018-01-15T03:28:17,2023,2026,2018-01-15T03:34:55,Clear / Sunny,Other (specify),5YR,NA,5YR 6/6,NA,Flat / nearly flat (tefetafa/medama),Picture 1,0%,Picture 1,2018-01-15T03:36:38,Anonymized,Anonymized,6,2014.72068,2018-01-15T03:37:01,Anonymized,Anonymized,4,2015.001463,2018-01-15T03:39:05,S6Q21__.jpg,6,Anonymized,Anonymized,4,2015.762344,2018-01-15T03:41:12,95,Anonymized,Anonymized,6,2013.512248,2018-01-15T03:45:11,S6Q29__.jpg,93,Anonymized,Anonymized,8,2014.062207,2018-01-15T03:46:47,95,Anonymized,Anonymized,6,2014.116854,2018-01-15T03:47:54,S6Q37__.jpg,7,Anonymized,Anonymized,4,2015.193785,2018-01-15T03:49:56,94,Anonymized,Anonymized,6,2014.971252,2018-01-15T03:52:34,S6Q45__.jpg,96,Anonymized,Anonymized,4,2015.220609,2018-01-15T03:54:18,2018-01-15T03:59:39,0.859645243,47-05-45-09,0,Keyi Afer,keyi Afer,0,4,2,Girge,1,0.5,Inherited,No,No,Luvisol (Keye afer),Keyi afer,Fair,Less than  15 Mins,No,5.32,0.039,0.23,2.45,20,40,40,Clay
144,27-Apr,9ee51c85e0b24dfcbcc21f66ddadcf15,Dera,##N/A##,##N/A##,##N/A##,##N/A##,##N/A##,##N/A##,##N/A##,##N/A##,Other (specify),Bet Akababi,2018-01-15T04:17:33,94,Enum5,EA4,Anonymized,Household,Household head,Female,&gt;60 years,Adult literacy Program,1,3,NA,No,Yes,NA,Bet Akababi,5YR,NA,5YR 6/8,NA,Flat / nearly flat (Tefetafa/medama),Picture 1,0%,Picture 1,Silt (Betam dekake/ lem afer),Fine (Dekake),5,"No, it is not an acidic soil",Enset,Buna,Chat,Yegitosh Mert,##N/A##,##N/A##,##N/A##,##N/A##,##N/A##,##N/A##,0,1,0,0,0,0,0,0,0,,0,1,0,0,0,,0,0,0,0,0,0,1,0,0,,4,It is similar,Similar to other plots,2018-01-15T04:32:00,2018-01-15T04:36:34,&gt;5,2703.3,2018-01-15T04:56:01,2020,2032,2018-01-15T05:00:37,Clear / Sunny,Other (specify),5YR,NA,5YR 6/6,NA,Flat / nearly flat (tefetafa/medama),Picture 1,0%,Picture 1,2018-01-15T05:08:11,Anonymized,Anonymized,4,2029.855719,2018-01-15T05:19:10,Anonymized,Anonymized,4,2025.544735,2018-01-15T05:22:05,S6Q21__.jpg,6,Anonymized,Anonymized,4,2023.538272,2018-01-15T05:24:01,85,Anonymized,Anonymized,4,2023.10063,2018-01-15T05:26:16,S6Q29__.jpg,87,Anonymized,Anonymized,6,2022.638567,2018-01-15T05:28:07,83,Anonymized,Anonymized,6,2022.552397,2018-01-15T05:30:08,S6Q37__.jpg,10,Anonymized,Anonymized,6,2022.948795,2018-01-15T05:32:10,98,Anonymized,Anonymized,4,2024.65366,2018-01-15T05:35:17,S6Q45__.jpg,100,Anonymized,Anonymized,4,2023.389351,2018-01-15T05:37:26,2018-01-15T05:49:57,0.030320976,12-86-18-27,1,keyi Afer,keyi Afer,0,4,1,Bet Akababi,1,0.5,Inherited,No,No,Luvisol (Keye afer),keyi Afer,Good,Less than  15 Mins,No,6.1,0.109,0.25,2.62,18,34,48,Clay
145,28-Apr,65e78c9da1ab492bb2917097712e4975,##N/A##,##N/A##,##N/A##,##N/A##,##N/A##,##N/A##,##N/A##,##N/A##,##N/A##,Other (specify),Bet Akababi,2018-01-15T06:11:16,115,Enum5,EA4,Anonymized,Household,Household head,Female,41-60 years,Adult literacy Program,1,1,NA,No,No,NA,Bet Akababi,5YR,NA,5YR 8/4,NA,Flat / nearly flat (Tefetafa/medama),Picture 1,0%,Picture 1,Silt (Betam dekake/ lem afer),Fine (Dekake),6,"No, it is not an acidic soil",Chat,Enset,Gitoshi Mert,##N/A##,##N/A##,##N/A##,##N/A##,##N/A##,##N/A##,##N/A##,0,1,0,0,0,0,0,0,0,,2,1,0,0,0,,0,0,0,0,0,0,1,0,0,,5,It is similar,Similar to other plots,2018-01-15T06:24:06,2018-01-15T06:24:09,0,1384.1,2018-01-15T06:48:29,2028,2035,2018-01-15T06:56:03,Clear / Sunny,Other (specify),5YR,NA,5YR 6/8,NA,Flat / nearly flat (tefetafa/medama),Picture 1,0%,Picture 1,2018-01-15T06:57:26,Anonymized,Anonymized,8,2025.332519,2018-01-15T06:57:07,Anonymized,Anonymized,6,2027.209667,2018-01-15T07:01:28,S6Q21__.jpg,80,Anonymized,Anonymized,6,2027.829325,2018-01-15T07:03:18,82,Anonymized,Anonymized,6,2027.505226,2018-01-15T07:05:35,S6Q29__.jpg,3,Anonymized,Anonymized,4,2026.255282,2018-01-15T07:09:19,85,Anonymized,Anonymized,6,2021.979598,2018-01-15T07:11:46,S6Q37__.jpg,79,Anonymized,Anonymized,6,2019.829201,2018-01-15T07:14:48,75,Anonymized,Anonymized,6,2022.988503,2018-01-15T07:18:10,S6Q45__.jpg,3,Anonymized,Anonymized,6,2024.700551,2018-01-15T07:20:44,2018-01-15T07:31:40,0.171608722,46-45-12-22,0,keyi Afer,keyi Afer,0,4,1,Bet Akababi,1,0.25,Inherited,No,No,Luvisol (Keye afer),Keyi Afer,Good,Less than  15 Mins,No,5.74,0.073,0.28,2.88,8,40,52,Clay
146,29-Apr,0b090bd7101c4e4d88eaeede35ac3a40,##N/A##,##N/A##,##N/A##,##N/A##,##N/A##,##N/A##,##N/A##,##N/A##,##N/A##,Other (specify),Bet Akababi,2018-01-15T02:20:54,119,Enum5,EA4,Anonymized,Household,Household head,Male,31-40 years,Primary,1,8,NA,Yes,Yes,NA,Bet Akababi,5YR,NA,5YR 6/8,NA,Flat / nearly flat (Tefetafa/medama),Picture 1,0%,Picture 1,Silt (Betam dekake/ lem afer),Fine (Dekake),7,"No, it is not an acidic soil",Enset,Yetarese Mert,Chat,##N/A##,##N/A##,##N/A##,##N/A##,##N/A##,##N/A##,##N/A##,0,1,0,2,0,0,0,0,0,,2,1,0,0,0,,0,0,0,0,0,0,1,0,0,,7,It is better,Better than other plots,2018-01-15T07:34:37,2018-01-15T07:34:42,0,2769.6,2018-01-15T07:45:26,2029,2037,2018-01-15T07:50:18,Clear / Sunny,Other (specify),5YR,NA,5YR 6/8,NA,Flat / nearly flat (tefetafa/medama),Picture 1,0%,Picture 1,2018-01-15T07:55:08,Anonymized,Anonymized,6,2023.74307,2018-01-15T07:55:30,Anonymized,Anonymized,6,2028.520197,2018-01-15T07:59:05,S6Q21__.jpg,127,Anonymized,Anonymized,4,2029.004018,2018-01-15T08:01:27,130,Anonymized,Anonymized,4,2030.198163,2018-01-15T08:03:14,S6Q29__.jpg,3,Anonymized,Anonymized,6,2022.470714,2018-01-15T08:14:08,125,Anonymized,Anonymized,8,2022.349878,2018-01-15T08:15:38,S6Q37__.jpg,127,Anonymized,Anonymized,4,2021.746114,2018-01-15T08:16:17,85,Anonymized,Anonymized,4,2020.64365,2018-01-15T08:17:22,S6Q45__.jpg,4,Anonymized,Anonymized,4,2022.099733,2018-01-15T08:18:43,2018-01-15T08:48:11,0.483778686,79-49-53-39,3,keyi Afer,keyi Afer,0,4,1,Bet Akababi,1,0.5,Inherited,No,No,Luvisol (Keye afer),keyi Afer,Good,Less than  15 Mins,No,6.6,0.158,0.26,2.79,18,30,52,Clay
147,30-Apr,63c11910ca704be6894025daf68736e3,##N/A##,##N/A##,##N/A##,##N/A##,##N/A##,##N/A##,##N/A##,##N/A##,##N/A##,Other (specify),1,2018-01-14T06:23:49,127,Enum4,EA4,Anonymized,Household,Household head,Male,31-40 years,Secondary,12,11,NA,Yes,Yes,NA,1,5YR,NA,5YR 6/6,NA,Gentle / moderate slope (Medama mekakelegna daget),Picture 3,0%,Picture 1,Silt (Betam dekake/ lem afer),Very Fine (betam Dekake),5,"No, it is not an acidic soil",Enset,Buna,Chat,##N/A##,##N/A##,##N/A##,##N/A##,##N/A##,##N/A##,##N/A##,0,1,0,2,0,0,0,0,0,,1,2,0,0,0,,0,0,0,1,0,0,3,0,2,Permanent  leafs,6,It is better,Similar to other plots,2018-01-14T06:46:11,2018-01-14T06:56:26,&gt;5,5824.1,2018-01-14T07:03:38,2022,2036,2018-01-14T07:10:05,Clear / Sunny,Other (specify),5YR,NA,5YR 6/8,NA,Gentle / moderate slope (medama mekakelegna daget),Picture 3,0%,Picture 1,2018-01-14T07:13:16,Anonymized,Anonymized,24,2033.134788,2018-01-14T07:19:31,Anonymized,Anonymized,6,2023.48425,2018-01-14T07:25:47,S6Q21__.jpg,103,Anonymized,Anonymized,12,2024.035158,2018-01-14T07:30:38,28,Anonymized,Anonymized,6,2024.191094,2018-01-14T07:39:44,S6Q29__.jpg,12,Anonymized,Anonymized,4,2023.486355,2018-01-14T07:44:01,88,Anonymized,Anonymized,6,2021.373495,2018-01-14T07:47:20,S6Q37__.jpg,76,Anonymized,Anonymized,4,2020.521309,2018-01-14T07:56:04,11,Anonymized,Anonymized,8,2019.946526,2018-01-14T08:00:25,S6Q45__.jpg,32,Anonymized,Anonymized,4,2023.908187,2018-01-14T08:03:14,2018-01-14T08:00:04,0.671160429,47-29-39-77,4,Red soil,Red -Brown,0,4,1,1,1,2.5,Inherited,No,No,Luvisol (Keye afer),Key afer,Fair,Less than  15 Mins,No,6.15,0.101,0.37,3.9,10,30,60,Clay
148,Apr-31,2064dea244844e6a98d2f1ec7323f40e,2,##N/A##,##N/A##,##N/A##,##N/A##,##N/A##,##N/A##,##N/A##,##N/A##,Other (specify),2,2018-01-14T08:15:03,75,Enum4,EA4,Anonymized,Household,Spouse,Female,31-40 years,Not Educated,NA,7,NA,Yes,Yes,NA,1,5YR,NA,5YR 4/8,NA,Gentle / moderate slope (Medama mekakelegna daget),Picture 4,0%,Picture 1,Clay (Shekela Afer),Fine (Dekake),8,"No, it is not an acidic soil",Chat,##N/A##,##N/A##,##N/A##,##N/A##,##N/A##,##N/A##,##N/A##,##N/A##,##N/A##,0,1,0,2,0,0,0,3,0,,1,2,0,0,0,,0,0,0,1,0,0,2,0,0,,8,It is similar,Similar to other plots,2018-01-14T08:28:48,2018-01-14T08:28:52,3-Jan,1014.6,2018-01-14T08:36:14,2033,2035,2018-01-14T08:41:13,Clear / Sunny,Other (specify),5YR,NA,5YR 4/8,NA,Flat / nearly flat (tefetafa/medama),Picture 1,0%,Picture 1,2018-01-14T08:44:03,Anonymized,Anonymized,24,2044.473025,2018-01-14T08:50:40,Anonymized,Anonymized,6,2025.333335,2018-01-14T08:52:17,S6Q21__.jpg,27,Anonymized,Anonymized,6,2029.591499,2018-01-14T08:54:06,17,Anonymized,Anonymized,4,2029.196882,2018-01-14T08:56:24,S6Q29__.jpg,17,Anonymized,Anonymized,4,2030.469318,2018-01-14T08:58:14,18,Anonymized,Anonymized,6,2030.570003,2018-01-14T09:00:03,S6Q37__.jpg,29,Anonymized,Anonymized,6,2029.46146,2018-01-14T09:02:03,28,Anonymized,Anonymized,6,2030.055354,2018-01-14T09:04:02,S6Q45__.jpg,8,Anonymized,Anonymized,8,2030.46098,2018-01-14T09:06:49,2018-01-14T09:05:56,0.933759624,20-19-89-31,2,Luviso,Red- Brown,1,4,2,2,2,0.125,Inherited,No,No,Luvisol (Keye afer),Key afer,Fair,Less than  15 Mins,No,7.1,0.441,0.31,2.95,34,32,34,Clay loam
149,Apr-32,29ec3af59e3546479c1ba18664898ce6,2,##N/A##,##N/A##,##N/A##,##N/A##,##N/A##,##N/A##,##N/A##,##N/A##,Other (specify),1,2018-01-14T09:28:02,158,Enum4,EA4,Anonymized,Household,Household head,Female,20-30 years,Not Educated,NA,7,NA,Yes,Yes,NA,1,5YR,NA,5YR 6/8,NA,Gentle / moderate slope (Medama mekakelegna daget),Picture 4,0%,Picture 1,Silt (Betam dekake/ lem afer),Fine (Dekake),8,"No, it is not an acidic soil",Enset,Chat,Buna,##N/A##,##N/A##,##N/A##,##N/A##,##N/A##,##N/A##,##N/A##,0,1,2,0,0,0,0,0,0,,1,2,0,0,0,,1,0,0,0,0,0,2,0,0,,8,It is similar,Similar to other plots,2018-01-14T09:42:01,2018-01-15T00:59:05,&gt;5,6224.2,2018-01-15T01:01:15,2022,2033,2018-01-15T01:06:00,Clear / Sunny,Light Brown (Fezaza buni),5YR,NA,5YR 4/6,NA,Gentle / moderate slope (medama mekakelegna daget),Picture 2,0%,Picture 1,2018-01-15T01:21:34,Anonymized,Anonymized,4,2024.469441,2018-01-15T01:27:47,Anonymized,Anonymized,4,2026.220947,2018-01-15T01:27:03,S6Q21__.jpg,70,Anonymized,Anonymized,4,2024.471011,2018-01-15T01:31:54,17,Anonymized,Anonymized,4,2018.603407,2018-01-15T01:35:09,S6Q29__.jpg,24,Anonymized,Anonymized,4,2019.305752,2018-01-15T01:37:13,97,Anonymized,Anonymized,4,2016.97102,2018-01-15T01:40:44,S6Q37__.jpg,58,Anonymized,Anonymized,4,2019.597933,2018-01-15T01:44:29,20,Anonymized,Anonymized,4,2019.762067,2018-01-15T01:46:58,S6Q45__.jpg,32,Anonymized,Anonymized,4,2020.305265,2018-01-15T01:49:37,2018-01-15T01:47:22,0.349341819,37-54-60-32,4,Red soil,Light brown,1,4,1,1,1,2,Inherited,No,No,Luvisol (Keye afer),Keye Afer,Fair,Less than  15 Mins,No,6.55,0.119,0.47,4.62,50,16,34,Sandy Clay loam
150,Apr-33,a1049972c02a485a9da971e1b8974a33,##N/A##,##N/A##,##N/A##,##N/A##,##N/A##,##N/A##,##N/A##,##N/A##,##N/A##,Other (specify),1,2018-01-15T01:55:46,165,Enum4,EA4,Anonymized,Parcel,Household head,Male,20-30 years,Primary,8,3,NA,Yes,Yes,NA,1,5YR,NA,5YR 6/6,NA,Gentle / moderate slope (Medama mekakelegna daget),Picture 3,0%,Picture 1,Silt (Betam dekake/ lem afer),Very Fine (betam Dekake),5,"No, it is not an acidic soil",Enset,Buna,Chat,##N/A##,##N/A##,##N/A##,##N/A##,##N/A##,##N/A##,##N/A##,0,1,0,3,0,0,0,2,0,,2,1,0,0,0,,3,0,0,1,0,0,2,0,0,,8,It is better,Similar to other plots,2018-01-15T02:14:15,2018-01-15T03:46:04,&gt;5,12365,2018-01-15T02:31:49,2023,2032,2018-01-15T02:40:37,Clear / Sunny,Light Brown (Fezaza buni),5YR,NA,5YR 4/6,NA,Gentle / moderate slope (medama mekakelegna daget),Picture 2,0%,Picture 1,2018-01-15T02:45:20,Anonymized,Anonymized,6,2017.466017,2018-01-15T02:51:38,Anonymized,Anonymized,4,2020.566515,2018-01-15T02:57:14,S6Q21__.jpg,164,Anonymized,Anonymized,6,2022.546665,2018-01-15T03:04:03,185,Anonymized,Anonymized,6,2023.359629,2018-01-15T03:10:46,S6Q29__.jpg,26,Anonymized,Anonymized,6,2023.200195,2018-01-15T03:14:56,192,Anonymized,Anonymized,6,2015.411089,2018-01-15T03:19:26,S6Q37__.jpg,96,Anonymized,Anonymized,6,2014.839106,2018-01-15T03:24:03,120,Anonymized,Anonymized,6,2017.344047,2018-01-15T03:32:31,S6Q45__.jpg,18,Anonymized,Anonymized,4,2020.824837,2018-01-15T03:35:13,2018-01-15T03:35:29,0.724012447,66-26-48-65,2,Luvisol,Light Brown,0,4,1,1,1,1,Inherited,No,No,Luvisol (Keye afer),Luvisol,Good,Less than  15 Mins,No,6,0.068,0.29,2.97,38,22,40,Clay
151,Apr-34,885d94870f8348b1b757853c93e34da6,##N/A##,##N/A##,##N/A##,##N/A##,##N/A##,##N/A##,##N/A##,##N/A##,##N/A##,Light Brown (Fezaza buni),1,2018-01-15T09:04:02,24,Enum4,EA4,Anonymized,Parcel,Household head,Male,41-60 years,Primary,4,4,NA,Yes,Yes,NA,1,5YR,NA,5YR 4/6,NA,Flat / nearly flat (Tefetafa/medama),Picture 1,0%,Picture 1,Silt (Betam dekake/ lem afer),Fine (Dekake),8,"No, it is not an acidic soil",Enset,Buna,chat,Bokolo,##N/A##,##N/A##,##N/A##,##N/A##,##N/A##,##N/A##,0,1,0,2,0,0,0,0,0,,1,2,0,0,0,,1,0,0,0,0,0,0,2,0,,7,It is similar,Similar to other plots,2018-01-15T09:26:23,2018-01-15T09:26:28,3-Jan,1732.1,2018-01-15T09:34:25,2027,2029,2018-01-15T09:36:01,Clear / Sunny,Light Brown (Fezaza buni),5YR,NA,5YR 4/8,NA,Flat / nearly flat (tefetafa/medama),Picture 1,0%,Picture 1,2018-01-15T09:37:35,Anonymized,Anonymized,6,2021.662577,2018-01-15T09:44:10,Anonymized,Anonymized,6,2016.66534,2018-01-15T09:46:18,S6Q21__.jpg,13,Anonymized,Anonymized,8,2016.068878,2018-01-15T09:47:48,17,Anonymized,Anonymized,6,2016.289691,2018-01-15T09:50:32,S6Q29__.jpg,19,Anonymized,Anonymized,6,2015.757585,2018-01-15T09:51:58,20,Anonymized,Anonymized,6,2016.261483,2018-01-15T09:53:36,S6Q37__.jpg,16,Anonymized,Anonymized,8,2016.659532,2018-01-15T09:55:08,46,Anonymized,Anonymized,4,2016.335606,2018-01-15T09:57:02,S6Q45__.jpg,36,Anonymized,Anonymized,4,2014.796269,2018-01-15T09:59:32,2018-01-15T09:55:36,0.345956722,85-37-71-66,3,,,0,4,1,1,1,0.25,Inherited,No,No,Luvisol (Keye afer),Luvisol,Fair,Less than  15 Mins,No,6.58,0.245,0.24,3.1,30,36,34,Clay loam
152,Apr-35,a11bd4e3c338449787daac41c113b320,##N/A##,##N/A##,##N/A##,##N/A##,##N/A##,##N/A##,##N/A##,##N/A##,##N/A##,Other (specify),1,2018-01-15T07:46:54,25,Enum4,EA4,Anonymized,Household,Household head,Male,41-60 years,Not Educated,NA,2,NA,Yes,Yes,NA,1,5YR,NA,5YR 4/8,NA,Flat / nearly flat (Tefetafa/medama),Picture 1,0%,Picture 1,Silt (Betam dekake/ lem afer),Very Fine (betam Dekake),9,"No, it is not an acidic soil",Enset,Chat,Buna,##N/A##,##N/A##,##N/A##,##N/A##,##N/A##,##N/A##,##N/A##,0,1,0,2,0,0,0,0,0,,1,2,0,0,0,,0,0,0,1,0,0,0,2,0,,8,It is similar,Similar to other plots,2018-01-15T07:55:16,2018-01-15T07:55:21,&gt;5,6915.2,2018-01-15T08:19:14,2023,2029,2018-01-15T08:14:42,Clear / Sunny,Light Brown (Fezaza buni),5YR,NA,5YR 4/8,NA,Flat / nearly flat (tefetafa/medama),Picture 1,0%,Picture 1,2018-01-15T08:24:00,Anonymized,Anonymized,8,2021.872513,2018-01-15T08:32:22,Anonymized,Anonymized,6,2021.343296,2018-01-15T08:30:58,S6Q21__.jpg,11,Anonymized,Anonymized,6,2021.953403,2018-01-15T08:33:18,46,Anonymized,Anonymized,4,2018.291544,2018-01-15T08:36:21,S6Q29__.jpg,80,Anonymized,Anonymized,6,2020.664867,2018-01-15T08:41:30,86,Anonymized,Anonymized,6,2020.364526,2018-01-15T08:49:02,S6Q37__.jpg,11,Anonymized,Anonymized,12,2019.146224,2018-01-15T08:53:04,40,Anonymized,Anonymized,6,2020.236089,2018-01-15T08:54:41,S6Q45__.jpg,36,Anonymized,Anonymized,4,2021.78988,2018-01-15T08:57:10,2018-01-15T08:53:42,0.868007533,95-39-76-99,3,Luvisol,Light Brown,1,4,1,1,1,1,Inherited,No,No,Luvisol (Keye afer),Key afer,Fair,Less than  15 Mins,No,6.1,0.137,0.33,4.18,42,30,28,Clay loam
153,Apr-36,1e6f29f768f04f71bf015978da2b5012,##N/A##,##N/A##,##N/A##,##N/A##,##N/A##,##N/A##,##N/A##,##N/A##,##N/A##,Light Brown (Fezaza buni),Guaro meret,2012-01-01T14:56:10,101,Enum2,EA4,Anonymized,Household,Household head,Male,41-60 years,Secondary,7,2,NA,No,No,NA,Guaro meret,5YR,NA,5YR 6/4,NA,Flat / nearly flat (Tefetafa/medama),Picture 1,0%,Picture 1,Silt (Betam dekake/ lem afer),Fine (Dekake),5,"No, it is not an acidic soil",Enset,Chat,Buna,Adenguare,Barzaf,##N/A##,##N/A##,##N/A##,##N/A##,##N/A##,1,4,5,2,0,0,0,3,0,,1,2,0,3,0,,2,0,4,3,0,0,0,5,1,ye afer meshersher,5,It is better,Better than other plots,2012-01-01T15:22:29,2012-01-01T15:25:34,&gt;5,3207,2012-01-01T15:57:56,2032,2033,2012-01-01T16:09:36,Clear / Sunny,Grey-Brown (gerachama buni teyem),5YR,NA,5YR 4/2,NA,Flat / nearly flat (tefetafa/medama),Picture 1,0%,Picture 1,2012-01-01T16:12:01,Anonymized,Anonymized,8,2025.858055,2018-01-14T07:52:41,Anonymized,Anonymized,8,2026.063495,2018-01-14T08:01:24,S6Q21__.jpg,165,Anonymized,Anonymized,8,2024.608494,2018-01-14T08:07:43,172,Anonymized,Anonymized,6,2023.89588,2018-01-14T08:10:01,S6Q29__.jpg,3,Anonymized,Anonymized,4,2024.330734,2018-01-14T08:14:27,176,Anonymized,Anonymized,4,2027.767711,2018-01-14T08:20:56,S6Q37__.jpg,160,Anonymized,Anonymized,4,2028.905603,2018-01-14T08:23:16,174,Anonymized,Anonymized,6,2029.926318,2018-01-14T08:24:39,S6Q45__.jpg,3,Anonymized,Anonymized,4,2023.030547,2018-01-14T08:15:57,2012-01-01T16:52:18,0.393005565,36-14-78-10,0,,,0,4,1,Guaro meret,1,0.3,Inherited,No,No,Luvisol (Keye afer),Key Afer,Fair,15 - 30   Mins,Yes,5.83,0.2,0.29,3.92,32,42,26,Loam
154,Apr-37,e637d570cd594a84bb788efaad6cb62d,ke asphalt wediya,##N/A##,##N/A##,##N/A##,##N/A##,##N/A##,##N/A##,##N/A##,##N/A##,Dark Brown (tiqure buni),kebet huala,2012-01-01T17:06:06,154,Enum2,EA4,Anonymized,Household,Household head,Male,31-40 years,Primary,5,3,NA,No,Yes,NA,kebet huala,5YR,NA,5YR 6/6,NA,Gentle / moderate slope (Medama mekakelegna daget),Picture 4,0%,Picture 1,Silt (Betam dekake/ lem afer),Fine (Dekake),5,"No, it is not an acidic soil",Enset,Buna,Chat,Gitosh,Beharzaf,##N/A##,##N/A##,##N/A##,##N/A##,##N/A##,1,2,0,0,0,0,0,3,0,,2,1,3,0,0,,2,0,3,1,0,0,0,0,4,ye afer meshersher,5,It is worse,Similar to other plots,2012-01-01T18:31:11,2012-01-01T17:38:47,&gt;5,3632.9,2012-01-01T17:54:55,2023,2028,2012-01-01T17:58:26,Mostly clear,Dark Brown (tiqure buni),5YR,NA,5YR 6/4,NA,Flat / nearly flat (tefetafa/medama),Picture 2,0%,Picture 1,2012-01-01T17:59:13,Anonymized,Anonymized,6,2019.439482,2018-01-14T09:35:19,Anonymized,Anonymized,6,2019.01383,2018-01-14T09:38:38,S6Q21__.jpg,91,Anonymized,Anonymized,8,2017.967317,2018-01-14T09:43:11,96,Anonymized,Anonymized,6,2017.75649,2018-01-14T09:44:11,S6Q29__.jpg,6,Anonymized,Anonymized,6,2017.911976,2018-01-14T09:46:22,88,Anonymized,Anonymized,12,2019.84744,2018-01-14T09:53:34,S6Q37__.jpg,75,Anonymized,Anonymized,6,2020.904326,2018-01-14T09:57:58,100,Anonymized,Anonymized,8,2021.204827,2018-01-14T09:59:00,S6Q45__.jpg,5,Anonymized,Anonymized,6,2018.649458,2018-01-14T09:48:58,2012-01-01T18:30:45,0.308708692,64-08-74-69,0,,,0,4,1,kebet huala,1,0.5,Inherited,No,No,Luvisol (Keye afer),key afer,Fair,Less than  15 Mins,No,5.81,0.081,0.26,2.96,36,34,30,Clay loam
155,Apr-38,5ecc68fb3d7747d7b7251c68822c4907,Bet akebabi,Sheremo beharzaf meret,##N/A##,##N/A##,##N/A##,##N/A##,##N/A##,##N/A##,##N/A##,Grey-Brown (gerachama buni/ teyem),Bet akebabi,2012-01-02T09:10:12,40,Enum2,EA4,Anonymized,Household,Household head,Male,41-60 years,Secondary,12,6,NA,No,Yes,NA,Guaro meret,5YR,NA,5YR 6/8,NA,Gentle / moderate slope (Medama mekakelegna daget),Picture 3,0%,Picture 1,Clay (Shekela Afer),Coarse (Shekara),3,"No, it is not an acidic soil",Bekelo,Ater,chat,Buna,##N/A##,##N/A##,##N/A##,##N/A##,##N/A##,##N/A##,3,1,0,0,0,0,0,2,0,,0,1,2,0,0,,1,0,2,3,0,0,5,4,0,,8,It is similar,Similar to other plots,2012-01-02T09:32:17,2012-01-02T09:33:55,3-Jan,2945.8,2012-01-02T09:45:31,2023,2024,2012-01-02T10:02:08,Clear / Sunny,Light Brown (Fezaza buni),5YR,NA,5YR 6/4,NA,Flat / nearly flat (tefetafa/medama),Picture 2,0%,Picture 1,2012-01-02T10:03:44,Anonymized,Anonymized,6,2014.709943,2018-01-15T01:48:14,Anonymized,Anonymized,6,2012.054191,2018-01-15T01:50:37,S6Q21__.jpg,6,Anonymized,Anonymized,6,2011.724866,2018-01-15T02:01:07,112,Anonymized,Anonymized,6,2012.674545,2018-01-15T02:07:07,S6Q29__.jpg,106,Anonymized,Anonymized,4,2014.036734,2018-01-15T02:11:26,109,Anonymized,Anonymized,4,2014.459035,2018-01-15T02:08:39,S6Q37__.jpg,5,Anonymized,Anonymized,6,2011.732265,2018-01-15T02:03:12,108,Anonymized,Anonymized,8,2011.591925,2018-01-15T01:54:02,S6Q45__.jpg,105,Anonymized,Anonymized,6,2009.592452,2018-01-15T01:58:23,2012-01-02T10:35:34,0.622379186,77-55-09-89,3,,,0,4,2,Bet akebabi,2,0.25,Inherited,No,No,Luvisol (Keye afer),key meret,Fair,15 - 30   Mins,Yes,5.75,0.071,0.31,3.71,42,30,28,Clay loam
156,Apr-39,fc88242152504eac9fc184a166869798,##N/A##,##N/A##,##N/A##,##N/A##,##N/A##,##N/A##,##N/A##,##N/A##,##N/A##,Other (specify),Bet akababi,2012-01-02T10:43:51,56,Enum2,EA4,Anonymized,Parcel,Household head,Male,31-40 years,Primary,4,6,NA,No,Yes,NA,Bet akababi,5YR,NA,5YR 6/8,NA,Gentle / moderate slope (Medama mekakelegna daget),Picture 7,2%,Picture 3,Clay (Shekela Afer),Coarse (Shekara),2,"No, it is not an acidic soil",Enset,Chat,Buna,##N/A##,##N/A##,##N/A##,##N/A##,##N/A##,##N/A##,##N/A##,0,1,3,2,0,0,0,4,0,,2,1,0,3,0,,1,0,2,3,0,0,0,0,0,,6,It is similar,Worse than other plot,2012-01-02T11:00:54,2012-01-02T11:01:25,0,3717,2012-01-02T11:25:03,2027,2032,2012-01-02T11:29:17,Clear / Sunny,Moderate Brown (mekakelegna buni),5YR,NA,5YR 6/8,NA,Gentle / moderate slope (medama mekakelegna daget),Picture 4,0%,Picture 1,2012-01-02T11:30:08,Anonymized,Anonymized,4,2021.563097,2018-01-15T03:01:32,Anonymized,Anonymized,4,2021.839869,2018-01-15T03:03:49,S6Q21__.jpg,19,Anonymized,Anonymized,4,2022.251323,2018-01-15T03:07:31,53,Anonymized,Anonymized,8,2021.838783,2018-01-15T03:09:10,S6Q29__.jpg,50,Anonymized,Anonymized,12,2020.816037,2018-01-15T03:11:46,52,Anonymized,Anonymized,6,2019.606357,2018-01-15T03:13:31,S6Q37__.jpg,23,Anonymized,Anonymized,6,2021.482925,2018-01-15T03:16:18,64,Anonymized,Anonymized,6,2020.984606,2018-01-15T03:18:53,S6Q45__.jpg,25,Anonymized,Anonymized,4,2022.122125,2018-01-15T03:21:19,2012-01-02T11:52:08,0.235687498,06-86-74-26,0,key afer,key buni,0,4,1,Bet akababi,1,0.4,Inherited,No,No,Luvisol (Keye afer),key meret,Poor,Less than  15 Mins,No,5.9,0.083,0.26,2.68,40,36,24, Loam
157,Apr-40,82dbd7d8da76435ea5a4876225c5e7b7,##N/A##,##N/A##,##N/A##,##N/A##,##N/A##,##N/A##,##N/A##,##N/A##,##N/A##,Other (specify),Bet akababi,2012-01-02T12:09:51,21,Enum2,EA4,Anonymized,Household,Spouse,Female,41-60 years,Adult literacy Program,0,4,NA,No,Yes,NA,Bet akababi,5YR,NA,5YR 4/6,NA,Flat / nearly flat (Tefetafa/medama),Picture 2,0%,Picture 1,Silt (Betam dekake/ lem afer),Fine (Dekake),5,"No, it is not an acidic soil",Chat,Buna,Enset,Shenkora,##N/A##,##N/A##,##N/A##,##N/A##,##N/A##,##N/A##,0,1,4,2,0,0,0,3,0,,1,2,0,3,0,,1,0,3,2,5,0,4,0,0,,5,It is worse,Better than other plots,2012-01-02T12:45:46,2012-01-02T12:48:34,3-Jan,3094.9,2012-01-02T12:59:27,2026,2028,2012-01-02T13:03:43,Clear / Sunny,Other (specify),5YR,NA,5YR 4/6,NA,Flat / nearly flat (tefetafa/medama),Picture 1,0%,Picture 1,2012-01-02T13:10:04,Anonymized,Anonymized,6,2017.739823,2018-01-15T04:36:46,Anonymized,Anonymized,4,2018.808416,2018-01-15T04:38:16,S6Q21__.jpg,13,Anonymized,Anonymized,4,2014.674879,2018-01-15T04:50:33,67,Anonymized,Anonymized,6,2014.553458,2018-01-15T05:01:59,S6Q29__.jpg,60,Anonymized,Anonymized,6,2014.002576,2018-01-15T05:06:07,70,Anonymized,Anonymized,4,2014.19775,2018-01-15T05:03:17,S6Q37__.jpg,14,Anonymized,Anonymized,6,2015.717702,2018-01-15T04:55:24,57,Anonymized,Anonymized,4,2016.790266,2018-01-15T04:47:10,S6Q45__.jpg,56,Anonymized,Anonymized,4,2018.608187,2018-01-15T04:44:14,2012-01-02T13:43:12,0.585133224,77-75-16-64,0,key afer,key buni,0,4,1,Bet akababi,1,0.3,Inherited,No,No,Luvisol (Keye afer),key afer,Fair,Less than  15 Mins,Yes,6.47,0.199,0.26,3.06,36,44,20, Loam
158,Apr-41,facbca9bd902436b8ad4f899b8cc27b6,##N/A##,##N/A##,##N/A##,##N/A##,##N/A##,##N/A##,##N/A##,##N/A##,##N/A##,Other (specify),kebet huala,2012-01-02T14:50:23,179,Enum2,EA4,Anonymized,Parcel,Household head,Male,41-60 years,Primary,6,6,NA,Yes,Yes,NA,kebet huala,5YR,NA,5YR 6/8,NA,Gentle / moderate slope (Medama mekakelegna daget),Picture 5,0%,Picture 1,Silt (Betam dekake/ lem afer),Fine (Dekake),6,"No, it is not an acidic soil","1, Enset","2, Buna","3, Chat",##N/A##,##N/A##,##N/A##,##N/A##,##N/A##,##N/A##,##N/A##,3,1,0,2,0,0,0,0,4,yemeretu akemamet,2,1,3,0,0,,3,0,0,0,0,0,1,2,0,,8,It is similar,Better than other plots,2012-01-02T15:05:10,2012-01-02T15:06:42,3-Jan,3704,2012-01-02T15:12:15,2004,2016,2012-01-02T15:24:13,Clear / Sunny,Other (specify),5YR,NA,5YR 6/8,NA,Strong slope ( daget),Picture 5,0%,Picture 1,2012-01-02T15:30:07,Anonymized,Anonymized,6,2003.33299,2018-01-15T06:58:02,Anonymized,Anonymized,4,2004.23877,2018-01-15T06:59:57,S6Q21__.jpg,50,Anonymized,Anonymized,4,2002.313866,2018-01-15T07:01:49,62,Anonymized,Anonymized,6,2002.425968,2018-01-15T07:02:52,S6Q29__.jpg,11,Anonymized,Anonymized,4,2003.692649,2018-01-15T07:04:37,73,Anonymized,Anonymized,4,2006.138111,2018-01-15T07:08:31,S6Q37__.jpg,45,Anonymized,Anonymized,6,2007.427438,2018-01-15T07:10:25,78,Anonymized,Anonymized,6,2007.484065,2018-01-15T07:12:06,S6Q45__.jpg,16,Anonymized,Anonymized,4,2003.439218,2018-01-15T07:06:36,2012-01-02T15:50:39,0.493022601,64-19-97-14,0,key afer,key,0,4,1,kebet huala,1,0.45,Inherited,No,No,Luvisol (Keye afer),key afer,Fair,Less than  15 Mins,No,6.42,0.155,0.34,1.37,18,52,30,Silty Clay Loam
159,1-Jun,d50a26b1216b4d039bd17d4357a83081,mangodotu,motohuru,##N/A##,##N/A##,##N/A##,##N/A##,##N/A##,##N/A##,##N/A##,Black (Tikur),amerach,2018-01-24T09:16:58,2,Enum1,EA6,Anonymized,Household,Household head,Female,31-40 years,Adult literacy Program,0,8,NA,Yes,No,NA,amerach,5YR,NA,5YR 6/2,NA,Flat / nearly flat (Tefetafa/medama),Picture 1,0%,Picture 1,Silt (Betam dekake/ lem afer),Very Fine (betam Dekake),5,"No, it is not an acidic soil",mango,baherzafe,##N/A##,##N/A##,##N/A##,##N/A##,##N/A##,##N/A##,##N/A##,##N/A##,0,1,2,0,0,0,0,0,0,,1,2,0,0,0,,1,0,0,2,0,0,0,0,0,,5,It is worse,Similar to other plots,2018-01-24T09:40:03,2018-01-24T09:40:26,&gt;5,100.94,2018-01-24T10:03:54,1425,1427,2018-01-24T10:04:57,Clear / Sunny,Black (Tikur),5YR,NA,5YR 4/2,NA,Flat / nearly flat (tefetafa/medama),Picture 1,0%,Picture 1,2018-01-24T10:06:18,Anonymized,Anonymized,12,1410.196239,2018-01-24T10:08:37,Anonymized,Anonymized,8,1421.881459,2018-01-24T10:12:31,S6Q21__.jpg,9,Anonymized,Anonymized,12,1420.645157,2018-01-24T10:14:18,7,Anonymized,Anonymized,4,1421.772681,2018-01-24T10:15:53,S6Q29__.jpg,4,Anonymized,Anonymized,6,1420.016024,2018-01-24T10:17:47,5,Anonymized,Anonymized,4,1419.084024,2018-01-24T10:19:37,S6Q37__.jpg,8,Anonymized,Anonymized,6,1417.853314,2018-01-24T10:21:10,6,Anonymized,Anonymized,6,1417.335105,2018-01-24T10:23:13,S6Q45__.jpg,9,Anonymized,Anonymized,4,1417.401788,2018-01-24T10:24:41,2018-01-24T10:28:07,0.727702957,51-02-23-97,1,,,0,6,1,amerach,1,0.125,Granted by local leaders,Yes,NA,Vertisol (Tikure afer),tekur,Good,Less than  15 Mins,No,7.02,0.452,0.18,1.45,46,24,30,Sandy clay loam
160,2-Jun,a94267bc79ed4d2b8f49265ca808e6b6,sameti,##N/A##,##N/A##,##N/A##,##N/A##,##N/A##,##N/A##,##N/A##,##N/A##,Dark Brown (tiqure buni),motohoro,2018-01-25T00:03:19,4,Enum1,EA6,Anonymized,Household,Household head,Male,41-60 years,Primary,1,9,NA,No,No,NA,motohoro,5YR,NA,5YR 2/4,NA,Gentle / moderate slope (Medama mekakelegna daget),Picture 2,0%,Picture 1,Silt (Betam dekake/ lem afer),Between coarse and fine (Be shekara ena bedekake mehakel),6,"No, it is not an acidic soil",tematem/tomatato,mango,##N/A##,##N/A##,##N/A##,##N/A##,##N/A##,##N/A##,##N/A##,##N/A##,1,2,0,0,0,0,0,0,0,,0,3,1,2,0,,1,0,0,2,0,0,0,0,0,,6,It is worse,Similar to other plots,2018-01-25T00:24:32,2018-01-25T00:51:00,&gt;5,5551.5,2018-01-25T01:05:51,1412,1413,2018-01-25T01:09:08,Clear / Sunny,Black (Tikur),5YR,NA,5YR 2/2,NA,Flat / nearly flat (tefetafa/medama),Picture 1,0%,Picture 1,2018-01-25T01:10:10,Anonymized,Anonymized,8,1399.522509,2018-01-25T01:11:54,Anonymized,Anonymized,6,1407.002033,2018-01-25T01:12:57,S6Q21__.jpg,57,Anonymized,Anonymized,4,1406.359415,2018-01-25T01:14:35,26,Anonymized,Anonymized,8,1405.93783,2018-01-25T01:16:26,S6Q29__.jpg,63,Anonymized,Anonymized,6,1406.835662,2018-01-25T01:18:11,58,Anonymized,Anonymized,4,1406.414858,2018-01-25T01:19:30,S6Q37__.jpg,61,Anonymized,Anonymized,4,1407.216116,2018-01-25T01:20:53,24,Anonymized,Anonymized,4,1405.924879,2018-01-25T01:22:32,S6Q45__.jpg,54,Anonymized,Anonymized,4,1405.484457,2018-01-25T01:23:49,2018-01-25T01:27:59,0.32604689,70-65-50-85,0,,,0,6,1,motohoro,2,0.5,Inherited,Yes,NA,Mixed type (Debeleq afer),debeleq,Good,Less than  15 Mins,No,6.68,0.169,0.11,1.31,22,34,44,Clay
161,3-Jun,0b9dfaff834c4de4a05a1a7c5c1c4c18,##N/A##,##N/A##,##N/A##,##N/A##,##N/A##,##N/A##,##N/A##,##N/A##,##N/A##,Black (Tikur),emgudetu,2018-01-25T01:58:42,75,Enum1,EA6,Anonymized,Household,Household head,Female,31-40 years,Primary,1,4,NA,No,No,NA,emgudetu,5YR,NA,5YR 6/2,NA,Flat / nearly flat (Tefetafa/medama),Picture 1,0%,Picture 1,Silt (Betam dekake/ lem afer),Fine (Dekake),5,"No, it is not an acidic soil",masho/meser,##N/A##,##N/A##,##N/A##,##N/A##,##N/A##,##N/A##,##N/A##,##N/A##,##N/A##,1,2,0,0,0,0,0,0,0,,0,1,2,0,0,,1,0,0,2,0,0,0,0,0,,5,It is better,Similar to other plots,2018-01-25T02:09:45,2018-01-25T03:20:12,0,5024.7,2018-01-25T03:24:57,1412,1415,2018-01-25T03:25:10,Clear / Sunny,Dark Brown (tiqure buni),5YR,NA,5YR 2/4,NA,Flat / nearly flat (tefetafa/medama),Picture 1,0%,Picture 1,2018-01-25T03:27:05,Anonymized,Anonymized,32,1407.062819,2018-01-25T03:27:36,Anonymized,Anonymized,4,1413.125449,2018-01-25T03:31:00,S6Q21__.jpg,45,Anonymized,Anonymized,4,1412.08561,2018-01-25T03:32:30,26,Anonymized,Anonymized,4,1412.34061,2018-01-25T03:34:12,S6Q29__.jpg,62,Anonymized,Anonymized,4,1412.531542,2018-01-25T03:35:36,61,Anonymized,Anonymized,4,1413.06922,2018-01-25T03:38:09,S6Q37__.jpg,63,Anonymized,Anonymized,4,1412.800754,2018-01-25T03:40:01,19,Anonymized,Anonymized,4,1412.907684,2018-01-25T03:41:59,S6Q45__.jpg,50,Anonymized,Anonymized,4,1413.117084,2018-01-25T03:43:50,2018-01-25T03:45:53,0.913276355,30-43-59-50,0,,,0,6,1,emgudetu,1,0.5,Inherited,Yes,NA,Vertisol (Tikure afer),tekur,Fair,30 - 59   Mins,No,7.15,0.168,0.15,1.69,36,36,28,Clay loam
162,4-Jun,18c326ed85a44312a37ec034aed0c51d,egereso,##N/A##,##N/A##,##N/A##,##N/A##,##N/A##,##N/A##,##N/A##,##N/A##,Other (specify),engudetu,2018-01-25T02:20:38,154,Enum1,EA6,Anonymized,Household,Household head,Female,41-60 years,Adult literacy Program,0,7,NA,No,No,NA,engudetu,5YR,NA,5YR 8/2,NA,Flat / nearly flat (Tefetafa/medama),Picture 1,0%,Picture 1,Silt (Betam dekake/ lem afer),Fine (Dekake),7,"No, it is not an acidic soil",mashela,##N/A##,##N/A##,##N/A##,##N/A##,##N/A##,##N/A##,##N/A##,##N/A##,##N/A##,2,1,3,0,0,0,0,0,0,,0,1,2,0,0,,2,0,0,1,0,0,0,0,0,,7,It is worse,Similar to other plots,2018-01-25T04:02:35,2018-01-25T04:36:34,0,8842.2,2018-01-25T04:15:35,1420,1422,2018-01-25T04:16:33,Clear / Sunny,Dark Brown (tiqure buni),5YR,NA,5YR 4/2,NA,Flat / nearly flat (tefetafa/medama),Picture 1,0%,Picture 1,2018-01-25T04:17:03,Anonymized,Anonymized,6,1417.704345,2018-01-25T04:16:50,Anonymized,Anonymized,4,1417.227332,2018-01-25T04:19:22,S6Q21__.jpg,63,Anonymized,Anonymized,8,1415.547395,2018-01-25T04:21:17,47,Anonymized,Anonymized,4,1416.655076,2018-01-25T04:23:07,S6Q29__.jpg,69,Anonymized,Anonymized,6,1413.951501,2018-01-25T04:25:02,38,Anonymized,Anonymized,4,1416.173364,2018-01-25T04:26:39,S6Q37__.jpg,68,Anonymized,Anonymized,6,1415.04492,2018-01-25T04:29:28,65,Anonymized,Anonymized,4,1413.953521,2018-01-25T04:31:36,S6Q45__.jpg,62,Anonymized,Anonymized,6,1415.82899,2018-01-25T04:33:18,2018-01-25T04:35:57,0.780292092,24-84-05-61,0,boda,buni,0,6,1,engudetu,1,1.25,Granted by local leaders,Yes,NA,Vertisol (Tikure afer),tekur,Good,30 - 59   Mins,No,7.62,2.09,0.11,0.53,26,40,34,Clay loam
163,5-Jun,bff2375b9fae46a7a06d3f4e91b730ba,##N/A##,##N/A##,##N/A##,##N/A##,##N/A##,##N/A##,##N/A##,##N/A##,##N/A##,Black (Tikur),##N/A##,2018-01-25T06:47:10,36,Enum1,EA6,Anonymized,Household,Household head,Male,41-60 years,Adult literacy Program,0,8,NA,No,No,NA,emgudetu,5YR,NA,5YR 6/6,NA,Gentle / moderate slope (Medama mekakelegna daget),Picture 1,0%,Picture 1,Sand (Ashewa Afer),Fine (Dekake),10,"No, it is not an acidic soil",Mashela,##N/A##,##N/A##,##N/A##,##N/A##,##N/A##,##N/A##,##N/A##,##N/A##,##N/A##,3,1,2,0,0,0,0,0,0,,0,1,0,2,0,,2,0,0,1,0,0,0,0,0,,9,It is better,Similar to other plots,2018-01-25T07:00:57,2018-01-25T08:06:38,0,7977.5,2018-01-25T08:13:36,1409,1411,2018-01-25T08:14:51,Clear / Sunny,Black (Tikur),5YR,NA,5YR 6/2,NA,Flat / nearly flat (tefetafa/medama),Picture 1,0%,Picture 1,2018-01-25T08:22:01,Anonymized,Anonymized,4,1412.366675,2018-01-25T08:22:30,Anonymized,Anonymized,6,1407.345248,2018-01-25T08:25:45,S6Q21__.jpg,62,Anonymized,Anonymized,6,1407.354684,2018-01-25T08:27:46,34,Anonymized,Anonymized,4,1406.112184,2018-01-25T08:30:19,S6Q29__.jpg,54,Anonymized,Anonymized,4,1406.524173,2018-01-25T08:32:08,51,Anonymized,Anonymized,4,1406.009797,2018-01-25T08:34:38,S6Q37__.jpg,65,Anonymized,Anonymized,4,1406.011117,2018-01-25T08:36:32,47,Anonymized,Anonymized,4,1405.404323,2018-01-25T08:38:57,S6Q45__.jpg,52,Anonymized,Anonymized,6,1408.076101,2018-01-25T08:40:48,2018-01-25T08:43:43,0.772035817,37-76-20-15,0,,,0,6,NA,NA,NA,NA,NA,NA,NA,NA,NA,NA,NA,NA,7.2,0.433,0.12,1.16,42,28,30,Clay loam
164,6-Jun,c6c23b9942134b20bec827a726c3c790,##N/A##,##N/A##,##N/A##,##N/A##,##N/A##,##N/A##,##N/A##,##N/A##,##N/A##,Dark Brown (tiqure buni),##N/A##,2018-01-25T07:06:33,24,Enum1,EA6,Anonymized,Household,Spouse,Female,31-40 years,Primary,1,10,NA,No,No,NA,egudetu,5YR,NA,5YR 4/2,NA,Flat / nearly flat (Tefetafa/medama),Picture 1,0%,Picture 1,Silt (Betam dekake/ lem afer),Fine (Dekake),3,"No, it is not an acidic soil",teff,##N/A##,##N/A##,##N/A##,##N/A##,##N/A##,##N/A##,##N/A##,##N/A##,##N/A##,3,1,2,0,0,0,0,0,0,,0,1,0,2,0,,1,0,0,2,0,0,0,0,0,,5,It is better,Similar to other plots,2018-01-25T07:17:23,2018-01-25T08:52:22,0,4416.8,2018-01-25T09:00:01,1411,1413,2018-01-25T08:59:56,Clear / Sunny,Grey-Brown (gerachama buni teyem),5YR,NA,5YR 8/2,NA,Flat / nearly flat (tefetafa/medama),Picture 1,0%,Picture 1,2018-01-25T09:01:52,Anonymized,Anonymized,6,1409.778271,2018-01-25T09:01:44,Anonymized,Anonymized,4,1409.022734,2018-01-25T09:03:00,S6Q21__.jpg,53,Anonymized,Anonymized,4,1409.098741,2018-01-25T09:04:32,45,Anonymized,Anonymized,4,1408.869621,2018-01-25T09:06:11,S6Q29__.jpg,48,Anonymized,Anonymized,4,1408.153503,2018-01-25T09:07:39,20,Anonymized,Anonymized,4,1408.187322,2018-01-25T09:09:03,S6Q37__.jpg,56,Anonymized,Anonymized,4,1407.563952,2018-01-25T09:10:38,54,Anonymized,Anonymized,4,1407.408543,2018-01-25T09:11:52,S6Q45__.jpg,53,Anonymized,Anonymized,4,1407.872147,2018-01-25T09:13:43,2018-01-25T09:16:27,0.883303006,30-99-08-61,0,,,0,6,NA,NA,NA,NA,NA,NA,NA,NA,NA,NA,NA,NA,7.6,0.397,0.1,0.97,8,50,42,Silty clay
165,7-Jun,bc328677093d458ba1dd0dc5592a7576,##N/A##,##N/A##,##N/A##,##N/A##,##N/A##,##N/A##,##N/A##,##N/A##,##N/A##,Black (Tikur),motehro,2018-01-25T07:23:06,16,Enum1,EA6,Anonymized,Household,Household head,Male,41-60 years,Primary,4,8,NA,No,No,NA,motehro,N,N1,NA,NA,Flat / nearly flat (Tefetafa/medama),Picture 1,0%,Picture 1,Silt (Betam dekake/ lem afer),Between coarse and fine (Be shekara ena bedekake mehakel),5,"No, it is not an acidic soil",teff,##N/A##,##N/A##,##N/A##,##N/A##,##N/A##,##N/A##,##N/A##,##N/A##,##N/A##,2,1,3,0,0,0,0,0,0,,0,1,0,2,0,,2,0,0,1,0,0,0,0,0,,9,It is similar,Similar to other plots,2018-01-25T07:34:19,2018-01-25T09:41:14,0,8101.1,2018-01-25T09:47:16,1407,1410,2018-01-25T09:48:28,Clear / Sunny,Dark Brown (tiqure buni),N,N1,NA,NA,Flat / nearly flat (tefetafa/medama),Picture 1,0%,Picture 1,2018-01-25T09:48:51,Anonymized,Anonymized,4,1403.588831,2018-01-25T09:48:34,Anonymized,Anonymized,4,1403.445252,2018-01-25T09:49:52,S6Q21__.jpg,80,Anonymized,Anonymized,6,1403.900163,2018-01-25T09:52:44,23,Anonymized,Anonymized,4,1403.428199,2018-01-25T09:53:18,S6Q29__.jpg,91,Anonymized,Anonymized,4,1403.313719,2018-01-25T09:55:35,83,Anonymized,Anonymized,6,1402.295669,2018-01-25T09:57:58,S6Q37__.jpg,87,Anonymized,Anonymized,4,1404.416104,2018-01-25T10:00:10,31,Anonymized,Anonymized,4,1404.080555,2018-01-25T10:02:03,S6Q45__.jpg,82,Anonymized,Anonymized,4,1404.288823,2018-01-25T10:03:39,2018-01-25T10:06:02,0.660369344,53-58-65-94,0,,,0,6,1,motehro,1,1,Granted by local leaders,Yes,NA,Vertisol (Tikure afer),tekur,Poor,30 - 59   Mins,No,7.73,0.805,0.19,1.7,10,56,34,Silty clay loam
166,8-Jun,d34434dd7c3d42bfafc2ae9a8e4ecd3c,##N/A##,##N/A##,##N/A##,##N/A##,##N/A##,##N/A##,##N/A##,##N/A##,##N/A##,Light Grey (Fezaza Geracha),bet akebabi,2012-01-02T17:03:38,146,Enum2,EA6,Anonymized,Household,Household head,Female,41-60 years,Adult literacy Program,6,6,NA,No,Yes,NA,bet akebabi,10YR,NA,NA,10YR 8/4,Flat / nearly flat (Tefetafa/medama),Picture 1,0%,Picture 1,Silt (Betam dekake/ lem afer),Fine (Dekake),7,"No, it is not an acidic soil","1, Timatim","2, Bokolo",##N/A##,##N/A##,##N/A##,##N/A##,##N/A##,##N/A##,##N/A##,##N/A##,0,1,2,0,0,0,0,3,0,,0,1,0,2,0,,3,0,1,2,4,0,0,0,0,,9,It is worse,Similar to other plots,2012-01-02T17:30:04,2012-01-02T17:43:53,5-Mar,5585.9,2012-01-02T17:59:08,1423,1424,2012-01-02T18:03:04,Mostly clear,Light Grey (Fezaza Geracha),N,N4,NA,NA,Flat / nearly flat (tefetafa/medama),Picture 1,0%,Picture 1,2012-01-02T18:06:06,Anonymized,Anonymized,6,1416.497766,2018-01-24T09:45:19,Anonymized,Anonymized,4,1417.090472,2018-01-24T09:46:35,S6Q21__.jpg,62,Anonymized,Anonymized,8,1416.940953,2018-01-24T09:49:51,17,Anonymized,Anonymized,6,1417.771197,2018-01-24T09:52:36,S6Q29__.jpg,58,Anonymized,Anonymized,6,1416.507813,2018-01-24T09:55:04,54,Anonymized,Anonymized,4,1416.756777,2018-01-24T09:57:29,S6Q37__.jpg,61,Anonymized,Anonymized,4,1418.143209,2018-01-24T10:00:07,37,Anonymized,Anonymized,4,1417.98528,2018-01-24T10:02:53,S6Q45__.jpg,51,Anonymized,Anonymized,4,1416.844642,2018-01-24T10:05:30,2012-01-02T18:56:04,0.110407358,45-36-71-53,0,,,0,6,1,bet akebabi,1,0.125,Granted by local leaders,Yes,NA,Other type,Boda afer,Good,Less than  15 Mins,No,7.2,0.305,0.11,1.08,12,54,34,Silty clay loam
167,9-Jun,2da3110e2afc4c70895949ca0d0ac9c0,motoro masa 1,##N/A##,##N/A##,##N/A##,##N/A##,##N/A##,##N/A##,##N/A##,##N/A##,Black (Tikur),motoro masa 1,2012-01-02T19:06:34,33,Enum2,EA6,Anonymized,Household,Household head,Male,41-60 years,Not Educated,NA,8,NA,No,Yes,NA,bet akebabi,5YR,NA,5YR 4/4,NA,Flat / nearly flat (Tefetafa/medama),Picture 1,0%,Picture 1,Silt (Betam dekake/ lem afer),Fine (Dekake),5,"No, it is not an acidic soil",Teff,##N/A##,##N/A##,##N/A##,##N/A##,##N/A##,##N/A##,##N/A##,##N/A##,##N/A##,3,1,2,0,0,0,0,0,0,,3,1,2,0,0,,1,0,4,2,3,0,0,0,0,,8,It is worse,Worse than other plot,2012-01-02T19:45:03,2018-01-25T06:16:08,0,5434,2018-01-25T06:29:00,1410,1410,2018-01-25T06:31:22,Mostly clear,Light Grey (Fezaza Geracha),5YR,NA,5YR 6/2,NA,Flat / nearly flat (tefetafa/medama),Picture 1,0%,Picture 1,2018-01-25T06:32:05,Anonymized,Anonymized,4,1410.879107,2018-01-25T00:28:09,Anonymized,Anonymized,4,1410.689281,2018-01-25T00:30:35,S6Q21__.jpg,71,Anonymized,Anonymized,4,1409.296733,2018-01-25T00:33:06,68,Anonymized,Anonymized,4,1410.20783,2018-01-25T00:36:08,S6Q29__.jpg,72,Anonymized,Anonymized,4,1408.179054,2018-01-25T00:38:32,22,Anonymized,Anonymized,4,1408.791741,2018-01-25T00:40:22,S6Q37__.jpg,60,Anonymized,Anonymized,4,1408.156758,2018-01-25T00:42:30,53,Anonymized,Anonymized,4,1408.279151,2018-01-25T00:44:56,S6Q45__.jpg,60,Anonymized,Anonymized,4,1407.457116,2018-01-25T00:47:14,2018-01-25T06:53:45,0.622527513,48-63-10-77,0,,,1,6,2,motoro masa 1,1,0.5,Shared Crop in,No,No,Vertisol (Tikure afer),tikur,Fair,15 - 30   Mins,No,6.85,0.246,0.13,1.29,36,40,42,Clay loam
168,10-Jun,5ee362e1046843e6a4d336b1a67e6ed1,##N/A##,##N/A##,##N/A##,##N/A##,##N/A##,##N/A##,##N/A##,##N/A##,##N/A##,Black (Tikur),Motoro meret,2018-01-25T07:13:11,157,Enum2,EA6,Anonymized,Parcel,Household head,Male,41-60 years,Not Educated,NA,4,NA,No,Yes,NA,Motoro meret,N,N2,NA,NA,Flat / nearly flat (Tefetafa/medama),Picture 1,0%,Picture 1,Silt (Betam dekake/ lem afer),Fine (Dekake),8,"No, it is not an acidic soil","1, Gomen","2, Timatim","3, Shimbira",##N/A##,##N/A##,##N/A##,##N/A##,##N/A##,##N/A##,##N/A##,1,2,0,0,0,0,0,0,0,,0,1,2,0,0,,3,0,1,2,4,0,0,0,0,,9,It is worse,Similar to other plots,2018-01-25T07:37:04,2018-01-25T07:37:35,0,4883.1,2018-01-25T07:47:39,1416,1419,2018-01-25T07:49:13,Clear / Sunny,Black (Tikur),N,N4,NA,NA,Flat / nearly flat (tefetafa/medama),Picture 2,0%,Picture 1,2018-01-25T07:49:49,Anonymized,Anonymized,6,1413.544594,2018-01-25T01:36:14,Anonymized,Anonymized,6,1412.954817,2018-01-25T01:37:34,S6Q21__.jpg,52,Anonymized,Anonymized,4,1414.535997,2018-01-25T01:40:20,50,Anonymized,Anonymized,6,1413.761326,2018-01-25T01:42:05,S6Q29__.jpg,52,Anonymized,Anonymized,4,1414.716277,2018-01-25T01:44:41,25,Anonymized,Anonymized,6,1413.343585,2018-01-25T01:47:04,S6Q37__.jpg,58,Anonymized,Anonymized,4,1414.091644,2018-01-25T01:49:31,50,Anonymized,Anonymized,4,1413.903147,2018-01-25T01:51:06,S6Q45__.jpg,60,Anonymized,Anonymized,4,1414.653385,2018-01-25T01:52:50,2018-01-25T08:23:05,0.185668298,83-50-05-86,0,,,1,6,1,Motoro meret,1,0.5,Granted by local leaders,Yes,NA,Vertisol (Tikure afer),tikur,Good,15 - 30   Mins,Yes,6.81,0.25,0.15,1.08,22,32,32,Clay loam
169,11-Jun,2351253e154940e4b21cbf8dfc34cc54,##N/A##,##N/A##,##N/A##,##N/A##,##N/A##,##N/A##,##N/A##,##N/A##,##N/A##,Black (Tikur),Motoro meret,2018-01-25T08:40:31,26,Enum2,EA6,Anonymized,Parcel,Household head,Male,41-60 years,Not Educated,NA,6,NA,No,Yes,NA,Motoro meret,N,N8,NA,NA,Flat / nearly flat (Tefetafa/medama),Picture 1,0%,Picture 1,Clay (Shekela Afer),Coarse (Shekara),6,"No, it is not an acidic soil",Timatim,##N/A##,##N/A##,##N/A##,##N/A##,##N/A##,##N/A##,##N/A##,##N/A##,##N/A##,4,1,0,2,0,0,0,3,0,,3,1,0,2,0,,2,0,1,4,3,0,0,0,0,,6,It is similar,Similar to other plots,2018-01-25T09:05:05,2018-01-25T09:07:04,0,1564.1,2018-01-25T09:16:47,1416,1419,2018-01-25T09:18:53,Clear / Sunny,Light Grey (Fezaza Geracha),N,N4,NA,NA,Flat / nearly flat (tefetafa/medama),Picture 1,0%,Picture 1,2018-01-25T09:21:29,Anonymized,Anonymized,6,1414.313225,2018-01-25T03:14:21,Anonymized,Anonymized,4,1415.459746,2018-01-25T03:14:58,S6Q21__.jpg,33,Anonymized,Anonymized,4,1414.845401,2018-01-25T03:20:03,32,Anonymized,Anonymized,6,1414.029058,2018-01-25T03:21:04,S6Q29__.jpg,35,Anonymized,Anonymized,6,1414.202388,2018-01-25T03:22:28,9,Anonymized,Anonymized,4,1415.365817,2018-01-25T03:23:43,S6Q37__.jpg,40,Anonymized,Anonymized,4,1414.807381,2018-01-25T03:25:14,37,Anonymized,Anonymized,4,1414.779623,2018-01-25T03:27:30,S6Q45__.jpg,41,Anonymized,Anonymized,6,1415.189166,2018-01-25T03:29:17,2018-01-25T09:55:03,0.205802989,46-42-12-09,0,,,1,6,1,Motoro meret,1,0.5,Granted by local leaders,Yes,NA,Vertisol (Tikure afer),tikur meret,Good,30 - 59   Mins,Yes,7.08,0.263,0.17,1.17,48,30,22,Loam
170,12-Jun,f2c36748051a466f810e37e6d53f4766,##N/A##,##N/A##,##N/A##,##N/A##,##N/A##,##N/A##,##N/A##,##N/A##,##N/A##,Black (Tikur),Motoro meret,2018-01-25T16:09:31,136,Enum2,EA6,Anonymized,Household,Household head,Female,&gt;60 years,Adult literacy Program,0,4,NA,No,Yes,NA,Motoro meret,5YR,NA,5YR 2/6,NA,Flat / nearly flat (Tefetafa/medama),Picture 1,0%,Picture 1,Silt (Betam dekake/ lem afer),Fine (Dekake),9,"No, it is not an acidic soil","1,Teff",##N/A##,##N/A##,##N/A##,##N/A##,##N/A##,##N/A##,##N/A##,##N/A##,##N/A##,3,1,0,0,0,0,0,2,0,,0,1,0,0,2,beta wiha yizo yemikoy,1,0,4,3,0,0,0,0,2,sebil aferarko alemezrat,6,It is much worse,Similar to other plots,2018-01-25T16:22:31,2018-01-25T10:16:59,0,5056,2018-01-25T10:24:01,1418,1422,2018-01-25T10:27:45,Clear / Sunny,Light Grey (Fezaza Geracha),N,N4,NA,NA,Flat / nearly flat (tefetafa/medama),Picture 1,0%,Picture 1,2018-01-25T10:28:13,Anonymized,Anonymized,6,1417.44611,2018-01-25T04:19:15,Anonymized,Anonymized,4,1419.700942,2018-01-25T04:03:55,S6Q21__.jpg,59,Anonymized,Anonymized,6,1418.780693,2018-01-25T04:07:18,24,Anonymized,Anonymized,4,1420.417639,2018-01-25T04:10:27,S6Q29__.jpg,55,Anonymized,Anonymized,6,1419.061699,2018-01-25T04:12:08,53,Anonymized,Anonymized,6,1418.563367,2018-01-25T04:13:30,S6Q37__.jpg,60,Anonymized,Anonymized,4,1419.691065,2018-01-25T04:14:58,23,Anonymized,Anonymized,6,1418.425376,2018-01-25T04:16:20,S6Q45__.jpg,60,Anonymized,Anonymized,4,1420.11358,2018-01-25T04:08:37,2018-01-25T10:59:05,0.690974549,99-43-22-13,0,,,0,6,1,Motoro meret,1,0.2,Granted by local leaders,Yes,NA,Vertisol (Tikure afer),walka or tikur,Good,15 - 30   Mins,No,6.73,0.244,0.16,1.28,4,34,62,Clay
171,13-Jun,2226e8990cf2429d8bb6b19bff94386a,##N/A##,##N/A##,##N/A##,##N/A##,##N/A##,##N/A##,##N/A##,##N/A##,##N/A##,Black (Tikur),Motoro meret,2018-01-25T13:04:53,9,Enum2,EA6,Anonymized,Household,Household head,Male,31-40 years,Primary,2,10,NA,No,Yes,NA,Motoro meret,10YR,NA,NA,10YR 2/4,Flat / nearly flat (Tefetafa/medama),Picture 1,0%,Picture 1,Silt (Betam dekake/ lem afer),Fine (Dekake),8,"No, it is not an acidic soil","1, Teff","2, Mashila",##N/A##,##N/A##,##N/A##,##N/A##,##N/A##,##N/A##,##N/A##,##N/A##,0,2,0,0,0,0,0,1,0,,0,1,0,0,0,,1,0,0,2,0,0,0,0,0,,7,It is worse,Worse than other plot,2018-01-25T13:29:05,2018-01-25T13:52:55,3-Jan,10318,2018-01-25T14:04:07,1399,1412,2018-01-25T14:07:52,Clear / Sunny,Black (Tikur),N,N2,NA,NA,Flat / nearly flat (tefetafa/medama),Picture 1,0%,Picture 1,2018-01-25T14:08:55,Anonymized,Anonymized,6,1409.908445,2018-01-25T08:05:11,Anonymized,Anonymized,4,1410.801537,2018-01-25T08:03:09,S6Q21__.jpg,60,Anonymized,Anonymized,6,1408.570205,2018-01-25T08:06:39,45,Anonymized,Anonymized,4,1409.015219,2018-01-25T08:08:24,S6Q29__.jpg,66,Anonymized,Anonymized,4,1408.152947,2018-01-25T08:11:09,58,Anonymized,Anonymized,4,1410.67624,2018-01-25T08:12:38,S6Q37__.jpg,73,Anonymized,Anonymized,4,1411.530497,2018-01-25T08:15:18,50,Anonymized,Anonymized,6,1410.339333,2018-01-25T08:16:48,S6Q45__.jpg,84,Anonymized,Anonymized,4,1412.105639,2018-01-25T08:19:41,2018-01-25T14:40:09,0.22879494,46-63-44-26,0,,,0,6,1,Motoro meret,1,1,Inherited,Yes,NA,Vertisol (Tikure afer),walka,Good,30 - 59   Mins,No,6.7,0.232,0.15,1.26,4,30,66,Clay
172,14-Jun,c5761eb8acff453d8e33ae9be4b1ea13,##N/A##,##N/A##,##N/A##,##N/A##,##N/A##,##N/A##,##N/A##,##N/A##,##N/A##,Other (specify),Motoro meret,2018-01-25T15:03:03,18,Enum2,EA6,Anonymized,Other,Household head,Male,41-60 years,Not Educated,NA,10,NA,No,Yes,NA,Motoro meret,10YR,NA,NA,10YR 2/4,Flat / nearly flat (Tefetafa/medama),Picture 1,0%,Picture 1,Silt (Betam dekake/ lem afer),Fine (Dekake),5,"No, it is not an acidic soil","1, Teff",##N/A##,##N/A##,##N/A##,##N/A##,##N/A##,##N/A##,##N/A##,##N/A##,##N/A##,2,1,0,0,0,0,0,3,0,,2,1,3,0,0,,2,0,4,1,3,0,0,0,0,,5,It is worse,Similar to other plots,2018-01-25T12:56:05,2018-01-25T14:45:11,&gt;5,11235,2018-01-25T14:58:43,1398,1409,2018-01-25T15:02:21,Clear / Sunny,Black (Tikur),N,N4,NA,NA,Flat / nearly flat (tefetafa/medama),Picture 1,0%,Picture 1,2018-01-25T15:03:03,Anonymized,Anonymized,4,1408.265737,2018-01-25T08:44:39,Anonymized,Anonymized,6,1408.492741,2018-01-25T08:44:15,S6Q21__.jpg,98,Anonymized,Anonymized,4,1406.736393,2018-01-25T08:47:17,74,Anonymized,Anonymized,6,1405.981493,2018-01-25T08:49:26,S6Q29__.jpg,73,Anonymized,Anonymized,4,1407.82542,2018-01-25T08:52:45,39,Anonymized,Anonymized,4,1406.695674,2018-01-25T08:55:31,S6Q37__.jpg,76,Anonymized,Anonymized,4,1404.291728,2018-01-25T08:58:25,64,Anonymized,Anonymized,4,1407.322751,2018-01-25T09:00:57,S6Q45__.jpg,64,Anonymized,Anonymized,4,1407.42095,2018-01-25T09:03:40,2018-01-25T15:37:09,0.164881049,59-88-60-16,0,key ena tikur,tikur,1,6,1,Motoro meret,1,1,Granted by local leaders,Yes,NA,Mixed type (Debeleq afer),key ena tikur,Fair,30 - 59   Mins,No,7.02,0.26,0.18,1.37,22,46,32,Clay loam
173,15-Jun,66615388b332480eb8cb287bfa12918b,Metoro,Engudetu,Goye,metoro 2,##N/A##,##N/A##,##N/A##,##N/A##,##N/A##,Moderate Brown (mekakelegna buni),metoro 2,2018-01-24T09:26:12,48,Enum3,EA6,Anonymized,Household,Household head,Male,41-60 years,Adult literacy Program,0,9,NA,Yes,Yes,NA,Metoro 1,5YR,NA,5YR 6/8,NA,Flat / nearly flat (Tefetafa/medama),Picture 1,20%,Picture 4,Silt (Betam dekake/ lem afer),Fine (Dekake),9,"No, it is not an acidic soil",Mashila,##N/A##,##N/A##,##N/A##,##N/A##,##N/A##,##N/A##,##N/A##,##N/A##,##N/A##,0,1,0,2,0,0,0,0,3,Melestegna Key Afer,3,2,0,0,1,Dingayama ina Ashewama Afer,0,0,0,1,0,0,3,2,0,,10,It is worse,Similar to other plots,2018-01-24T10:06:11,2018-01-24T10:12:20,0,4640.9,2018-01-24T10:17:17,1417,1419,2018-01-24T10:20:28,Partly cloudy,Dark Brown (tiqure buni),5YR,NA,5YR 4/4,NA,Flat / nearly flat (tefetafa/medama),Picture 1,0%,Picture 1,2018-01-24T10:19:41,Anonymized,Anonymized,12,1411.553205,2018-01-24T10:22:14,Anonymized,Anonymized,16,1398.119919,2018-01-24T10:24:02,S6Q21__.jpg,53,Anonymized,Anonymized,6,1412.968107,2018-01-24T10:27:10,50,Anonymized,Anonymized,12,1408.314793,2018-01-24T10:34:39,S6Q29__.jpg,51,Anonymized,Anonymized,32,1378.530331,2018-01-24T10:29:03,22,Anonymized,Anonymized,4,1409.487608,2018-01-24T10:36:39,S6Q37__.jpg,63,Anonymized,Anonymized,24,1403.838873,2018-01-24T10:38:59,60,Anonymized,Anonymized,12,1425.771447,2018-01-24T10:41:09,S6Q45__.jpg,65,Anonymized,Anonymized,48,1411.562857,2018-01-24T10:44:03,2018-01-24T10:46:04,0.723571335,78-44-76-40,0,,,0,6,5,metoro 2,5,0.5,Shared Crop in,No,No,Vertisol (Tikure afer),Tikure Afer,Fair,15 - 30   Mins,No,7.21,0.215,0.09,0.52,16,38,46,Clay
174,16-Jun,69df517576c94de29fa20e40d58b6b17,Hayamist,##N/A##,##N/A##,##N/A##,##N/A##,##N/A##,##N/A##,##N/A##,##N/A##,Light Brown (Fezaza buni),Hayamist,2018-01-24T22:53:33,39,Enum3,EA6,Anonymized,Household,Household head,Female,41-60 years,Adult literacy Program,0,5,NA,Yes,No,NA,Sebamist,5YR,NA,5YR 6/4,NA,Flat / nearly flat (Tefetafa/medama),Picture 1,0%,Picture 1,Silt (Betam dekake/ lem afer),Fine (Dekake),10,"No, it is not an acidic soil",Pasture,##N/A##,##N/A##,##N/A##,##N/A##,##N/A##,##N/A##,##N/A##,##N/A##,##N/A##,0,1,0,3,0,0,0,0,2,Key siyon,2,1,0,0,3,Dingayama Afer,0,1,0,2,0,0,0,3,0,,6,It is worse,Better than other plots,2018-01-24T23:07:36,2018-01-25T00:50:27,0,1577.1,2018-01-25T00:57:03,1415,1417,2018-01-25T00:58:14,Clear / Sunny,Pale Orange (Fezaza bertekuanema),10YR,NA,NA,10YR 6/4,Flat / nearly flat (tefetafa/medama),Picture 1,0%,Picture 1,2018-01-25T00:58:28,Anonymized,Anonymized,4,1413.026979,2018-01-25T01:02:00,Anonymized,Anonymized,6,1403.090777,2018-01-25T01:03:27,S6Q21__.jpg,24,Anonymized,Anonymized,6,1405.182585,2018-01-25T01:05:04,23,Anonymized,Anonymized,12,1435.036774,2018-01-25T01:07:30,S6Q29__.jpg,40,Anonymized,Anonymized,8,1413.539973,2018-01-25T01:11:23,17,Anonymized,Anonymized,16,1416.239878,2018-01-25T01:14:08,S6Q37__.jpg,22,Anonymized,Anonymized,8,1424.02316,2018-01-25T01:17:18,25,Anonymized,Anonymized,12,1411.198574,2018-01-25T01:19:33,S6Q45__.jpg,36,Anonymized,Anonymized,6,1409.721334,2018-01-25T01:21:46,2018-01-25T01:28:17,0.760253084,70-99-86-30,0,,,0,6,2,Hayamist,2,0.125,Inherited,No,No,Luvisol (Keye afer),Keyafer,Fair,30 - 59   Mins,No,7.3,0.855,0.13,1.09,30,28,42,Clay
175,17-Jun,e3a7f5e51d5d4966b5f962afdcdb83eb,##N/A##,##N/A##,##N/A##,##N/A##,##N/A##,##N/A##,##N/A##,##N/A##,##N/A##,Black (Tikur),Mengudetu,2018-01-25T01:59:20,57,Enum3,EA6,Anonymized,Household,Household head,Female,41-60 years,Not Educated,NA,3,NA,No,Yes,NA,Mengudetu,N,N1,NA,NA,Flat / nearly flat (Tefetafa/medama),Picture 1,0%,Picture 1,Silt (Betam dekake/ lem afer),Fine (Dekake),8,"No, it is not an acidic soil",Fallow Land,##N/A##,##N/A##,##N/A##,##N/A##,##N/A##,##N/A##,##N/A##,##N/A##,##N/A##,0,1,0,2,0,0,0,0,0,,1,2,0,0,0,,2,0,0,3,0,0,0,1,0,,8,It is worse,Worse than other plot,2018-01-25T05:38:17,2018-01-25T05:38:22,0,2429.1,2018-01-25T03:23:16,1411,1414,2018-01-25T03:24:40,Clear / Sunny,Pale Orange (Fezaza bertekuanema),10YR,NA,NA,10YR 6/4,Flat / nearly flat (tefetafa/medama),Picture 1,0%,Picture 1,2018-01-25T03:24:44,Anonymized,Anonymized,24,1425.492115,2018-01-25T03:25:54,Anonymized,Anonymized,4,1412.615969,2018-01-25T03:28:51,S6Q21__.jpg,28,Anonymized,Anonymized,6,1402.320872,2018-01-25T03:32:00,21,Anonymized,Anonymized,4,1396.344218,2018-01-25T03:33:25,S6Q29__.jpg,38,Anonymized,Anonymized,24,1420.276341,2018-01-25T03:35:05,30,Anonymized,Anonymized,16,1412.084584,2018-01-25T03:37:06,S6Q37__.jpg,34,Anonymized,Anonymized,24,1407.401171,2018-01-25T03:39:17,32,Anonymized,Anonymized,16,1425.431352,2018-01-25T03:40:44,S6Q45__.jpg,46,Anonymized,Anonymized,8,1400.592748,2018-01-25T03:46:47,2018-01-25T03:47:53,0.762709323,48-81-12-95,0,,,1,6,1,Mengudetu,1,0.125,Granted by local leaders,No,No,Vertisol (Tikure afer),Tikure Afer,Fair,30 - 59   Mins,No,7.6,0.571,0.09,0.79,42,30,28,Clay loam
176,18-Jun,9607f5bb95b948a58144afa03aca2cec,##N/A##,##N/A##,##N/A##,##N/A##,##N/A##,##N/A##,##N/A##,##N/A##,##N/A##,Grey-Brown (gerachama buni/ teyem),Guwaro,2018-01-25T04:26:11,30,Enum3,EA6,Anonymized,Household,Spouse,Female,20-30 years,Primary,0,5,NA,No,No,NA,Guwaro,5YR,NA,5YR 8/2,NA,Flat / nearly flat (Tefetafa/medama),Picture 1,0%,Picture 1,Silt (Betam dekake/ lem afer),Coarse (Shekara),5,"No, it is not an acidic soil",Behazaf,Mango,##N/A##,##N/A##,##N/A##,##N/A##,##N/A##,##N/A##,##N/A##,##N/A##,0,1,0,2,0,0,0,0,0,,2,1,0,0,0,,0,0,0,2,0,0,3,1,0,,8,It is worse,Worse than other plot,2018-01-25T04:36:53,2018-01-25T04:36:57,&gt;5,27.05,2018-01-25T04:42:06,1430,1432,2018-01-25T04:43:57,Clear / Sunny,Yellow-Brown (Bicha buni),10YR,NA,NA,10YR 4/4,Flat / nearly flat (tefetafa/medama),Picture 1,0%,Picture 1,2018-01-25T04:46:43,Anonymized,Anonymized,32,1428.170318,2018-01-25T04:47:55,Anonymized,Anonymized,12,1418.174122,2018-01-25T04:52:44,S6Q21__.jpg,7,Anonymized,Anonymized,3,1421.576826,2018-01-25T04:54:00,6,Anonymized,Anonymized,8,1432.025749,2018-01-25T04:56:42,S6Q29__.jpg,10,Anonymized,Anonymized,1.5,1451.620518,2018-01-25T04:57:52,5,Anonymized,Anonymized,12,1486.958374,2018-01-25T04:58:24,S6Q37__.jpg,6,Anonymized,Anonymized,1.5,1448.147413,2018-01-25T05:00:11,5,Anonymized,Anonymized,2,1420.492224,2018-01-25T05:01:06,S6Q45__.jpg,7,Anonymized,Anonymized,4,1465.36286,2018-01-25T05:02:16,2018-01-25T05:28:13,0.410274309,94-21-04-66,0,,,0,6,1,Guwaro,1,0.0625,Moved in with out Permission,No,No,Luvisol (Keye afer),Keyafer,Fair,Less than  15 Mins,No,7.2,0.781,0.23,2.21,10,42,48,Silty clay
177,19-Jun,49d0ed8932fa43e29455e65d18292fd8,##N/A##,##N/A##,##N/A##,##N/A##,##N/A##,##N/A##,##N/A##,##N/A##,##N/A##,Dark Brown (tiqure buni),Mengudetu,2018-01-25T06:15:52,50,Enum3,EA6,Anonymized,Household,Household head,Female,41-60 years,Adult literacy Program,0,3,NA,No,No,NA,Mengudetu,10YR,NA,NA,10YR 4/6,Flat / nearly flat (Tefetafa/medama),Picture 1,0%,Picture 1,Silt (Betam dekake/ lem afer),Fine (Dekake),4,"No, it is not an acidic soil",Fallo,##N/A##,##N/A##,##N/A##,##N/A##,##N/A##,##N/A##,##N/A##,##N/A##,##N/A##,0,2,0,3,0,0,0,0,1,Key afer siyon,2,1,0,0,0,,0,1,0,3,0,0,4,2,0,,7,It is worse,Similar to other plots,2018-01-25T06:39:40,2018-01-25T06:39:44,0,4552.6,2018-01-25T06:45:21,1416,1419,2018-01-25T06:48:59,Clear / Sunny,Light Brown (Fezaza buni),5YR,NA,5YR 6/2,NA,Flat / nearly flat (tefetafa/medama),Picture 1,0%,Picture 1,2018-01-25T06:51:12,Anonymized,Anonymized,16,1388.486838,2018-01-25T06:44:40,Anonymized,Anonymized,16,1400.896869,2018-01-25T06:51:24,S6Q21__.jpg,56,Anonymized,Anonymized,6,1411.67995,2018-01-25T06:54:30,25,Anonymized,Anonymized,8,1416.139026,2018-01-25T06:57:41,S6Q29__.jpg,64,Anonymized,Anonymized,12,1402.472693,2018-01-25T06:59:32,55,Anonymized,Anonymized,8,1412.689951,2018-01-25T07:04:58,S6Q37__.jpg,62,Anonymized,Anonymized,6,1413.396621,2018-01-25T07:02:11,23,Anonymized,Anonymized,32,1422.660385,2018-01-25T09:18:48,S6Q45__.jpg,65,Anonymized,Anonymized,12,1409.713305,2018-01-25T07:09:37,2018-01-25T07:45:16,0.01438326,47-63-53-45,0,,,0,6,1,Mengudetu,1,0.5,Granted by local leaders,No,No,Luvisol (Keye afer),Key afer,Poor,30 - 59   Mins,No,7.95,0.376,0.05,0.2,60,22,18,Sandy Loam
178,20-Jun,e4e5f971e855491da753f1009adffef0,##N/A##,##N/A##,##N/A##,##N/A##,##N/A##,##N/A##,##N/A##,##N/A##,##N/A##,Black (Tikur),Yeguwaro,2018-01-25T07:52:55,120,Enum3,EA6,Anonymized,Household,Household head,Male,41-60 years,Primary,4,9,NA,No,Yes,NA,Yeguwaro,N,N2,NA,NA,Flat / nearly flat (Tefetafa/medama),Picture 1,0%,Picture 1,Silt (Betam dekake/ lem afer),Fine (Dekake),8,"No, it is not an acidic soil",Muz,Mango,Bokolo,Buna,##N/A##,##N/A##,##N/A##,##N/A##,##N/A##,##N/A##,1,3,0,2,0,0,0,0,0,,2,3,0,0,1,Walka (Betam tikur afer),0,0,3,1,0,0,4,2,0,,6,It is worse,Better than other plots,2018-01-25T08:06:25,2018-01-25T08:06:29,&gt;5,161.32,2018-01-25T08:13:14,1424,1425,2018-01-25T08:13:45,Clear / Sunny,Yellow-Brown (Bicha buni),10YR,NA,NA,10YR 4/4,Flat / nearly flat (tefetafa/medama),Picture 1,0%,Picture 1,2018-01-25T08:15:35,Anonymized,Anonymized,48,1452.496094,2018-01-25T08:16:40,Anonymized,Anonymized,48,1442.534999,2018-01-25T08:19:03,S6Q21__.jpg,9,Anonymized,Anonymized,8,1478.148363,2018-01-25T08:20:48,8,Anonymized,Anonymized,12,1481.601558,2018-01-25T08:22:49,S6Q29__.jpg,9,Anonymized,Anonymized,12,1332.912058,2018-01-25T08:23:46,8,Anonymized,Anonymized,16,1513.704173,2018-01-25T08:25:37,S6Q37__.jpg,9,Anonymized,Anonymized,3,1394.36427,2018-01-25T08:27:14,5,Anonymized,Anonymized,6,1439.949289,2018-01-25T08:27:56,S6Q45__.jpg,9,Anonymized,Anonymized,1.5,1486.811121,2018-01-25T08:29:11,2018-01-25T08:31:13,0.744231968,32-54-26-59,2,,,0,6,1,Yeguwaro,1,0.0625,Inherited,No,No,Vertisol (Tikure afer),Tikure Afer,Good,Less than  15 Mins,No,7.42,1.36,0.44,4.3,30,32,38,Clay loam
179,21-Jun,a89fba57133147b7a35a546f3d3ed1b4,Mengudetu 2,##N/A##,##N/A##,##N/A##,##N/A##,##N/A##,##N/A##,##N/A##,##N/A##,Pale Orange (Fezaza bertekuanema),Mengudetu,2018-01-25T08:59:16,44,Enum3,EA6,Anonymized,Household,Household head,Male,41-60 years,Adult literacy Program,0,4,NA,No,No,NA,Mengudetu,5YR,NA,5YR 6/6,NA,Flat / nearly flat (Tefetafa/medama),Picture 2,0%,Picture 1,Silt (Betam dekake/ lem afer),Between coarse and fine (Be shekara ena bedekake mehakel),6,"No, it is not an acidic soil",Bahar Zaf,Mango,Muz,##N/A##,##N/A##,##N/A##,##N/A##,##N/A##,##N/A##,##N/A##,0,1,0,3,0,0,0,2,0,,0,2,0,0,1,Wuha Yemikuwatir,0,0,0,1,0,0,3,2,0,,6,It is much worse,Similar to other plots,2018-01-25T10:50:32,2018-01-25T09:21:32,&gt;5,2580.3,2018-01-25T10:15:16,1418,1420,2018-01-25T10:17:19,Clear / Sunny,Moderate Brown (mekakelegna buni),5YR,NA,5YR 4/4,NA,Flat / nearly flat (tefetafa/medama),Picture 2,0%,Picture 1,2018-01-25T09:39:11,Anonymized,Anonymized,8,1412.430114,2018-01-25T09:40:48,Anonymized,Anonymized,6,1417.448334,2018-01-25T09:42:02,S6Q21__.jpg,40,Anonymized,Anonymized,8,1409.752396,2018-01-25T09:43:34,19,Anonymized,Anonymized,6,1416.58039,2018-01-25T09:46:27,S6Q29__.jpg,63,Anonymized,Anonymized,8,1411.101244,2018-01-25T09:52:16,21,Anonymized,Anonymized,6,1411.490642,2018-01-25T09:57:38,S6Q37__.jpg,24,Anonymized,Anonymized,8,1405.611738,2018-01-25T09:58:37,23,Anonymized,Anonymized,32,1413.800203,2018-01-25T10:01:20,S6Q45__.jpg,37,Anonymized,Anonymized,6,1416.711224,2018-01-25T10:02:35,2018-01-25T10:03:35,0.40210796,67-25-58-88,0,,,0,6,1,Mengudetu,1,0.5,Granted by local leaders,No,No,Leptosol (Ashewama afer),Dalecha,Fair,30 - 59   Mins,No,7.7,0.558,0.07,0.51,12,50,38,Silty clay loam
180,22-Jun,b3fdaae8182b4344874e2e149e7238b2,##N/A##,##N/A##,##N/A##,##N/A##,##N/A##,##N/A##,##N/A##,##N/A##,##N/A##,Black (Tikur),1,2018-01-24T09:18:58,19,Enum4,EA6,Anonymized,Household,Household head,Female,41-60 years,Not Educated,NA,6,NA,No,Yes,NA,1,N,N2,NA,NA,Flat / nearly flat (Tefetafa/medama),Picture 1,0%,Picture 1,Silt (Betam dekake/ lem afer),Fine (Dekake),6,"No, it is not an acidic soil",Teff,##N/A##,##N/A##,##N/A##,##N/A##,##N/A##,##N/A##,##N/A##,##N/A##,##N/A##,0,1,0,0,0,0,0,2,0,,0,1,0,0,0,,0,0,1,2,0,0,3,0,0,,7,It is worse,Similar to other plots,2018-01-24T09:32:57,2018-01-24T09:49:52,0,2433.8,2018-01-24T10:03:00,1419,1420,2018-01-24T10:05:56,Clear / Sunny,Dark Grey (Tekore yale geracha),N,N2,NA,NA,Flat / nearly flat (tefetafa/medama),Picture 1,0%,Picture 1,2018-01-24T10:07:37,Anonymized,Anonymized,4,1414.110259,2018-01-24T10:14:07,Anonymized,Anonymized,4,1414.014052,2018-01-24T10:15:48,S6Q21__.jpg,28,Anonymized,Anonymized,8,1413.85355,2018-01-24T10:21:42,20,Anonymized,Anonymized,4,1414.307931,2018-01-24T10:24:19,S6Q29__.jpg,20,Anonymized,Anonymized,8,1414.244304,2018-01-24T10:29:41,25,Anonymized,Anonymized,4,1413.934965,2018-01-24T10:32:16,S6Q37__.jpg,32,Anonymized,Anonymized,6,1413.827471,2018-01-24T10:34:13,26,Anonymized,Anonymized,6,1414.039825,2018-01-24T10:36:00,S6Q45__.jpg,29,Anonymized,Anonymized,6,1413.666472,2018-01-24T10:38:57,2018-01-24T10:36:19,0.857064077,12-52-84-18,3,,,1,6,1,1,1,0.5,Granted by local leaders,No,No,Vertisol (Tikure afer),Walka,Fair,15 - 30   Mins,No,7.04,0.358,0.14,1.4,10,46,44,Silty clay
181,23-Jun,1adbce3a042846c79f01dd1b412c9dad,2,##N/A##,##N/A##,##N/A##,##N/A##,##N/A##,##N/A##,##N/A##,##N/A##,Black (Tikur),1,2018-01-24T23:55:29,127,Enum4,EA6,Anonymized,Other,Household head,Male,41-60 years,Adult literacy Program,3,10,NA,No,No,NA,1,N,N1,NA,NA,Flat / nearly flat (Tefetafa/medama),Picture 1,0%,Picture 1,Silt (Betam dekake/ lem afer),Fine (Dekake),8,"No, it is not an acidic soil",Masho,##N/A##,##N/A##,##N/A##,##N/A##,##N/A##,##N/A##,##N/A##,##N/A##,##N/A##,0,1,0,0,0,0,0,2,0,,0,1,0,0,0,,0,2,0,1,0,0,0,0,0,,8,It is better,Better than other plots,2018-01-25T00:07:11,2018-01-25T00:40:02,0,4101.7,2018-01-25T00:45:25,1415,1417,2018-01-25T00:45:29,Clear / Sunny,Dark Brown (tiqure buni),5YR,NA,5YR 2/2,NA,Flat / nearly flat (tefetafa/medama),Picture 1,0%,Picture 1,2018-01-25T00:49:21,Anonymized,Anonymized,12,1473.699726,2018-01-25T00:56:09,Anonymized,Anonymized,6,1414.794932,2018-01-25T00:57:15,S6Q21__.jpg,53,Anonymized,Anonymized,4,1413.697924,2018-01-25T00:59:45,25,Anonymized,Anonymized,8,1411.487812,2018-01-25T01:07:46,S6Q29__.jpg,18,Anonymized,Anonymized,8,1412.093474,2018-01-25T01:25:20,40,Anonymized,Anonymized,6,1412.410173,2018-01-25T01:27:36,S6Q37__.jpg,41,Anonymized,Anonymized,6,1412.902711,2018-01-25T01:30:28,35,Anonymized,Anonymized,6,1412.932422,2018-01-25T01:32:55,S6Q45__.jpg,17,Anonymized,Anonymized,6,1412.566331,2018-01-25T01:34:53,2018-01-25T01:32:50,0.223695279,78-62-90-98,0,,,0,6,1,1,1,0.5,Inherited,No,No,Vertisol (Tikure afer),Walka,Fair,15 - 30   Mins,No,7.66,0.73,0.18,1.53,14,36,50,Clay
182,24-Jun,98afe176597a4f18a035f29b6b6b74a2,##N/A##,##N/A##,##N/A##,##N/A##,##N/A##,##N/A##,##N/A##,##N/A##,##N/A##,Moderate Brown (mekakelegna buni),1,2018-01-25T02:21:42,32,Enum4,EA6,Anonymized,Household,Spouse,Female,31-40 years,Not Educated,NA,8,NA,No,No,NA,1,5YR,NA,5YR 4/2,NA,Flat / nearly flat (Tefetafa/medama),Picture 1,0%,Picture 1,Silt (Betam dekake/ lem afer),Fine (Dekake),6,"No, it is not an acidic soil",Mashela,##N/A##,##N/A##,##N/A##,##N/A##,##N/A##,##N/A##,##N/A##,##N/A##,##N/A##,0,1,0,0,0,0,0,2,0,,0,1,0,0,0,,0,0,0,1,0,0,0,0,0,,8,It is similar,Similar to other plots,2018-01-25T02:31:14,2018-01-25T03:53:29,3-Jan,5548.8,2018-01-25T03:14:04,1414,1416,2018-01-25T03:21:44,Clear / Sunny,Grey-Brown (gerachama buni teyem),5YR,NA,5YR 4/4,NA,Flat / nearly flat (tefetafa/medama),Picture 1,0%,Picture 1,2018-01-25T03:22:30,Anonymized,Anonymized,6,1415.390785,2018-01-25T03:29:46,Anonymized,Anonymized,4,1411.513791,2018-01-25T03:31:30,S6Q21__.jpg,53,Anonymized,Anonymized,6,1413.890049,2018-01-25T03:37:33,30,Anonymized,Anonymized,6,1415.402296,2018-01-25T03:39:21,S6Q29__.jpg,58,Anonymized,Anonymized,4,1415.963766,2018-01-25T03:41:44,53,Anonymized,Anonymized,4,1413.959509,2018-01-25T03:44:02,S6Q37__.jpg,54,Anonymized,Anonymized,4,1415.430031,2018-01-25T03:46:38,32,Anonymized,Anonymized,4,1414.703861,2018-01-25T03:49:22,S6Q45__.jpg,54,Anonymized,Anonymized,4,1415.215109,2018-01-25T03:51:47,2018-01-25T03:53:17,0.283387832,50-44-81-14,4,,,1,6,1,1,1,0.5,Inherited,No,No,Mixed type (Debeleq afer),Boda,Fair,30 - 59   Mins,No,7.7,0.332,0.13,0.71,12,44,44,Silty clay
183,25-Jun,90ec77de4b8d48bf93a19552d17e4cf2,##N/A##,##N/A##,##N/A##,##N/A##,##N/A##,##N/A##,##N/A##,##N/A##,##N/A##,Black (Tikur),1,2018-01-25T09:57:52,56,Enum4,EA6,Anonymized,Household,Spouse,Female,41-60 years,Primary,4,6,NA,No,No,NA,1,5YR,NA,5YR 4/6,NA,Flat / nearly flat (Tefetafa/medama),Picture 1,0%,Picture 1,Silt (Betam dekake/ lem afer),Fine (Dekake),8,"No, it is not an acidic soil",Teff,##N/A##,##N/A##,##N/A##,##N/A##,##N/A##,##N/A##,##N/A##,##N/A##,##N/A##,0,1,0,0,0,0,0,2,0,,0,1,0,0,0,,2,0,0,1,0,0,0,0,0,,7,It is similar,Similar to other plots,2018-01-25T10:03:35,2018-01-25T10:03:48,&gt;5,5571.6,2018-01-25T04:05:28,1414,1415,2018-01-25T04:06:13,Clear / Sunny,Dark Grey (Tekore yale geracha),5YR,NA,5YR 4/2,NA,Flat / nearly flat (tefetafa/medama),Picture 1,0%,Picture 1,2018-01-25T04:16:57,Anonymized,Anonymized,4,1411.526778,2018-01-25T04:13:53,Anonymized,Anonymized,4,1411.836819,2018-01-25T04:14:51,S6Q21__.jpg,61,Anonymized,Anonymized,4,1412.086621,2018-01-25T04:17:46,50,Anonymized,Anonymized,4,1411.887225,2018-01-25T04:19:56,S6Q29__.jpg,53,Anonymized,Anonymized,4,1412.70748,2018-01-25T04:22:10,25,Anonymized,Anonymized,4,1411.76715,2018-01-25T04:23:51,S6Q37__.jpg,61,Anonymized,Anonymized,4,1410.304182,2018-01-25T04:26:09,49,Anonymized,Anonymized,4,1410.984526,2018-01-25T04:28:25,S6Q45__.jpg,53,Anonymized,Anonymized,4,1411.216648,2018-01-25T04:30:21,2018-01-25T04:27:52,0.262607428,85-49-00-66,0,,,0,6,1,1,1,0.5,Granted by local leaders,No,No,Vertisol (Tikure afer),Walka,Fair,30 - 59   Mins,No,7.66,0.404,0.09,0.54,10,42,48,Silty clay
184,26-Jun,dded82006fc24b1face3134c0678696f,##N/A##,##N/A##,##N/A##,##N/A##,##N/A##,##N/A##,##N/A##,##N/A##,##N/A##,Black (Tikur),1,2018-01-25T07:09:33,96,Enum4,EA6,Anonymized,Household,Household head,Male,&gt;60 years,Adult literacy Program,0,4,NA,No,No,NA,1,5YR,NA,5YR 4/6,NA,Flat / nearly flat (Tefetafa/medama),Picture 1,0%,Picture 1,Silt (Betam dekake/ lem afer),Fine (Dekake),8,"No, it is not an acidic soil",Teff,##N/A##,##N/A##,##N/A##,##N/A##,##N/A##,##N/A##,##N/A##,##N/A##,##N/A##,0,1,0,0,0,0,0,2,0,,0,1,0,0,0,,0,0,0,1,0,0,0,0,0,,8,It is similar,Similar to other plots,2018-01-25T07:22:59,2018-01-25T07:33:50,&gt;5,5001.9,2018-01-25T07:42:07,1417,1420,2018-01-25T07:42:19,Clear / Sunny,Dark Grey (Tekore yale geracha),N,N2,NA,NA,Flat / nearly flat (tefetafa/medama),Picture 1,0%,Picture 1,2018-01-25T07:43:59,Anonymized,Anonymized,6,1420.383481,2018-01-25T07:51:04,Anonymized,Anonymized,4,1415.403211,2018-01-25T07:52:46,S6Q21__.jpg,47,Anonymized,Anonymized,8,1416.04707,2018-01-25T07:56:59,43,Anonymized,Anonymized,6,1416.132238,2018-01-25T07:58:50,S6Q29__.jpg,37,Anonymized,Anonymized,8,1415.669661,2018-01-25T08:01:15,44,Anonymized,Anonymized,4,1415.152399,2018-01-25T08:04:43,S6Q37__.jpg,43,Anonymized,Anonymized,6,1415.845598,2018-01-25T08:09:51,38,Anonymized,Anonymized,6,1416.154631,2018-01-25T08:07:43,S6Q45__.jpg,52,Anonymized,Anonymized,8,1416.158258,2018-01-25T08:12:10,2018-01-25T08:11:11,0.326078349,30-74-79-91,0,,,0,6,1,1,1,0.5,Granted by local leaders,No,No,Vertisol (Tikure afer),Walka,Fair,30 - 59   Mins,No,7.21,0.476,0.16,1.87,8,34,58,Clay
185,27-Jun,b357b4a04bac44798c7bb63a1cdf06f4,##N/A##,##N/A##,##N/A##,##N/A##,##N/A##,##N/A##,##N/A##,##N/A##,##N/A##,Black (Tikur),1,2018-01-25T06:49:07,101,Enum4,EA6,Anonymized,Household,Household head,Male,41-60 years,Primary,6,7,NA,No,No,NA,1,10YR,NA,NA,10YR 2/4,Flat / nearly flat (Tefetafa/medama),Picture 1,0%,Picture 1,Silt (Betam dekake/ lem afer),Fine (Dekake),8,"No, it is not an acidic soil",Mashela,##N/A##,##N/A##,##N/A##,##N/A##,##N/A##,##N/A##,##N/A##,##N/A##,##N/A##,0,1,0,0,0,0,0,2,0,,0,1,0,0,0,,0,0,0,1,0,0,2,0,0,,8,It is similar,Similar to other plots,2018-01-25T06:57:34,2018-01-25T08:32:25,3-Jan,5291.3,2018-01-25T08:35:57,1410,1411,2018-01-25T08:36:30,Clear / Sunny,Dark Grey (Tekore yale geracha),N,N2,NA,NA,Flat / nearly flat (tefetafa/medama),Picture 1,0%,Picture 1,2018-01-25T08:38:03,Anonymized,Anonymized,12,1416.356921,2018-01-25T08:44:48,Anonymized,Anonymized,6,1411.414803,2018-01-25T08:46:24,S6Q21__.jpg,24,Anonymized,Anonymized,4,1410.74498,2018-01-25T08:48:11,36,Anonymized,Anonymized,4,1410.353755,2018-01-25T08:50:56,S6Q29__.jpg,49,Anonymized,Anonymized,4,1409.874697,2018-01-25T08:53:09,56,Anonymized,Anonymized,4,1410.138425,2018-01-25T08:55:00,S6Q37__.jpg,29,Anonymized,Anonymized,4,1410.188467,2018-01-25T08:57:14,47,Anonymized,Anonymized,4,1409.96733,2018-01-25T08:59:00,S6Q45__.jpg,47,Anonymized,Anonymized,4,1411.561859,2018-01-25T09:00:53,2018-01-25T08:56:55,0.581229567,66-28-74-47,0,,,0,6,1,1,1,0.5,Inherited,No,No,Vertisol (Tikure afer),Walka,Fair,30 - 59   Mins,No,6.8,0.223,0.12,1.06,8,28,64,Clay
186,28-Jun,a1c531d4ed2f42aa9b2f4b42605b3fed,##N/A##,##N/A##,##N/A##,##N/A##,##N/A##,##N/A##,##N/A##,##N/A##,##N/A##,Black (Tikur),1,2018-01-25T09:01:13,130,Enum4,EA6,Anonymized,Household,Household head,Male,41-60 years,Primary,6,5,NA,No,No,NA,1,10YR,NA,NA,10YR 4/6,Flat / nearly flat (Tefetafa/medama),Picture 1,0%,Picture 1,Silt (Betam dekake/ lem afer),Fine (Dekake),8,"No, it is not an acidic soil",Mashela,##N/A##,##N/A##,##N/A##,##N/A##,##N/A##,##N/A##,##N/A##,##N/A##,##N/A##,0,1,0,0,0,0,0,2,0,,0,1,0,0,0,,0,0,0,1,0,0,0,0,2,Flood,9,It is similar,Similar to other plots,2018-01-25T10:30:04,2018-01-25T10:30:09,0,3097.2,2018-01-25T09:09:38,1412,1414,2018-01-25T09:10:25,Clear / Sunny,Dark Grey (Tekore yale geracha),5YR,NA,5YR 2/4,NA,Flat / nearly flat (tefetafa/medama),Picture 1,0%,Picture 1,2018-01-25T09:11:43,Anonymized,Anonymized,4,1420.446206,2018-01-25T09:18:20,Anonymized,Anonymized,4,1412.011145,2018-01-25T09:19:23,S6Q21__.jpg,40,Anonymized,Anonymized,4,1411.652484,2018-01-25T09:21:30,47,Anonymized,Anonymized,4,1411.247342,2018-01-25T09:23:11,S6Q29__.jpg,19,Anonymized,Anonymized,4,1411.741053,2018-01-25T09:24:37,34,Anonymized,Anonymized,4,1411.51607,2018-01-25T09:26:12,S6Q37__.jpg,35,Anonymized,Anonymized,4,1411.616747,2018-01-25T09:27:51,36,Anonymized,Anonymized,6,1406.931581,2018-01-25T09:29:35,S6Q45__.jpg,17,Anonymized,Anonymized,6,1410.43549,2018-01-25T09:33:21,2018-01-25T09:32:31,0.805570388,47-46-25-67,0,,,0,6,1,1,1,0.5,Inherited,No,No,Vertisol (Tikure afer),Walka,Good,30 - 59   Mins,No,6.81,0.201,0.11,1.25,10,32,58,Clay
187,29-Jun,c479ccd1bd37404dbc742b5c4c8389b7,##N/A##,##N/A##,##N/A##,##N/A##,##N/A##,##N/A##,##N/A##,##N/A##,##N/A##,Other (specify),Motoro Akababi,2018-01-24T23:47:22,103,Enum5,EA6,Anonymized,Household,Household head,Male,41-60 years,Adult literacy Program,1,4,NA,No,Yes,NA,Motoro Akababi,5YR,NA,5YR 6/8,NA,Flat / nearly flat (Tefetafa/medama),Picture 1,0%,Picture 1,Silt (Betam dekake/ lem afer),Fine (Dekake),10,"No, it is not an acidic soil",Teffe,##N/A##,##N/A##,##N/A##,##N/A##,##N/A##,##N/A##,##N/A##,##N/A##,##N/A##,1,2,0,3,0,0,0,0,0,,0,1,0,0,0,,0,0,0,1,0,0,0,0,0,,10,It is similar,Similar to other plots,2018-01-25T00:00:57,2018-01-25T00:15:02,0,6413.9,2018-01-25T00:23:19,1409,1413,2018-01-25T00:24:17,Clear / Sunny,Light Brown (Fezaza buni),N,N6,NA,NA,Flat / nearly flat (tefetafa/medama),Picture 1,0%,Picture 1,2018-01-25T00:26:11,Anonymized,Anonymized,4,1410.281394,2018-01-25T00:30:56,Anonymized,Anonymized,4,1409.749127,2018-01-25T00:33:48,S6Q21__.jpg,50,Anonymized,Anonymized,6,1408.595151,2018-01-25T00:36:00,36,Anonymized,Anonymized,4,1409.572948,2018-01-25T00:38:13,S6Q29__.jpg,49,Anonymized,Anonymized,4,1408.589351,2018-01-25T00:40:04,34,Anonymized,Anonymized,6,1409.352386,2018-01-25T00:42:39,S6Q37__.jpg,54,Anonymized,Anonymized,4,1410.288043,2018-01-25T00:45:08,40,Anonymized,Anonymized,6,1409.617922,2018-01-25T00:47:30,S6Q45__.jpg,55,Anonymized,Anonymized,4,1409.90379,2018-01-25T00:49:13,2018-01-25T00:51:13,0.695820559,36-04-05-73,2,keyi Afer,Bunama,0,6,1,Motoro Akababi,1,0.5,Granted by local leaders,No,No,Mixed type (Debeleq afer),boda,Good,Less than  15 Mins,No,6.75,0.297,0.12,1.16,6,44,50,Silty clay
188,30-Jun,1ef9319df81041f48f20c144821d50a6,##N/A##,##N/A##,##N/A##,##N/A##,##N/A##,##N/A##,##N/A##,##N/A##,##N/A##,Black (Tikur),Motor Akababi,2018-01-24T23:28:26,134,Enum5,EA6,Anonymized,Household,Household head,Male,31-40 years,Adult literacy Program,1,7,NA,No,Yes,NA,Motor Akababi,N,N1,NA,NA,Flat / nearly flat (Tefetafa/medama),Picture 1,0%,Picture 1,Silt (Betam dekake/ lem afer),Fine (Dekake),5,"No, it is not an acidic soil",Mashila,##N/A##,##N/A##,##N/A##,##N/A##,##N/A##,##N/A##,##N/A##,##N/A##,##N/A##,1,2,0,3,0,0,0,0,0,,2,1,0,0,0,,0,0,0,0,0,0,0,1,0,,5,It is similar,Similar to other plots,2018-01-24T23:37:36,2018-01-25T00:53:49,3-Jan,3750.6,2018-01-25T01:04:25,1413,1414,2018-01-25T01:06:02,Clear / Sunny,Black (Tikur),N,N6,NA,NA,Flat / nearly flat (tefetafa/medama),Picture 1,0%,Picture 1,2018-01-25T01:07:25,Anonymized,Anonymized,4,1408.348141,2018-01-25T01:08:48,Anonymized,Anonymized,4,1408.35187,2018-01-25T01:10:32,S6Q21__.jpg,44,Anonymized,Anonymized,6,1408.865401,2018-01-25T01:12:41,32,Anonymized,Anonymized,4,1407.522933,2018-01-25T01:16:08,S6Q29__.jpg,42,Anonymized,Anonymized,4,1408.178379,2018-01-25T01:17:37,35,Anonymized,Anonymized,4,1406.893883,2018-01-25T01:19:50,S6Q37__.jpg,38,Anonymized,Anonymized,4,1407.119121,2018-01-25T01:22:01,22,Anonymized,Anonymized,6,1408.193883,2018-01-25T01:24:16,S6Q45__.jpg,38,Anonymized,Anonymized,6,1407.290501,2018-01-25T01:26:54,2018-01-25T01:28:26,0.143663571,27-08-61-04,0,,,0,6,1,Motor Akababi,1,1.5,Inherited,No,No,Vertisol (Tikure afer),walika,Fair,30 - 59   Mins,No,6.95,0.244,0.13,1.19,12,40,48,Clay
189,Jun-31,c732ba881d2d4bf7b1a8648fe3e645d2,##N/A##,##N/A##,##N/A##,##N/A##,##N/A##,##N/A##,##N/A##,##N/A##,##N/A##,Black (Tikur),motoro Akababi,2018-01-24T09:37:05,63,Enum5,EA6,Anonymized,Household,Household head,Female,20-30 years,Adult literacy Program,1,5,NA,No,Yes,NA,motoro Akababi,N,N1,NA,NA,Flat / nearly flat (Tefetafa/medama),Picture 1,0%,Picture 1,Silt (Betam dekake/ lem afer),Fine (Dekake),6,"No, it is not an acidic soil",Teffe,##N/A##,##N/A##,##N/A##,##N/A##,##N/A##,##N/A##,##N/A##,##N/A##,##N/A##,1,2,0,0,0,0,0,0,0,,0,1,0,0,0,,0,0,0,0,0,0,1,0,0,,6,It is similar,Similar to other plots,2018-01-24T09:47:42,2018-01-25T01:47:57,3-Jan,7646.1,2018-01-25T01:56:31,1414,1416,2018-01-25T01:59:45,Clear / Sunny,Black (Tikur),N,N4,NA,NA,Flat / nearly flat (tefetafa/medama),Picture 1,0%,Picture 1,2018-01-25T02:01:53,Anonymized,Anonymized,4,1411.990821,2018-01-25T02:02:35,Anonymized,Anonymized,4,1412.077806,2018-01-25T02:04:25,S6Q21__.jpg,60,Anonymized,Anonymized,4,1412.405964,2018-01-25T02:07:02,47,Anonymized,Anonymized,6,1412.174089,2018-01-25T02:09:12,S6Q29__.jpg,58,Anonymized,Anonymized,6,1412.523219,2018-01-25T02:11:07,39,Anonymized,Anonymized,6,1412.287111,2018-01-25T02:13:35,S6Q37__.jpg,65,Anonymized,Anonymized,4,1411.627828,2018-01-25T02:16:09,52,Anonymized,Anonymized,6,1411.385501,2018-01-25T02:18:43,S6Q45__.jpg,63,Anonymized,Anonymized,6,1411.443346,2018-01-25T02:20:30,2018-01-25T02:30:10,0.608618586,66-29-29-67,0,,,0,6,1,motoro Akababi,1,0.25,Inherited,No,No,Luvisol (Keye afer),walika,Fair,15 - 30   Mins,No,6.68,0.3,0.16,2.11,6,36,58,Clay
190,Jun-32,2625dfc7cd024dc2904c1894b25f6892,##N/A##,##N/A##,##N/A##,##N/A##,##N/A##,##N/A##,##N/A##,##N/A##,##N/A##,Black (Tikur),motoro Akababi,2018-01-25T03:00:14,151,Enum5,EA6,Anonymized,Household,Household head,Female,31-40 years,Adult literacy Program,1,6,NA,No,No,NA,motoro Akababi,N,N4,NA,NA,Flat / nearly flat (Tefetafa/medama),Picture 1,0%,Picture 1,Silt (Betam dekake/ lem afer),Fine (Dekake),6,"No, it is not an acidic soil",Mashila,##N/A##,##N/A##,##N/A##,##N/A##,##N/A##,##N/A##,##N/A##,##N/A##,##N/A##,0,1,0,2,0,0,0,0,0,,2,1,0,0,0,,0,1,0,2,0,0,0,0,0,,6,It is similar,Similar to other plots,2018-01-25T03:11:29,2018-01-25T03:36:29,0,3865.4,2018-01-25T03:42:20,1411,1413,2018-01-25T03:47:15,Mostly clear,Black (Tikur),N,N2,NA,NA,Flat / nearly flat (tefetafa/medama),Picture 1,0%,Picture 1,2018-01-25T03:47:19,Anonymized,Anonymized,6,1413.211693,2018-01-25T03:47:50,Anonymized,Anonymized,6,1413.569731,2018-01-25T03:49:24,S6Q21__.jpg,41,Anonymized,Anonymized,4,1413.932013,2018-01-25T03:51:36,44,Anonymized,Anonymized,6,1413.276787,2018-01-25T03:53:42,S6Q29__.jpg,53,Anonymized,Anonymized,4,1412.861939,2018-01-25T03:55:41,19,Anonymized,Anonymized,6,1413.082077,2018-01-25T03:57:39,S6Q37__.jpg,45,Anonymized,Anonymized,4,1413.108911,2018-01-25T03:59:30,37,Anonymized,Anonymized,4,1413.011799,2018-01-25T04:01:56,S6Q45__.jpg,43,Anonymized,Anonymized,4,1413.370432,2018-01-25T04:04:17,2018-01-25T04:18:49,0.141486754,62-45-72-59,0,,,0,6,1,motoro Akababi,1,0.5,Rent,No,No,Luvisol (Keye afer),walika,Fair,15 - 30   Mins,No,6.68,0.207,0.13,1.34,8,40,52,Clay
191,Jun-33,55959d42c96a4597a1a35b066809d9b3,Mangudetu Akababi,##N/A##,##N/A##,##N/A##,##N/A##,##N/A##,##N/A##,##N/A##,##N/A##,Other (specify),Manigudetu Akababi,2018-01-25T07:00:36,98,Enum5,EA6,Anonymized,Household,Household head,Male,41-60 years,Adult literacy Program,1,7,NA,No,Yes,NA,Manigudetu Akababi,N,N4,NA,NA,Flat / nearly flat (Tefetafa/medama),Picture 1,0%,Picture 1,Silt (Betam dekake/ lem afer),Very Fine (betam Dekake),8,"No, it is not an acidic soil",LEBELIG Yetezegagemert,##N/A##,##N/A##,##N/A##,##N/A##,##N/A##,##N/A##,##N/A##,##N/A##,##N/A##,2,1,3,4,5,0,0,0,0,,1,2,0,0,0,,0,0,2,1,0,0,0,0,0,,8,It is similar,Similar to other plots,2018-01-25T07:13:24,2018-01-25T08:00:20,0,2159.2,2018-01-25T08:08:12,1413,1414,2018-01-25T08:11:23,Clear / Sunny,Other (specify),5YR,NA,5YR 8/2,NA,Flat / nearly flat (tefetafa/medama),Picture 1,0%,Picture 1,2018-01-25T08:13:38,Anonymized,Anonymized,4,1414.738522,2018-01-25T08:14:39,Anonymized,Anonymized,4,1415.119282,2018-01-25T08:15:25,S6Q21__.jpg,30,Anonymized,Anonymized,6,1413.971286,2018-01-25T08:17:29,24,Anonymized,Anonymized,4,1414.612157,2018-01-25T08:19:14,S6Q29__.jpg,35,Anonymized,Anonymized,4,1414.257339,2018-01-25T08:21:10,25,Anonymized,Anonymized,4,1412.565775,2018-01-25T08:22:43,S6Q37__.jpg,30,Anonymized,Anonymized,4,1412.932781,2018-01-25T08:24:29,22,Anonymized,Anonymized,4,1412.687271,2018-01-25T08:26:36,S6Q45__.jpg,32,Anonymized,Anonymized,4,1413.989664,2018-01-25T08:28:31,2018-01-25T08:36:04,0.115139594,86-21-11-91,2,keyi Afer,keyi Afer,0,6,1,Manigudetu Akababi,1,0.5,Shared Crop in,No,No,Mixed type (Debeleq afer),boda,Good,30 - 59   Mins,No,7.58,0.332,0.1,0.97,14,52,34,Silty clay loam
192,Jun-34,20f6d844d05e4ce88b0f6cee4bd2063f,Motoro Akababi,##N/A##,##N/A##,##N/A##,##N/A##,##N/A##,##N/A##,##N/A##,##N/A##,Black (Tikur),Motoro Akababi,2018-01-25T09:04:38,37,Enum5,EA6,Anonymized,Household,Household head,Male,41-60 years,Adult literacy Program,1,10,NA,No,No,NA,Motoro Akababi,5YR,NA,5YR 2/2,NA,Flat / nearly flat (Tefetafa/medama),Picture 1,0%,Picture 1,Silt (Betam dekake/ lem afer),Very Fine (betam Dekake),6,"No, it is not an acidic soil",Mashila,##N/A##,##N/A##,##N/A##,##N/A##,##N/A##,##N/A##,##N/A##,##N/A##,##N/A##,1,2,0,3,0,0,0,0,0,,0,1,0,0,0,,0,1,0,0,0,0,0,2,0,,8,It is similar,Similar to other plots,2018-01-25T09:15:08,2018-01-25T09:23:24,3-Jan,4537.8,2018-01-25T09:29:25,1411,1412,2018-01-25T09:31:11,Mostly clear,Black (Tikur),N,N2,NA,NA,Flat / nearly flat (tefetafa/medama),Picture 1,0%,Picture 1,2018-01-25T09:33:27,Anonymized,Anonymized,6,1407.696641,2018-01-25T09:34:58,Anonymized,Anonymized,4,1407.506062,2018-01-25T09:35:54,S6Q21__.jpg,39,Anonymized,Anonymized,6,1407.156011,2018-01-25T09:37:51,23,Anonymized,Anonymized,6,1406.394013,2018-01-25T09:39:27,S6Q29__.jpg,45,Anonymized,Anonymized,6,1406.523086,2018-01-25T09:41:14,47,Anonymized,Anonymized,4,1406.22988,2018-01-25T09:43:10,S6Q37__.jpg,50,Anonymized,Anonymized,6,1407.369669,2018-01-25T09:45:21,26,Anonymized,Anonymized,6,1407.247366,2018-01-25T09:47:25,S6Q45__.jpg,49,Anonymized,Anonymized,4,1406.865083,2018-01-25T09:50:21,2018-01-25T10:13:32,0.495675429,36-01-77-03,0,,,0,6,2,Motoro Akababi,1,0.5,Inherited,Yes,NA,Vertisol (Tikure afer),Walika,Good,30 - 59   Mins,No,6.8,0.228,0.14,1.34,8,38,54,Clay
193,Jun-34,20f6d844d05e4ce88b0f6cee4bd2063f,Motoro Akababi,##N/A##,##N/A##,##N/A##,##N/A##,##N/A##,##N/A##,##N/A##,##N/A##,Black (Tikur),Motoro Akababi,2018-01-25T09:04:38,37,Enum5,EA6,Anonymized,Household,Household head,Male,41-60 years,Adult literacy Program,1,10,NA,No,No,NA,Motoro Akababi,5YR,NA,5YR 2/2,NA,Flat / nearly flat (Tefetafa/medama),Picture 1,0%,Picture 1,Silt (Betam dekake/ lem afer),Very Fine (betam Dekake),6,"No, it is not an acidic soil",Mashila,##N/A##,##N/A##,##N/A##,##N/A##,##N/A##,##N/A##,##N/A##,##N/A##,##N/A##,1,2,0,3,0,0,0,0,0,,0,1,0,0,0,,0,1,0,0,0,0,0,2,0,,8,It is similar,Similar to other plots,2018-01-25T09:15:08,2018-01-25T09:23:24,3-Jan,4537.8,2018-01-25T09:29:25,1411,1412,2018-01-25T09:31:11,Mostly clear,Black (Tikur),N,N2,NA,NA,Flat / nearly flat (tefetafa/medama),Picture 1,0%,Picture 1,2018-01-25T09:33:27,Anonymized,Anonymized,6,1407.696641,2018-01-25T09:34:58,Anonymized,Anonymized,4,1407.506062,2018-01-25T09:35:54,S6Q21__.jpg,39,Anonymized,Anonymized,6,1407.156011,2018-01-25T09:37:51,23,Anonymized,Anonymized,6,1406.394013,2018-01-25T09:39:27,S6Q29__.jpg,45,Anonymized,Anonymized,6,1406.523086,2018-01-25T09:41:14,47,Anonymized,Anonymized,4,1406.22988,2018-01-25T09:43:10,S6Q37__.jpg,50,Anonymized,Anonymized,6,1407.369669,2018-01-25T09:45:21,26,Anonymized,Anonymized,6,1407.247366,2018-01-25T09:47:25,S6Q45__.jpg,49,Anonymized,Anonymized,4,1406.865083,2018-01-25T09:50:21,2018-01-25T10:13:32,0.495675429,36-01-77-03,0,,,0,6,1,Motoro Akababi,1,1,Inherited,Yes,NA,Vertisol (Tikure afer),walika,Good,30 - 59   Mins,No,6.8,0.228,0.14,1.34,8,38,54,Clay
194,Jun-35,d6c7e57220404abd96b8e7c361a99796,##N/A##,##N/A##,##N/A##,##N/A##,##N/A##,##N/A##,##N/A##,##N/A##,##N/A##,Black (Tikur),Doru Goti,2018-01-25T07:20:47,141,Enum5,EA6,Anonymized,Household,Household head,Male,41-60 years,Adult literacy Program,1,9,NA,No,Yes,NA,Doru Goti,N,N1,NA,NA,Flat / nearly flat (Tefetafa/medama),Picture 1,0%,Picture 1,Silt (Betam dekake/ lem afer),Very Fine (betam Dekake),8,"No, it is not an acidic soil",Tomato,Bahirzafi,##N/A##,##N/A##,##N/A##,##N/A##,##N/A##,##N/A##,##N/A##,##N/A##,1,2,0,0,0,0,0,0,0,,1,2,0,0,0,,0,0,1,2,0,0,0,0,0,,8,It is similar,Similar to other plots,2018-01-25T07:28:59,2018-01-25T10:38:59,&gt;5,5230.8,2018-01-25T22:44:06,1414,1415,2018-01-25T22:47:01,Mostly clear,Black (Tikur),N,N2,NA,NA,Flat / nearly flat (tefetafa/medama),Picture 1,0%,Picture 1,2018-01-25T22:47:44,Anonymized,Anonymized,8,1414.638596,2018-01-25T22:52:54,Anonymized,Anonymized,4,1414.671676,2018-01-25T22:53:11,S6Q21__.jpg,55,Anonymized,Anonymized,6,1414.796319,2018-01-25T22:55:33,50,Anonymized,Anonymized,6,1415.715561,2018-01-25T22:58:56,S6Q29__.jpg,52,Anonymized,Anonymized,6,1416.401008,2018-01-25T23:00:26,25,Anonymized,Anonymized,6,1416.623884,2018-01-25T23:03:17,S6Q37__.jpg,56,Anonymized,Anonymized,6,1415.556586,2018-01-25T23:05:24,40,Anonymized,Anonymized,6,1414.470848,2018-01-25T23:07:28,S6Q45__.jpg,45,Anonymized,Anonymized,4,1415.372661,2018-01-25T23:10:03,2018-01-25T23:13:16,0.484238385,40-93-64-87,0,,,0,6,1,Doru Goti,1,0.25,Granted by local leaders,No,No,Luvisol (Keye afer),walika,Good,15 - 30   Mins,No,7.25,0.655,0.16,1.58,6,34,60,Clay
195,Jun-36,26b55f14ffe64184a9eecf027b3c3f88,##N/A##,##N/A##,##N/A##,##N/A##,##N/A##,##N/A##,##N/A##,##N/A##,##N/A##,Other (specify),gudatu area holding,2018-01-24T08:52:47,106,Enum6,EA6,Anonymized,Other,Household head,Male,41-60 years,Primary,0,5,NA,No,No,NA,gudatu area holding,5YR,NA,5YR 6/6,NA,Flat / nearly flat (Tefetafa/medama),Picture 1,0%,Picture 1,Silt (Betam dekake/ lem afer),Fine (Dekake),8,"No, it is not an acidic soil",mashila,##N/A##,##N/A##,##N/A##,##N/A##,##N/A##,##N/A##,##N/A##,##N/A##,##N/A##,0,2,0,0,0,0,0,1,0,,2,1,0,0,0,,0,0,0,1,0,0,2,0,0,,8,It is similar,Similar to other plots,2018-01-24T09:02:48,2018-01-24T09:57:24,3-Jan,5251,2018-01-24T09:57:41,1415,1415,2018-01-24T09:58:34,Mostly clear,Dark Grey (Tekore yale geracha),10YR,NA,NA,10YR 8/4,Flat / nearly flat (tefetafa/medama),Picture 1,0%,Picture 1,2018-01-24T09:59:16,Anonymized,Anonymized,24,1424.906617,2018-01-24T10:02:02,Anonymized,Anonymized,6,1411.574947,2018-01-24T10:03:03,S6Q21__.jpg,56,Anonymized,Anonymized,6,1411.26072,2018-01-24T10:05:36,65,Anonymized,Anonymized,4,1411.42751,2018-01-24T10:07:51,S6Q29__.jpg,22,Anonymized,Anonymized,8,1411.815744,2018-01-24T10:09:44,50,Anonymized,Anonymized,6,1410.231508,2018-01-24T10:11:48,S6Q37__.jpg,40,Anonymized,Anonymized,6,1411.74898,2018-01-24T10:13:48,47,Anonymized,Anonymized,6,1411.779988,2018-01-24T10:16:14,S6Q45__.jpg,28,Anonymized,Anonymized,6,1410.221396,2018-01-24T10:18:58,2018-01-24T10:22:45,0.198708652,75-75-35-72,3,red soil,dark grey,0,6,1,gudatu area holding,1,0.5,Inherited,No,No,Luvisol (Keye afer),key I afer,Good,Less than  15 Mins,No,7.3,0.342,0.12,1.25,12,56,32,Silty clay loam
196,Jun-37,e7b959211bbe47f894eb77c3434f7959,##N/A##,##N/A##,##N/A##,##N/A##,##N/A##,##N/A##,##N/A##,##N/A##,##N/A##,Other (specify),gudatu area holding,2018-01-24T09:21:40,118,Enum6,EA6,Anonymized,Household,Household head,Female,41-60 years,Adult literacy Program,1,4,NA,No,No,NA,gudatu area holding,5YR,NA,5YR 4/6,NA,Flat / nearly flat (Tefetafa/medama),Picture 1,0%,Picture 1,Silt (Betam dekake/ lem afer),Fine (Dekake),7,"No, it is not an acidic soil",masho,##N/A##,##N/A##,##N/A##,##N/A##,##N/A##,##N/A##,##N/A##,##N/A##,##N/A##,0,3,0,2,0,0,0,1,0,,1,2,0,0,0,,0,0,0,1,0,0,2,0,0,,7,It is worse,Similar to other plots,2018-01-24T09:34:35,2018-01-24T09:41:44,3-Jan,4622,2018-01-24T10:32:12,1419,1419,2018-01-24T10:32:13,Mostly clear,Dark Grey (Tekore yale geracha),10YR,NA,NA,10YR 6/4,Flat / nearly flat (tefetafa/medama),Picture 1,0%,Picture 1,2018-01-24T10:36:06,Anonymized,Anonymized,6,1411.413361,2018-01-24T10:36:39,Anonymized,Anonymized,6,1414.18767,2018-01-24T10:37:25,S6Q21__.jpg,22,Anonymized,Anonymized,4,1415.020719,2018-01-24T10:39:04,67,Anonymized,Anonymized,6,1415.253502,2018-01-24T10:40:45,S6Q29__.jpg,59,Anonymized,Anonymized,4,1412.7756,2018-01-24T10:43:35,61,Anonymized,Anonymized,4,1412.869266,2018-01-24T10:45:33,S6Q37__.jpg,21,Anonymized,Anonymized,4,1413.53339,2018-01-24T10:47:01,41,Anonymized,Anonymized,6,1413.170322,2018-01-24T10:48:25,S6Q45__.jpg,33,Anonymized,Anonymized,6,1412.866101,2018-01-24T10:50:04,2018-01-24T11:18:05,0.753872077,05-16-83-20,0,red soil,dark grey,0,6,1,gudatu area holding,1,0.5,Granted by local leaders,No,No,Leptosol (Ashewama afer),ashewama afer,Good,15 - 30   Mins,No,7.66,0.567,0.03,0.56,52,28,20,Sandy Loam
197,Jun-38,69b6f268f72741edb0b78738b774bd4a,##N/A##,##N/A##,##N/A##,##N/A##,##N/A##,##N/A##,##N/A##,##N/A##,##N/A##,Black (Tikur),kore area holding,2018-01-25T00:54:45,41,Enum6,EA6,Anonymized,Household,Other,Female,41-60 years,Primary,3,8,NA,No,No,NA,kore area holding,5YR,NA,5YR 2/4,NA,Gentle / moderate slope (Medama mekakelegna daget),Picture 3,10%,Picture 3,Silt (Betam dekake/ lem afer),Fine (Dekake),7,"No, it is not an acidic soil",masho,##N/A##,##N/A##,##N/A##,##N/A##,##N/A##,##N/A##,##N/A##,##N/A##,##N/A##,0,1,0,0,0,0,0,2,0,,0,1,0,0,0,,0,0,0,1,0,0,0,0,0,,7,It is similar,Similar to other plots,2018-01-25T01:09:57,2018-01-25T02:39:40,&gt;5,2697,2018-01-25T02:41:43,1504,1515,2018-01-25T02:43:58,Clear / Sunny,Black (Tikur),10YR,NA,NA,10YR 2/4,Strong slope ( daget),Picture 4,10%,Picture 3,2018-01-25T02:44:58,Anonymized,Anonymized,12,1505.684195,2018-01-25T02:45:36,Anonymized,Anonymized,8,1501.689173,2018-01-25T02:46:54,S6Q21__.jpg,26,Anonymized,Anonymized,4,1498.180943,2018-01-25T02:49:20,21,Anonymized,Anonymized,6,1495.990052,2018-01-25T02:51:32,S6Q29__.jpg,51,Anonymized,Anonymized,6,1499.238952,2018-01-25T02:54:40,39,Anonymized,Anonymized,6,1501.160767,2018-01-25T02:56:32,S6Q37__.jpg,67,Anonymized,Anonymized,4,1506.568358,2018-01-25T02:59:43,25,Anonymized,Anonymized,6,1504.290379,2018-01-25T03:02:46,S6Q45__.jpg,50,Anonymized,Anonymized,4,1505.090601,2018-01-25T03:05:25,2018-01-25T03:09:22,0.468005761,65-61-60-13,0,,,0,6,1,kore area holding,1,0.5,Inherited,No,No,Vertisol (Tikure afer),tikur afer,Fair,30 - 59   Mins,No,6.76,0.243,0.15,1.35,22,30,48,Clay
198,Jun-39,36897392a43f48c59237d36f272e5e69,##N/A##,##N/A##,##N/A##,##N/A##,##N/A##,##N/A##,##N/A##,##N/A##,##N/A##,Black (Tikur),Kossa area holding,2018-01-25T00:30:59,14,Enum6,EA6,Anonymized,Household,Household head,Female,31-40 years,Adult literacy Program,1,6,NA,No,No,NA,Kossa area holding,N,N1,NA,NA,Flat / nearly flat (Tefetafa/medama),Picture 1,0%,Picture 1,Silt (Betam dekake/ lem afer),Fine (Dekake),7,"No, it is not an acidic soil",mashila,chat,##N/A##,##N/A##,##N/A##,##N/A##,##N/A##,##N/A##,##N/A##,##N/A##,0,1,0,2,0,0,0,0,0,,0,1,0,0,0,,0,0,0,1,0,0,2,0,0,,6,It is worse,Similar to other plots,2018-01-25T00:46:34,2018-01-25T03:26:42,0,6978,2018-01-25T03:34:02,1484,1485,2018-01-25T03:34:37,Clear / Sunny,Black (Tikur),N,N1,NA,NA,Gentle / moderate slope (medama mekakelegna daget),Picture 2,0%,Picture 1,2018-01-25T03:34:43,Anonymized,Anonymized,8,1464.564361,2018-01-25T03:35:36,Anonymized,Anonymized,8,1472.753062,2018-01-25T03:37:01,S6Q21__.jpg,22,Anonymized,Anonymized,4,1475.332529,2018-01-25T03:39:13,67,Anonymized,Anonymized,6,1479.98906,2018-01-25T03:41:03,S6Q29__.jpg,75,Anonymized,Anonymized,4,1479.632865,2018-01-25T03:43:56,85,Anonymized,Anonymized,6,1480.650921,2018-01-25T03:46:38,S6Q37__.jpg,33,Anonymized,Anonymized,4,1478.500996,2018-01-25T03:49:22,89,Anonymized,Anonymized,4,1478.6297,2018-01-25T03:51:05,S6Q45__.jpg,42,Anonymized,Anonymized,4,1478.763869,2018-01-25T03:52:45,2018-01-25T03:54:55,0.030897088,97-55-99-41,0,,,0,6,1,Kossa area holding,1,0.5,Granted by local leaders,No,No,Vertisol (Tikure afer),tikur afer,Good,30 - 59   Mins,No,6.82,0.297,0.13,1.31,12,26,62,Clay
199,Jun-40,7c09d0edd586436897121c2a7d9a7e8f,##N/A##,##N/A##,##N/A##,##N/A##,##N/A##,##N/A##,##N/A##,##N/A##,##N/A##,Black (Tikur),gudatu area holding,2018-01-25T01:26:57,40,Enum6,EA6,Anonymized,Household,Spouse,Female,41-60 years,Primary,3,6,NA,No,No,NA,gudatu area holding,10YR,NA,NA,10YR 2/4,Flat / nearly flat (Tefetafa/medama),Picture 1,0%,Picture 1,Silt (Betam dekake/ lem afer),Fine (Dekake),8,"No, it is not an acidic soil",mashila,##N/A##,##N/A##,##N/A##,##N/A##,##N/A##,##N/A##,##N/A##,##N/A##,##N/A##,0,1,0,0,0,0,0,2,0,,1,2,0,0,0,,0,0,0,1,0,0,0,0,0,,6,It is worse,Better than other plots,2018-01-25T01:39:48,2018-01-25T06:43:22,3-Jan,4866,2018-01-25T06:43:33,1409,1409,2018-01-25T06:44:34,Clear / Sunny,Black (Tikur),10YR,NA,NA,10YR 8/4,Flat / nearly flat (tefetafa/medama),Picture 1,0%,Picture 1,2018-01-25T06:50:05,Anonymized,Anonymized,6,1404.968604,2018-01-25T06:50:10,Anonymized,Anonymized,6,1409.806048,2018-01-25T06:52:27,S6Q21__.jpg,29,Anonymized,Anonymized,4,1411.141773,2018-01-25T06:55:27,38,Anonymized,Anonymized,4,1410.102274,2018-01-25T06:57:27,S6Q29__.jpg,23,Anonymized,Anonymized,4,1409.372377,2018-01-25T06:59:59,66,Anonymized,Anonymized,6,1408.056901,2018-01-25T07:02:48,S6Q37__.jpg,58,Anonymized,Anonymized,8,1410.051379,2018-01-25T07:05:29,68,Anonymized,Anonymized,6,1410.453159,2018-01-25T07:08:03,S6Q45__.jpg,27,Anonymized,Anonymized,4,1410.466798,2018-01-25T07:10:39,2018-01-25T07:14:08,0.943117686,93-35-34-89,0,,,0,6,1,gudatu area holding,1,0.5,Granted by local leaders,No,No,Vertisol (Tikure afer),tikur  afer,Good,30 - 59   Mins,No,7.11,1.88,0.15,1.35,10,44,46,Silty clay
200,Jun-41,8c8212d08cf24d51b8a2c7226da73676,##N/A##,##N/A##,##N/A##,##N/A##,##N/A##,##N/A##,##N/A##,##N/A##,##N/A##,Other (specify),gudatu area holding,2018-01-24T23:59:07,100,Enum6,EA6,Anonymized,Household,Household head,Female,31-40 years,Adult literacy Program,4,3,NA,No,No,NA,gudatu area holding,5YR,NA,5YR 4/6,NA,Flat / nearly flat (Tefetafa/medama),Picture 1,0%,Picture 1,Silt (Betam dekake/ lem afer),Fine (Dekake),8,"No, it is not an acidic soil",bekelo,##N/A##,##N/A##,##N/A##,##N/A##,##N/A##,##N/A##,##N/A##,##N/A##,##N/A##,0,1,0,0,0,0,0,0,0,,0,1,0,0,0,,0,0,0,2,0,0,1,0,0,,8,It is worse,Similar to other plots,2018-01-25T00:11:42,2018-01-25T07:27:54,3-Jan,633,2018-01-25T07:28:03,1417,1417,2018-01-25T07:28:11,Clear / Sunny,Light Grey (Fezaza Geracha),10YR,NA,NA,10YR 8/4,Flat / nearly flat (tefetafa/medama),Picture 1,0%,Picture 1,2018-01-25T07:33:49,Anonymized,Anonymized,8,1409.558335,2018-01-25T07:38:00,Anonymized,Anonymized,4,1414.306673,2018-01-25T07:38:51,S6Q21__.jpg,7,Anonymized,Anonymized,4,1414.732704,2018-01-25T07:40:07,17,Anonymized,Anonymized,4,1414.175629,2018-01-25T07:41:01,S6Q29__.jpg,10,Anonymized,Anonymized,4,1414.188455,2018-01-25T07:43:42,15,Anonymized,Anonymized,4,1414.670475,2018-01-25T07:45:43,S6Q37__.jpg,11,Anonymized,Anonymized,4,1418.773551,2018-01-25T07:50:08,11,Anonymized,Anonymized,4,1416.176491,2018-01-25T07:50:52,S6Q45__.jpg,9,Anonymized,Anonymized,6,1414.957425,2018-01-25T07:51:50,2018-01-25T07:52:30,0.160871319,57-10-13-39,0,red soil,darkgrey,0,6,1,gudatu area holding,1,1,Granted by local leaders,No,No,Luvisol (Keye afer),key I afer,Good,15 - 30   Mins,No,7.75,0.251,0.06,0.43,58,24,18,Sandy Loam
201,Jun-42,8f0ae0bbc0d247a7a03ffb4fcd625cbd,Guaro meret 2,Gorguada,Yesar meret,Bet akebabi,##N/A##,##N/A##,##N/A##,##N/A##,##N/A##,Other (specify),Guaro meret 1,2018-01-22T02:34:46,49,Enum2,EA10,Anonymized,Parcel,Household head,Female,&gt;60 years,Don't know,NA,5,NA,No,Yes,NA,Guaro meret 1,5YR,NA,5YR 6/6,NA,Flat / nearly flat (Tefetafa/medama),Picture 2,5%,Picture 3,Silt (Betam dekake/ lem afer),Fine (Dekake),6,"No, it is not an acidic soil","1,bajela","2, misir",##N/A##,##N/A##,##N/A##,##N/A##,##N/A##,##N/A##,##N/A##,##N/A##,4,1,0,2,0,0,0,3,0,,1,2,3,0,0,,5,0,1,4,3,0,2,0,0,,7,It is worse,Similar to other plots,2018-01-22T02:55:03,2018-01-22T02:56:29,0,920.54,2018-01-22T03:05:51,3048,3049,2018-01-22T03:08:42,Clear / Sunny,Light Brown (Fezaza buni),5YR,NA,5YR 6/4,NA,Flat / nearly flat (tefetafa/medama),Picture 2,10%,Picture 4,2018-01-22T03:10:29,Anonymized,Anonymized,4,3044.190618,2018-01-22T03:05:17,Anonymized,Anonymized,4,3044.062477,2018-01-22T03:04:34,S6Q21__.jpg,14,Anonymized,Anonymized,6,3044.807095,2018-01-22T03:06:03,13,Anonymized,Anonymized,4,3045.608892,2018-01-22T03:07:09,S6Q29__.jpg,16,Anonymized,Anonymized,4,3045.584021,2018-01-22T03:08:21,11,Anonymized,Anonymized,4,3044.932172,2018-01-22T03:09:08,S6Q37__.jpg,15,Anonymized,Anonymized,4,3044.752686,2018-01-22T03:10:07,18,Anonymized,Anonymized,8,3042.675034,2018-01-22T03:11:12,S6Q45__.jpg,32,Anonymized,Anonymized,4,3043.154763,2018-01-22T03:12:32,2018-01-22T03:30:04,0.005784515,25-11-55-21,0,keyate (key),key buni,1,6,1,Guaro meret 1,1,0.125,Granted by local leaders,Yes,NA,Other type,keyate,Fair,Less than  15 Mins,Yes,6.92,0.335,0.12,1.32,6,40,54,Clay
202,1-Sep,6207e059acd14775a7b2d5e2a6fd709b,eregereg,kemerdengaye,##N/A##,##N/A##,##N/A##,##N/A##,##N/A##,##N/A##,##N/A##,Other (specify),amuget,2018-01-20T00:30:33,134,Enum1,EA9,Anonymized,Household,Household head,Male,20-30 years,Secondary,10,4,NA,Yes,Yes,NA,amuget,10YR,NA,NA,10YR 8/4,Flat / nearly flat (Tefetafa/medama),Picture 2,20%,Picture 2,Do not know,Between coarse and fine (Be shekara ena bedekake mehakel),5,"No, it is not an acidic soil",gebes,##N/A##,##N/A##,##N/A##,##N/A##,##N/A##,##N/A##,##N/A##,##N/A##,##N/A##,0,1,2,0,0,0,0,0,3,lema afer,0,2,3,1,0,,2,0,0,1,0,0,0,0,0,,5,It is worse,Similar to other plots,2018-01-20T00:51:27,2018-01-20T00:51:32,0,2391.9,2018-01-20T00:58:31,3260,3265,2018-01-20T00:59:56,Clear / Sunny,Light Brown (Fezaza buni),N,N6,NA,NA,Flat / nearly flat (tefetafa/medama),Picture 1,20%,Picture 3,2018-01-20T01:04:09,Anonymized,Anonymized,6,3265.397343,2018-01-20T01:08:14,Anonymized,Anonymized,4,3264.340192,2018-01-20T01:12:34,S6Q21__.jpg,27,Anonymized,Anonymized,6,3261.844761,2018-01-20T01:15:06,10,Anonymized,Anonymized,6,3262.653167,2018-01-20T01:16:52,S6Q29__.jpg,35,Anonymized,Anonymized,4,3261.579985,2018-01-20T01:20:23,36,Anonymized,Anonymized,6,3262.133351,2018-01-20T01:22:52,S6Q37__.jpg,40,Anonymized,Anonymized,6,3259.966083,2018-01-20T01:25:15,13,Anonymized,Anonymized,8,3260.679959,2018-01-20T01:27:09,S6Q45__.jpg,38,Anonymized,Anonymized,4,3261.040973,2018-01-20T01:30:11,2018-01-20T01:33:17,0.631229159,54-76-24-80,3,nech gerach,tekur buni,0,9,1,amuget,1,0.25,Inherited,Yes,NA,Other type,nechate,Fair,Less than  15 Mins,No,6.06,0.145,0.37,3.22,30,40,30,Clay loam
203,2-Sep,b37d27b3dd4a4684b387d64bd4f340eb,gash  gedel,amuget 1,amuget 2,amuget 3,##N/A##,##N/A##,##N/A##,##N/A##,##N/A##,Other (specify),amuget 3,2018-01-20T01:35:32,37,Enum1,EA9,Anonymized,Household,Household head,Male,41-60 years,Primary,1,7,NA,Yes,Yes,NA,eregerg,10YR,NA,NA,10YR 6/4,Flat / nearly flat (Tefetafa/medama),Picture 1,30%,Picture 4,Do not know,Between coarse and fine (Be shekara ena bedekake mehakel),7,"No, it is not an acidic soil",gebes,##N/A##,##N/A##,##N/A##,##N/A##,##N/A##,##N/A##,##N/A##,##N/A##,##N/A##,0,1,2,0,0,0,0,0,3,dekaek afer/lem afer,0,1,0,2,3,shekara afer,1,0,0,2,0,0,0,0,0,,6,It is much worse,Similar to other plots,2018-01-20T01:57:38,2018-01-20T01:57:46,0,3421.5,2018-01-20T02:11:17,3259,3262,2018-01-20T02:13:19,Clear / Sunny,Other (specify),10YR,NA,NA,10YR 6/4,Flat / nearly flat (tefetafa/medama),Picture 1,10%,Picture 3,2018-01-20T02:16:01,Anonymized,Anonymized,4,3259.431179,2018-01-20T02:17:24,Anonymized,Anonymized,6,3258.680238,2018-01-20T02:20:13,S6Q21__.jpg,51,Anonymized,Anonymized,6,3256.43946,2018-01-20T02:23:21,14,Anonymized,Anonymized,4,3256.415147,2018-01-20T02:25:44,S6Q29__.jpg,48,Anonymized,Anonymized,4,3257.036473,2018-01-20T02:28:55,47,Anonymized,Anonymized,6,3257.699389,2018-01-20T02:32:00,S6Q37__.jpg,49,Anonymized,Anonymized,6,3258.314522,2018-01-20T02:35:57,15,Anonymized,Anonymized,4,3258.696059,2018-01-20T02:38:10,S6Q45__.jpg,45,Anonymized,Anonymized,4,3260.648459,2018-01-20T02:40:55,2018-01-20T02:44:03,0.812147997,24-48-86-24,4,nechata,nech buni/white buni,0,9,5,amuget 3,5,0.125,Granted by local leaders,Yes,NA,Other type,nechata,Fair,Less than  15 Mins,No,5.84,0.231,0.31,2.9,22,38,40,Clay
204,3-Sep,aa05bcd63e3c44a199b51c35f3f1314a,enkulale,##N/A##,##N/A##,##N/A##,##N/A##,##N/A##,##N/A##,##N/A##,##N/A##,Other (specify),eregerg,2018-01-20T02:50:49,35,Enum1,EA9,Anonymized,Household,Household head,Male,41-60 years,Primary,3,5,NA,Yes,Yes,NA,eregerg,N,N8,NA,NA,Flat / nearly flat (Tefetafa/medama),Picture 1,5%,Picture 2,Silt (Betam dekake/ lem afer),Between coarse and fine (Be shekara ena bedekake mehakel),3,"Yes, it is an acidic soil",gebes,##N/A##,##N/A##,##N/A##,##N/A##,##N/A##,##N/A##,##N/A##,##N/A##,##N/A##,0,1,2,0,0,0,0,0,0,,0,1,0,2,0,,2,0,0,1,0,0,0,0,0,,3,It is much worse,Similar to other plots,2018-01-20T03:03:42,2018-01-20T03:03:47,0,4765.7,2018-01-20T03:12:19,3254,3260,2018-01-20T03:14:52,Clear / Sunny,Other (specify),5YR,NA,5YR 8/2,NA,Flat / nearly flat (tefetafa/medama),Picture 2,10%,Picture 3,2018-01-20T03:19:31,Anonymized,Anonymized,6,3255.191148,2018-01-20T03:19:21,Anonymized,Anonymized,4,3255.599242,2018-01-20T03:21:47,S6Q21__.jpg,34,Anonymized,Anonymized,4,3254.647286,2018-01-20T03:24:29,41,Anonymized,Anonymized,4,3254.46511,2018-01-20T03:27:00,S6Q29__.jpg,56,Anonymized,Anonymized,6,3253.420575,2018-01-20T03:29:24,28,Anonymized,Anonymized,4,3255.101357,2018-01-20T03:32:05,S6Q37__.jpg,56,Anonymized,Anonymized,6,3256.713011,2018-01-20T03:35:09,37,Anonymized,Anonymized,6,3255.043786,2018-01-20T03:37:50,S6Q45__.jpg,35,Anonymized,Anonymized,4,3255.335801,2018-01-20T03:40:26,2018-01-20T03:43:34,0.994955753,80-13-26-04,6,nachama buni,white buni,0,9,1,eregerg,1,0.75,Inherited,Yes,NA,Other type,white buni,Poor,Less than  15 Mins,No,5.61,0.186,0.53,4.4,18,50,32,Silty clay loam
205,4-Sep,6874c7698eb040439b029a46b0accd45,fentashelko,##N/A##,##N/A##,##N/A##,##N/A##,##N/A##,##N/A##,##N/A##,##N/A##,Dark Brown (tiqure buni),gwaro,2018-01-20T03:52:08,38,Enum1,EA9,Anonymized,Household,Household head,Male,31-40 years,Adult literacy Program,0,6,NA,Yes,Yes,NA,gwaro,10YR,NA,NA,10YR 8/4,Gentle / moderate slope (Medama mekakelegna daget),Picture 3,0%,Picture 1,Silt (Betam dekake/ lem afer),Between coarse and fine (Be shekara ena bedekake mehakel),5,"No, it is not an acidic soil",gebese,##N/A##,##N/A##,##N/A##,##N/A##,##N/A##,##N/A##,##N/A##,##N/A##,##N/A##,0,1,0,0,0,2,0,0,0,,0,1,0,2,3,telatel yemeyafera meret,1,0,0,2,0,0,0,0,3,tedadegmo mares,3,It is worse,Similar to other plots,2018-01-20T04:11:59,2018-01-20T04:12:04,0,5263.1,2018-01-20T04:29:06,3267,3273,2018-01-20T04:31:48,Clear / Sunny,Other (specify),5YR,NA,5YR 6/4,NA,Gentle / moderate slope (medama mekakelegna daget),Picture 2,2%,Picture 2,2018-01-20T04:34:09,Anonymized,Anonymized,6,3286.164849,2018-01-20T04:35:19,Anonymized,Anonymized,4,3264.077404,2018-01-20T04:37:33,S6Q21__.jpg,70,Anonymized,Anonymized,6,3272.219634,2018-01-20T04:40:51,63,Anonymized,Anonymized,4,3273.147862,2018-01-20T04:44:18,S6Q29__.jpg,59,Anonymized,Anonymized,4,3275.440698,2018-01-20T04:47:27,25,Anonymized,Anonymized,4,3270.148868,2018-01-20T04:50:02,S6Q37__.jpg,52,Anonymized,Anonymized,4,3268.618043,2018-01-20T04:52:35,50,Anonymized,Anonymized,4,3268.049971,2018-01-20T04:55:27,S6Q45__.jpg,59,Anonymized,Anonymized,4,3267.548102,2018-01-20T04:59:16,2018-01-20T05:03:22,0.313238051,76-44-29-71,2,,,0,9,1,gwaro,1,0.5,Granted by local leaders,Yes,NA,Mixed type (Debeleq afer),debeleq,Good,Less than  15 Mins,No,6.31,0.167,0.32,2.97,14,54,32,Silty clay loam
206,5-Sep,26c9473a33a643b9a17ad228e1a4094d,kekameda 2,safani,ershem gdel,##N/A##,##N/A##,##N/A##,##N/A##,##N/A##,##N/A##,Other (specify),safani,2018-01-21T00:13:18,150,Enum1,EA9,Anonymized,Household,Household head,Female,41-60 years,Primary,1,5,NA,Yes,No,NA,kekameda 1,5YR,NA,5YR 6/2,NA,Flat / nearly flat (Tefetafa/medama),Picture 3,50% and more,Picture 4,Silt (Betam dekake/ lem afer),Fine (Dekake),1,"No, it is not an acidic soil",gench/yekebet meno/,baherzafe,##N/A##,##N/A##,##N/A##,##N/A##,##N/A##,##N/A##,##N/A##,##N/A##,0,2,1,0,0,0,0,0,0,,2,1,0,3,0,,1,0,0,2,0,0,0,0,0,,3,It is worse,Similar to other plots,2018-01-21T00:39:12,2018-01-21T01:02:40,&gt;5,4523.1,2018-01-21T01:12:50,3279,3286,2018-01-21T01:12:55,Clear / Sunny,Yellow-Brown (Bicha buni),5YR,NA,5YR 6/2,NA,Gentle / moderate slope (medama mekakelegna daget),Picture 2,20%,Picture 3,2018-01-21T01:15:29,Anonymized,Anonymized,4,3281.230057,2018-01-21T01:16:22,Anonymized,Anonymized,4,3281.893614,2018-01-21T01:15:58,S6Q21__.jpg,51,Anonymized,Anonymized,6,3281.748249,2018-01-21T01:19:05,20,Anonymized,Anonymized,6,3279.894338,2018-01-21T01:21:20,S6Q29__.jpg,41,Anonymized,Anonymized,4,3283.584776,2018-01-21T01:23:46,44,Anonymized,Anonymized,6,3280.79284,2018-01-21T01:25:41,S6Q37__.jpg,54,Anonymized,Anonymized,4,3281.164359,2018-01-21T01:27:41,24,Anonymized,Anonymized,6,3280.120248,2018-01-21T01:29:11,S6Q45__.jpg,56,Anonymized,Anonymized,4,3280.34591,2018-01-21T01:31:56,2018-01-21T01:34:29,0.665819249,76-00-08-68,10,nechema,bicha buni,0,9,3,safani,3,0.25,Granted by local leaders,Yes,NA,Other type,nechata/whitema,Poor,15 - 30   Mins,No,5.62,0.136,0.46,2.16,14,48,38,Silty clay loam
207,6-Sep,6361cd0caf3c45629edd7869c9dd61c3,setayesh 2,##N/A##,##N/A##,##N/A##,##N/A##,##N/A##,##N/A##,##N/A##,##N/A##,Other (specify),setayesh 1,2018-01-21T01:53:35,148,Enum1,EA9,Anonymized,Household,Household head,Female,&gt;60 years,Adult literacy Program,0,3,NA,Yes,No,NA,setayesh 1,5YR,NA,5YR 6/2,NA,Flat / nearly flat (Tefetafa/medama),Picture 2,10%,Picture 2,Silt (Betam dekake/ lem afer),Between coarse and fine (Be shekara ena bedekake mehakel),2,"No, it is not an acidic soil",yekebet meno,##N/A##,##N/A##,##N/A##,##N/A##,##N/A##,##N/A##,##N/A##,##N/A##,##N/A##,0,1,2,0,0,0,0,0,0,,0,1,0,2,0,,2,0,0,1,0,0,0,0,0,,2,It is worse,Similar to other plots,2018-01-21T02:08:03,2018-01-21T02:18:17,&gt;5,1490.1,2018-01-21T02:25:43,3281,3284,2018-01-21T02:26:59,Clear / Sunny,Other (specify),5YR,NA,5YR 6/2,NA,Gentle / moderate slope (medama mekakelegna daget),Picture 2,5%,Picture 2,2018-01-21T02:29:42,Anonymized,Anonymized,24,3278.341955,2018-01-21T02:30:24,Anonymized,Anonymized,4,3279.546261,2018-01-21T02:31:41,S6Q21__.jpg,19,Anonymized,Anonymized,6,3279.326762,2018-01-21T02:36:20,15,Anonymized,Anonymized,6,3278.627703,2018-01-21T02:37:46,S6Q29__.jpg,30,Anonymized,Anonymized,6,3278.820594,2018-01-21T02:39:13,22,Anonymized,Anonymized,4,3281.662735,2018-01-21T02:41:23,S6Q37__.jpg,29,Anonymized,Anonymized,4,3281.332362,2018-01-21T02:43:13,19,Anonymized,Anonymized,4,3280.014486,2018-01-21T02:45:07,S6Q45__.jpg,30,Anonymized,Anonymized,4,3278.7204,2018-01-21T02:47:12,2018-01-21T02:49:35,0.547030128,76-57-85-56,0,nechama/white buni,white buni,0,9,1,setayesh 1,1,0.25,Granted by local leaders,Yes,NA,Other type,nechata/white buni,Poor,Less than  15 Mins,No,5.8,0.247,0.37,3.24,16,40,44,Clay
208,7-Sep,5caf9b286b37490ba7071c6f0c322b41,##N/A##,##N/A##,##N/A##,##N/A##,##N/A##,##N/A##,##N/A##,##N/A##,##N/A##,Other (specify),dero gebeya,2018-01-21T03:09:56,176,Enum1,EA9,Anonymized,Household,Household head,Female,31-40 years,Primary,1,2,NA,Yes,Yes,NA,dero gebeya,10YR,NA,NA,10YR 8/4,Gentle / moderate slope (Medama mekakelegna daget),Picture 2,2%,Picture 2,Do not know,Between coarse and fine (Be shekara ena bedekake mehakel),3,"No, it is not an acidic soil",fallow,##N/A##,##N/A##,##N/A##,##N/A##,##N/A##,##N/A##,##N/A##,##N/A##,##N/A##,0,1,0,0,0,0,0,0,0,,0,1,0,0,0,,2,4,0,3,0,0,0,0,1,byametu mezerat/hula mares,5,It is worse,Similar to other plots,2018-01-21T03:28:25,2018-01-21T03:52:46,0,2462.7,2018-01-21T03:56:30,3296,3302,2018-01-21T03:57:31,Clear / Sunny,Dark Brown (tiqure buni),10YR,NA,NA,10YR 6/4,Gentle / moderate slope (medama mekakelegna daget),Picture 2,2%,Picture 2,2018-01-21T03:59:57,Anonymized,Anonymized,24,3319.720732,2018-01-21T04:00:30,Anonymized,Anonymized,8,3296.612546,2018-01-21T04:01:58,S6Q21__.jpg,52,Anonymized,Anonymized,4,3297.899323,2018-01-21T04:04:47,11,Anonymized,Anonymized,4,3299.216048,2018-01-21T04:06:33,S6Q29__.jpg,46,Anonymized,Anonymized,4,3301.33111,2018-01-21T04:08:31,51,Anonymized,Anonymized,4,3302.763874,2018-01-21T04:11:01,S6Q37__.jpg,54,Anonymized,Anonymized,6,3302.236651,2018-01-21T04:13:41,12,Anonymized,Anonymized,6,3300.320372,2018-01-21T04:15:25,S6Q45__.jpg,55,Anonymized,Anonymized,4,3297.141791,2018-01-21T04:17:25,2018-01-21T04:19:55,0.269015873,44-63-12-22,0,nechema/white buni,tekur buni,0,9,1,dero gebeya,1,0.0125,Inherited,Yes,NA,Other type,nechate/white buni,Poor,15 - 30   Mins,No,5.59,0.148,0.3,3.13,22,38,40,Clay
209,8-Sep,03d96db76b564cf486ce7b871068247b,Asano Akababi 2,##N/A##,##N/A##,##N/A##,##N/A##,##N/A##,##N/A##,##N/A##,##N/A##,Dark Grey (Tekore yale geracha),Asano Akababi,2018-01-20T00:42:10,128,Enum5,EA9,Anonymized,Household,Household head,Female,41-60 years,Primary,1,8,NA,No,Yes,NA,Asano Akababi,5YR,NA,5YR 8/2,NA,Flat / nearly flat (Tefetafa/medama),Picture 2,0%,Picture 1,Silt (Betam dekake/ lem afer),Fine (Dekake),3,"No, it is not an acidic soil",Ater,Misir,##N/A##,##N/A##,##N/A##,##N/A##,##N/A##,##N/A##,##N/A##,##N/A##,2,1,0,0,0,0,0,0,0,,0,1,0,0,0,,0,0,0,0,0,0,1,0,0,,3,It is similar,Similar to other plots,2018-01-20T00:56:19,2018-01-20T01:23:01,0,3733.1,2018-01-20T01:41:55,3303,3311,2018-01-20T01:42:06,Clear / Sunny,Light Grey (Fezaza Geracha),5YR,NA,5YR 8/2,NA,Gentle / moderate slope (medama mekakelegna daget),Picture 2,10%,Picture 3,2018-01-20T01:43:15,Anonymized,Anonymized,12,3306.16824,2018-01-20T01:46:12,Anonymized,Anonymized,6,3304.734837,2018-01-20T01:47:32,S6Q21__.jpg,35,Anonymized,Anonymized,6,3301.020003,2018-01-20T01:50:35,22,Anonymized,Anonymized,4,3301.763914,2018-01-20T01:52:01,S6Q29__.jpg,49,Anonymized,Anonymized,4,3298.987945,2018-01-20T01:54:47,59,Anonymized,Anonymized,4,3299.779754,2018-01-20T01:56:20,S6Q37__.jpg,61,Anonymized,Anonymized,6,3297.434449,2018-01-20T01:58:06,20,Anonymized,Anonymized,4,3301.855396,2018-01-20T02:01:33,S6Q45__.jpg,39,Anonymized,Anonymized,8,3304.475391,2018-01-20T02:03:42,2018-01-20T02:10:42,0.042345101,25-10-35-25,0,,,0,9,1,Asano Akababi,1,1.25,Granted by local leaders,Yes,NA,Other type,Giracha,Fair,30 - 59   Mins,Yes,5.96,0.162,0.24,2.1,20,42,38,Clay loam
210,9-Sep,7bd953bd22284cb4a8febc6181023497,Mayime Akababi,Mayime Akababi,##N/A##,##N/A##,##N/A##,##N/A##,##N/A##,##N/A##,##N/A##,Light Grey (Fezaza Geracha),Molale Akababi,2018-01-20T00:14:15,137,Enum5,EA9,Anonymized,Household,Spouse,Female,20-30 years,Adult literacy Program,1,5,NA,No,No,NA,Molale Akababi,5YR,NA,5YR 8/2,NA,Flat / nearly flat (Tefetafa/medama),Picture 1,0%,Picture 1,Do not know,Fine (Dekake),1,"Yes, it is an acidic soil",Yigitosh Mert,##N/A##,##N/A##,##N/A##,##N/A##,##N/A##,##N/A##,##N/A##,##N/A##,##N/A##,0,1,0,2,0,0,0,0,0,,0,1,0,0,0,,0,0,0,2,0,0,0,1,0,,1,It is worse,Worse than other plot,2018-01-20T00:34:52,2018-01-20T03:08:46,0,743.69,2018-01-20T03:15:02,3281,3283,2018-01-20T03:18:25,Clear / Sunny,Light Grey (Fezaza Geracha),5YR,NA,5YR 8/2,NA,Flat / nearly flat (tefetafa/medama),Picture 1,5%,Picture 2,2018-01-20T03:22:46,Anonymized,Anonymized,6,3277.346734,2018-01-20T03:59:06,Anonymized,Anonymized,6,3277.360629,2018-01-20T03:59:48,S6Q21__.jpg,16,Anonymized,Anonymized,8,3279.248916,2018-01-20T04:01:30,13,Anonymized,Anonymized,12,3280.240008,2018-01-20T04:02:14,S6Q29__.jpg,16,Anonymized,Anonymized,6,3280.036044,2018-01-20T04:03:57,12,Anonymized,Anonymized,4,3280.244272,2018-01-20T04:04:54,S6Q37__.jpg,22,Anonymized,Anonymized,16,3285.152532,2018-01-20T04:06:02,13,Anonymized,Anonymized,4,3277.196942,2018-01-20T04:07:09,S6Q45__.jpg,18,Anonymized,Anonymized,4,3276.368503,2018-01-20T04:07:59,2018-01-20T04:07:57,0.03710335,13-45-62-80,0,,,0,9,1,Molale Akababi,1,0.5,Inherited,No,No,Other type,giracha,Poor,15 - 30   Mins,No,5.51,0.148,0.37,4.64,14,42,44,Silty clay
211,10-Sep,b7c3f7e075a4477d9eaaafe66b402cda,Gidibut Akababi 2,Mesalemiya Akababi,##N/A##,##N/A##,##N/A##,##N/A##,##N/A##,##N/A##,##N/A##,Light Grey (Fezaza Geracha),Gidibut Akababi 2,2018-01-20T05:07:08,136,Enum5,EA9,Anonymized,Household,Household head,Female,41-60 years,Adult literacy Program,1,4,NA,No,No,NA,gidibut Akababi,10YR,NA,NA,10YR 4/4,Gentle / moderate slope (Medama mekakelegna daget),Picture 2,5%,Picture 2,Do not know,Fine (Dekake),3,"No, it is not an acidic soil",Gebsi,##N/A##,##N/A##,##N/A##,##N/A##,##N/A##,##N/A##,##N/A##,##N/A##,##N/A##,2,1,0,0,0,0,0,0,0,,0,1,0,0,0,,0,0,0,1,0,0,0,2,0,,3,It is similar,Similar to other plots,2018-01-20T05:22:26,2018-01-20T06:57:44,0,672.87,2018-01-20T07:08:55,3270,3274,2018-01-20T07:13:13,Mostly clear,Light Grey (Fezaza Geracha),10YR,NA,NA,10YR 8/4,Gentle / moderate slope (medama mekakelegna daget),Picture 2,5%,Picture 2,2018-01-20T07:14:02,Anonymized,Anonymized,6,3269.476456,2018-01-20T07:16:40,Anonymized,Anonymized,6,3271.732504,2018-01-20T07:18:05,S6Q21__.jpg,20,Anonymized,Anonymized,6,3270.998492,2018-01-20T07:19:34,5,Anonymized,Anonymized,6,3271.346643,2018-01-20T07:20:53,S6Q29__.jpg,20,Anonymized,Anonymized,6,3272.679041,2018-01-20T07:22:24,21,Anonymized,Anonymized,6,3273.334105,2018-01-20T07:23:19,S6Q37__.jpg,20,Anonymized,Anonymized,6,3272.898327,2018-01-20T07:24:47,7,Anonymized,Anonymized,8,3272.072306,2018-01-20T07:26:05,S6Q45__.jpg,18,Anonymized,Anonymized,4,3271.121985,2018-01-20T07:27:42,2018-01-20T07:29:40,0.810703988,93-87-84-92,0,,,0,9,2,Gidibut Akababi 2,1,0.5,Granted by local leaders,No,No,Other type,giracha,Fair,15 - 30   Mins,No,5.49,0.149,0.13,3.58,18,42,40,Silty clay
212,11-Sep,e0b64aba75fa4870824a8fc50b607fc6,godo,Mesalemiya,mesalemiya 2,##N/A##,##N/A##,##N/A##,##N/A##,##N/A##,##N/A##,Light Grey (Fezaza Geracha),Bet Akababi,2018-01-20T08:07:35,111,Enum5,EA9,Anonymized,Household,Household head,Male,31-40 years,Primary,1,5,NA,No,Yes,NA,Bet Akababi,5YR,NA,5YR 8/4,NA,Flat / nearly flat (Tefetafa/medama),Picture 1,0%,Picture 1,Do not know,Fine (Dekake),5,"Yes, it is an acidic soil",Gebis,##N/A##,##N/A##,##N/A##,##N/A##,##N/A##,##N/A##,##N/A##,##N/A##,##N/A##,2,1,0,0,0,0,0,0,0,,2,1,0,0,0,,0,0,0,0,0,0,2,1,0,,5,It is similar,Similar to other plots,2018-01-20T09:26:19,2018-01-20T09:26:24,0,1139.87,2018-01-20T09:32:31,3287,3289,2018-01-20T09:33:21,Mostly clear,Light Grey (Fezaza Geracha),10YR,NA,NA,10YR 8/4,Flat / nearly flat (tefetafa/medama),Picture 1,0%,Picture 1,2018-01-20T09:34:04,Anonymized,Anonymized,4,3286.565564,2018-01-20T09:41:28,Anonymized,Anonymized,4,3286.879978,2018-01-20T09:41:42,S6Q21__.jpg,12,Anonymized,Anonymized,6,3286.49453,2018-01-20T09:43:16,12,Anonymized,Anonymized,4,3286.904407,2018-01-20T09:44:16,S6Q29__.jpg,11,Anonymized,Anonymized,6,3286.549758,2018-01-20T09:45:52,2,Anonymized,Anonymized,6,3286.748072,2018-01-20T09:47:18,S6Q37__.jpg,10,Anonymized,Anonymized,6,3287.880627,2018-01-20T09:49:31,11,Anonymized,Anonymized,4,3288.060166,2018-01-20T09:50:43,S6Q45__.jpg,12,Anonymized,Anonymized,6,3287.071474,2018-01-20T09:52:39,2018-01-20T09:55:26,0.887293672,30-11-49-87,2,,,0,9,1,Bet Akababi,1,0.006,Inherited,No,No,Other type,Nech Afer,Fair,Less than  15 Mins,Yes,6.65,0.625,0.35,3.14,22,40,38,Clay loam
213,12-Sep,7d2e74e32f8e499890bb87e026d2a0c0,Gebeta 2,gebeta 3,Zewdiwas,##N/A##,##N/A##,##N/A##,##N/A##,##N/A##,##N/A##,Light Grey (Fezaza Geracha),gebeta 3,2018-01-21T00:31:15,52,Enum5,EA9,Anonymized,Household,Household head,Male,31-40 years,Primary,1,3,NA,No,Yes,NA,gebeta 1,N,N8,NA,NA,Flat / nearly flat (Tefetafa/medama),Picture 1,0%,Picture 1,Silt (Betam dekake/ lem afer),Fine (Dekake),5,"No, it is not an acidic soil",Gebis,Bakela,##N/A##,##N/A##,##N/A##,##N/A##,##N/A##,##N/A##,##N/A##,##N/A##,4,1,2,3,0,0,0,0,0,,0,1,0,0,0,,0,0,0,1,0,0,0,0,0,,5,It is similar,Similar to other plots,2018-01-21T00:51:33,2018-01-21T00:51:38,0,2157.8,2018-01-21T00:59:39,3275,3276,2018-01-21T01:01:31,Mostly clear,Light Grey (Fezaza Geracha),5YR,NA,5YR 8/2,NA,Flat / nearly flat (tefetafa/medama),Picture 1,5%,Picture 2,2018-01-21T01:02:22,Anonymized,Anonymized,4,3278.467866,2018-01-21T01:04:45,Anonymized,Anonymized,4,3277.223904,2018-01-21T01:07:43,S6Q21__.jpg,33,Anonymized,Anonymized,4,3277.717146,2018-01-21T01:09:30,19,Anonymized,Anonymized,4,3276.266232,2018-01-21T01:11:09,S6Q29__.jpg,34,Anonymized,Anonymized,6,3277.286897,2018-01-21T01:13:06,21,Anonymized,Anonymized,4,3276.368368,2018-01-21T01:14:09,S6Q37__.jpg,30,Anonymized,Anonymized,6,3275.13845,2018-01-21T01:16:12,19,Anonymized,Anonymized,4,3276.145146,2018-01-21T01:19:16,S6Q45__.jpg,31,Anonymized,Anonymized,6,3275.643123,2018-01-21T01:20:26,2018-01-21T01:25:10,0.997306051,39-67-04-35,0,,,0,9,3,gebeta 3,1,0.25,Inherited,No,No,Other type,nechate,Fair,Less than  15 Mins,No,6.33,0.272,0.28,2.69,20,42,38,Clay loam
214,13-Sep,20b6fee305ab4bc99efd18ddfe1cfef1,Yegebeta 2,##N/A##,##N/A##,##N/A##,##N/A##,##N/A##,##N/A##,##N/A##,##N/A##,Light Brown (Fezaza buni),Yegebeta 1,2018-01-21T01:26:48,51,Enum5,EA9,Anonymized,Household,Household head,Male,20-30 years,Primary,1,3,NA,No,Yes,NA,Yegebeta 1,10YR,NA,NA,10YR 8/8,Flat / nearly flat (Tefetafa/medama),Picture 1,10%,Picture 3,Silt (Betam dekake/ lem afer),Fine (Dekake),5,"No, it is not an acidic soil",gebsi,##N/A##,##N/A##,##N/A##,##N/A##,##N/A##,##N/A##,##N/A##,##N/A##,##N/A##,2,1,0,3,0,0,0,4,0,,2,1,0,0,0,,0,0,0,2,0,0,1,0,0,,5,It is similar,Similar to other plots,2018-01-21T01:36:40,2018-01-21T01:36:45,0,1846.8,2018-01-21T01:47:08,3264,3269,2018-01-21T01:47:18,Mostly clear,Light Brown (Fezaza buni),10YR,NA,NA,10YR 8/4,Flat / nearly flat (tefetafa/medama),Picture 1,10%,Picture 3,2018-01-21T01:48:57,Anonymized,Anonymized,4,3261.945006,2018-01-21T01:50:51,Anonymized,Anonymized,6,3264.530083,2018-01-21T02:08:00,S6Q21__.jpg,27,Anonymized,Anonymized,6,3265.648034,2018-01-21T02:08:53,18,Anonymized,Anonymized,8,3263.707134,2018-01-21T02:10:19,S6Q29__.jpg,30,Anonymized,Anonymized,4,3262.53434,2018-01-21T02:12:56,18,Anonymized,Anonymized,4,3260.817645,2018-01-21T02:14:32,S6Q37__.jpg,14,Anonymized,Anonymized,6,3260.902235,2018-01-21T02:15:23,32,Anonymized,Anonymized,6,3262.732498,2018-01-21T02:16:31,S6Q45__.jpg,34,Anonymized,Anonymized,4,3264.070106,2018-01-21T02:18:53,2018-01-21T02:21:07,0.27423143,89-39-58-06,1,,,0,9,1,Yegebeta 1,1,0.12,Inherited,No,No,Other type,bunama,Fair,Less than  15 Mins,Yes,6.11,0.165,0.25,2.45,26,36,38,Clay loam
215,14-Sep,2310a1b165674e878cfaeed5b975ad8b,Gede Terara2,Molale,Gashaye Gedel,Kimir Dingayi,Mikaeliadarsh,##N/A##,##N/A##,##N/A##,##N/A##,Light Grey (Fezaza Geracha),Gede Terara2,2018-01-21T02:40:39,108,Enum5,EA9,Anonymized,Household,Household head,Male,31-40 years,Secondary,1,3,NA,No,Yes,NA,Gede Terara,5YR,NA,5YR 8/2,NA,Flat / nearly flat (Tefetafa/medama),Picture 2,5%,Picture 2,Silt (Betam dekake/ lem afer),Fine (Dekake),5,"No, it is not an acidic soil",gebis,##N/A##,##N/A##,##N/A##,##N/A##,##N/A##,##N/A##,##N/A##,##N/A##,##N/A##,0,1,0,2,0,0,0,3,0,,2,1,0,0,0,,0,2,0,0,0,0,1,0,0,,5,It is similar,Similar to other plots,2018-01-21T02:56:15,2018-01-21T02:56:17,0,4211.6,2018-01-21T03:11:59,3276,3287,2018-01-21T03:15:58,Mostly clear,Light Brown (Fezaza buni),5YR,NA,5YR 8/2,NA,Gentle / moderate slope (medama mekakelegna daget),Picture 2,20%,Picture 3,2018-01-21T03:17:37,Anonymized,Anonymized,4,3277.057791,2018-01-21T03:18:32,Anonymized,Anonymized,8,3282.631421,2018-01-21T03:41:26,S6Q21__.jpg,48,Anonymized,Anonymized,6,3283.386459,2018-01-21T03:42:40,12,Anonymized,Anonymized,4,3281.364604,2018-01-21T03:44:03,S6Q29__.jpg,56,Anonymized,Anonymized,4,3278.93488,2018-01-21T03:45:31,58,Anonymized,Anonymized,4,3277.358606,2018-01-21T03:47:46,S6Q37__.jpg,52,Anonymized,Anonymized,4,3277.365155,2018-01-21T03:48:59,16,Anonymized,Anonymized,4,3280.636917,2018-01-21T03:50:36,S6Q45__.jpg,32,Anonymized,Anonymized,4,3281.510134,2018-01-21T03:53:22,2018-01-21T03:54:29,0.657609761,31-74-56-99,1,,,0,9,2,Gede Terara2,1,0.25,Inherited,No,No,Other type,nechat,Fair,Less than  15 Mins,No,6,0.167,0.34,3.63,28,38,34,Clay loam
216,15-Sep,ce749b1673a14f8a821a06366864db6d,Jib Godo,Kerkarit Washa,Mesalemiaw,##N/A##,##N/A##,##N/A##,##N/A##,##N/A##,##N/A##,Moderate Brown (mekakelegna buni),Jib Godo,2018-01-20T00:46:26,12,Enum3,EA9,Anonymized,Household,Household head,Female,41-60 years,Not Educated,NA,7,NA,Yes,Yes,NA,Temezy Terara,5YR,NA,5YR 2/4,NA,Flat / nearly flat (Tefetafa/medama),Picture 2,50% and more,Picture 6,Silt (Betam dekake/ lem afer),Fine (Dekake),3,"No, it is not an acidic soil",Gebs,Bakela,Ater,##N/A##,##N/A##,##N/A##,##N/A##,##N/A##,##N/A##,##N/A##,4,1,0,3,0,0,0,2,0,,3,1,2,0,0,,5,0,0,1,0,4,3,2,0,,6,It is better,Worse than other plot,2018-01-20T01:18:29,2018-01-20T01:18:31,&gt;5,8162.3,2018-01-20T02:21:25,3196,3202,2018-01-20T02:23:24,Clear / Sunny,Pale Orange (Fezaza bertekuanema),10YR,NA,NA,10YR 8/4,Gentle / moderate slope (medama mekakelegna daget),Picture 3,30%,Picture 4,2018-01-20T01:43:49,Anonymized,Anonymized,16,3203.713583,2018-01-20T01:44:52,Anonymized,Anonymized,24,3208.453403,2018-01-20T01:47:22,S6Q21__.jpg,71,Anonymized,Anonymized,24,3193.580626,2018-01-20T01:50:02,69,Anonymized,Anonymized,4,3202.452255,2018-01-20T01:52:10,S6Q29__.jpg,80,Anonymized,Anonymized,16,3201.731436,2018-01-20T01:54:32,32,Anonymized,Anonymized,32,3182.671925,2018-01-20T01:57:07,S6Q37__.jpg,86,Anonymized,Anonymized,4,3206.013769,2018-01-20T01:59:40,79,Anonymized,Anonymized,16,3183.820326,2018-01-20T02:01:50,S6Q45__.jpg,78,Anonymized,Anonymized,16,3192.561055,2018-01-20T02:04:31,2018-01-20T02:06:52,0.488179384,51-69-48-25,12,,,1,9,2,Jib Godo,2,0.5,Granted by local leaders,No,No,Other type,Nechate,Fair,Less than  15 Mins,Yes,6.5,0.193,0.17,1.51,22,40,38,Clay loam
217,16-Sep,b9d22a8a65e34587985d34ff829fb80a,Kimir dingay,Fentaye Sheleko,Samat Washa,##N/A##,##N/A##,##N/A##,##N/A##,##N/A##,##N/A##,Grey-Brown (gerachama buni/ teyem),Guwaro,2018-01-20T09:03:32,19,Enum3,EA9,Anonymized,Household,Household head,Male,31-40 years,Adult literacy Program,0,6,NA,Yes,Yes,NA,Guwaro,5YR,NA,5YR 8/2,NA,Gentle / moderate slope (Medama mekakelegna daget),Picture 3,50% and more,Picture 4,Silt (Betam dekake/ lem afer),Between coarse and fine (Be shekara ena bedekake mehakel),5,"No, it is not an acidic soil",Bakela,Ater,Telba,Temezy,Gebs,##N/A##,##N/A##,##N/A##,##N/A##,##N/A##,4,1,0,2,0,0,0,0,3,Nechate,2,1,0,3,0,,3,0,0,4,0,0,2,1,0,,8,It is better,Worse than other plot,2018-01-20T09:33:29,2018-01-20T02:44:08,&gt;5,4263.4,2018-01-20T02:56:17,3252,3260,2018-01-20T02:57:51,Clear / Sunny,Pale Orange (Fezaza bertekuanema),10YR,NA,NA,10YR 6/4,Gentle / moderate slope (medama mekakelegna daget),Picture 3,30%,Picture 5,2018-01-20T03:00:54,Anonymized,Anonymized,6,3251.96534,2018-01-20T03:05:10,Anonymized,Anonymized,6,3260.122478,2018-01-20T03:06:39,S6Q21__.jpg,55,Anonymized,Anonymized,6,3255.529791,2018-01-20T03:10:10,40,Anonymized,Anonymized,4,3251.104256,2018-01-20T03:12:56,S6Q29__.jpg,45,Anonymized,Anonymized,32,3280.209093,2018-01-20T03:14:38,38,Anonymized,Anonymized,4,3261.686008,2018-01-20T03:16:40,S6Q37__.jpg,70,Anonymized,Anonymized,24,3252.596527,2018-01-20T03:18:53,57,Anonymized,Anonymized,24,3263.286141,2018-01-20T03:23:01,S6Q45__.jpg,47,Anonymized,Anonymized,12,3275.836052,2018-01-20T03:26:02,2018-01-20T03:26:48,0.387848567,17-22-03-86,3,,,0,9,1,Guwaro,1,0.5,Inherited,No,No,Other type,Nachate,Poor,Less than  15 Mins,Yes,6.53,0.492,0.44,2.04,32,42,26,Loam
218,17-Sep,0574e6cba6c04c3f82a3be9dd157b03e,Yewozyen,Yewozyen Mechemeria,Beberezaf,##N/A##,##N/A##,##N/A##,##N/A##,##N/A##,##N/A##,Grey-Brown (gerachama buni/ teyem),Yewozyen Mechemeria,2018-01-20T03:55:03,2,Enum3,EA9,Anonymized,Household,Household head,Male,31-40 years,Higher,9,4,NA,Yes,Yes,NA,Guwaro,5YR,NA,5YR 8/2,NA,Gentle / moderate slope (Medama mekakelegna daget),Picture 3,30%,Picture 5,Silt (Betam dekake/ lem afer),Fine (Dekake),3,"No, it is not an acidic soil",Bakela,Ater,Gebs,##N/A##,##N/A##,##N/A##,##N/A##,##N/A##,##N/A##,##N/A##,4,3,0,2,0,0,0,1,0,,2,1,0,0,0,,2,0,0,3,0,0,4,1,0,,10,It is worse,Worse than other plot,2018-01-20T04:18:22,2018-01-20T04:18:25,0,220.31,2018-01-20T04:26:45,3251,3253,2018-01-20T04:27:52,Mostly clear,Yellow-Orange (Bicha bertukanama),10YR,NA,NA,10YR 6/6,Gentle / moderate slope (medama mekakelegna daget),Picture 4,30%,Picture 3,2018-01-20T04:33:59,Anonymized,Anonymized,4,3257.356609,2018-01-20T04:37:10,Anonymized,Anonymized,32,3260.433909,2018-01-20T04:38:09,S6Q21__.jpg,15,Anonymized,Anonymized,32,3248.866761,2018-01-20T04:41:08,13,Anonymized,Anonymized,12,3248.399991,2018-01-20T04:42:48,S6Q29__.jpg,14,Anonymized,Anonymized,24,3224.463703,2018-01-20T04:43:32,3,Anonymized,Anonymized,32,3253.679736,2018-01-20T04:44:55,S6Q37__.jpg,14,Anonymized,Anonymized,12,3249.48079,2018-01-20T04:46:46,11,Anonymized,Anonymized,32,3240.792287,2018-01-20T04:48:25,S6Q45__.jpg,11,Anonymized,Anonymized,12,3249.162708,2018-01-20T04:49:25,2018-01-20T04:50:11,0.836705555,67-71-35-54,2,,,0,9,3,Yewozyen Mechemeria,3,0.0625,Inherited,No,No,Other type,Nechate,Poor,30 - 59   Mins,Yes,6.11,0.168,0.21,3.42,22,38,40,Clay
219,18-Sep,89dcdcbc96814027a6be36c1c95e9fea,Yegebs Meret,Gashaye Gedel,Kimir Dingay,##N/A##,##N/A##,##N/A##,##N/A##,##N/A##,##N/A##,Light Grey (Fezaza Geracha),Guwaro,2018-01-21T00:16:01,24,Enum3,EA9,Anonymized,Household,Household head,Male,&gt;60 years,Not Educated,NA,5,NA,Yes,Yes,NA,Guwaro,5YR,NA,5YR 8/2,NA,Gentle / moderate slope (Medama mekakelegna daget),Picture 3,30%,Picture 5,Sand (Ashewa Afer),Coarse (Shekara),7,"No, it is not an acidic soil",Gebs,##N/A##,##N/A##,##N/A##,##N/A##,##N/A##,##N/A##,##N/A##,##N/A##,##N/A##,0,1,0,3,0,0,0,2,0,,3,1,0,0,2,"Bird Yemaichil, Wuha yemitgnabet",3,0,0,4,0,0,2,1,0,,3,It is worse,Similar to other plots,2018-01-21T00:38:44,2018-01-21T01:11:21,0,1566.6,2018-01-21T00:52:05,3281,3285,2018-01-21T00:54:15,Mostly clear,Pale Orange (Fezaza bertekuanema),10YR,NA,NA,10YR 8/6,Flat / nearly flat (tefetafa/medama),Picture 2,50% and more,Picture 6,2018-01-21T01:14:57,Anonymized,Anonymized,6,3282.689714,2018-01-21T00:57:29,Anonymized,Anonymized,6,3292.018422,2018-01-21T00:58:30,S6Q21__.jpg,32,Anonymized,Anonymized,8,3281.618423,2018-01-21T01:01:14,18,Anonymized,Anonymized,6,3289.197278,2018-01-21T01:02:32,S6Q29__.jpg,27,Anonymized,Anonymized,8,3280.029561,2018-01-21T01:04:58,26,Anonymized,Anonymized,8,3291.601042,2018-01-21T01:05:53,S6Q37__.jpg,30,Anonymized,Anonymized,8,3266.224515,2018-01-21T01:07:27,21,Anonymized,Anonymized,16,3290.52052,2018-01-21T01:08:30,S6Q45__.jpg,31,Anonymized,Anonymized,12,3280.756103,2018-01-21T01:09:46,2018-01-21T01:22:08,0.159763097,83-51-48-14,8,,,1,9,1,Guwaro,1,0.0625,Granted by local leaders,No,No,Other type,Boda,Poor,Less than  15 Mins,No,6.3,0.248,0.34,3.25,16,44,40,Silty clay
220,19-Sep,f0846a4e90d240e4a840c2b600c44cda,Bode,Jibgodo,Barenzi,Gelawredat,Haberu,##N/A##,##N/A##,##N/A##,##N/A##,Moderate Brown (mekakelegna buni),Guwaro,2018-01-20T07:34:44,145,Enum3,EA9,Anonymized,Parcel,Household head,Male,41-60 years,Not Educated,NA,6,NA,Yes,Yes,NA,Guwaro,5YR,NA,5YR 4/4,NA,Gentle / moderate slope (Medama mekakelegna daget),Picture 4,30%,Picture 4,Silt (Betam dekake/ lem afer),Between coarse and fine (Be shekara ena bedekake mehakel),7,Do not know,Gench,Gumen,##N/A##,##N/A##,##N/A##,##N/A##,##N/A##,##N/A##,##N/A##,##N/A##,0,2,0,0,0,0,0,1,0,,0,2,0,0,1,Tikure Sihon,4,0,0,3,0,2,0,1,0,,3,It is much worse,Worse than other plot,2018-01-20T08:13:44,2018-01-21T01:22:57,&gt;5,1275.4,2018-01-21T01:35:44,3283,3291,2018-01-21T01:36:30,Mostly clear,Grey-Brown (gerachama buni teyem),5YR,NA,5YR 8/2,NA,Gentle / moderate slope (medama mekakelegna daget),Picture 3,50% and more,Picture 7,2018-01-21T01:36:46,Anonymized,Anonymized,8,3276.292681,2018-01-21T01:41:13,Anonymized,Anonymized,6,3319.660949,2018-01-21T01:43:35,S6Q21__.jpg,26,Anonymized,Anonymized,8,3287.761292,2018-01-21T01:44:07,17,Anonymized,Anonymized,24,3286.322857,2018-01-21T01:46:36,S6Q29__.jpg,16,Anonymized,Anonymized,16,3270.0059,2018-01-21T01:50:18,30,Anonymized,Anonymized,6,3291.55004,2018-01-21T01:55:22,S6Q37__.jpg,27,Anonymized,Anonymized,12,3314.899143,2018-01-21T01:56:40,18,Anonymized,Anonymized,8,3278.233604,2018-01-21T02:00:24,S6Q45__.jpg,27,Anonymized,Anonymized,8,3291.855502,2018-01-21T02:03:32,2018-01-21T02:05:51,0.835810894,13-98-78-09,10,,,1,9,1,Guwaro,1,0.0625,Inherited,No,No,Vertisol (Tikure afer),Walka,Poor,Less than  15 Mins,No,6.62,0.595,0.39,4.11,32,36,32,Clay loam
221,20-Sep,4ca99486d81b4b72bc4629f7fdcd5073,Abeken,##N/A##,##N/A##,##N/A##,##N/A##,##N/A##,##N/A##,##N/A##,##N/A##,Pale Orange (Fezaza bertekuanema),Gowaro,2018-01-21T02:16:19,123,Enum3,EA9,Anonymized,Household,Spouse,Female,41-60 years,Not Educated,NA,8,NA,No,No,NA,Gowaro,10YR,NA,NA,10YR 4/6,Gentle / moderate slope (Medama mekakelegna daget),Picture 3,5%,Picture 2,Silt (Betam dekake/ lem afer),Fine (Dekake),8,"No, it is not an acidic soil",Gebs,Bahazaf,##N/A##,##N/A##,##N/A##,##N/A##,##N/A##,##N/A##,##N/A##,##N/A##,3,1,0,4,0,0,0,2,0,,0,1,0,0,0,,4,0,0,1,0,0,3,2,0,,8,It is worse,Worse than other plot,2018-01-21T02:35:19,2018-01-21T02:35:34,&gt;5,547.39,2018-01-21T02:42:08,3288,3291,2018-01-21T02:43:13,Clear / Sunny,Yellow-Orange (Bicha bertukanama),10YR,NA,NA,10YR 6/6,Flat / nearly flat (tefetafa/medama),Picture 2,20%,Picture 3,2018-01-21T02:46:08,Anonymized,Anonymized,24,3296.115225,2018-01-21T03:01:34,Anonymized,Anonymized,8,3293.290712,2018-01-21T03:02:53,S6Q21__.jpg,27,Anonymized,Anonymized,48,3270.544494,2018-01-21T02:50:25,23,Anonymized,Anonymized,48,3283.39368,2018-01-21T02:52:06,S6Q29__.jpg,22,Anonymized,Anonymized,8,3291.581792,2018-01-21T02:53:37,4,Anonymized,Anonymized,24,3296.780429,2018-01-21T03:03:14,S6Q37__.jpg,28,Anonymized,Anonymized,24,3297.211426,2018-01-21T02:57:35,24,Anonymized,Anonymized,32,3276.018179,2018-01-21T03:04:23,S6Q45__.jpg,17,Anonymized,Anonymized,12,3286.044897,2018-01-21T03:06:39,2018-01-21T03:06:31,0.324214501,85-01-25-32,0,,,1,9,1,Gowaro,1,0.03125,Inherited,No,No,Other type,Bulla,Fair,Less than  15 Mins,No,6.73,0.69,0.37,3.54,48,36,16,Loam
222,21-Sep,4a2dd46e27244e0d932e9f126ad76a2d,Gashaye Gedel,Estayish,Jibgodo,##N/A##,##N/A##,##N/A##,##N/A##,##N/A##,##N/A##,Dark Grey (Tekore yale geracha),Estayish,2018-01-20T09:52:06,120,Enum3,EA9,Anonymized,Household,Household head,Male,41-60 years,Primary,2,3,NA,Yes,Yes,NA,Gowaro,5YR,NA,5YR 4/2,NA,Flat / nearly flat (Tefetafa/medama),Picture 2,50% and more,Picture 6,Silt (Betam dekake/ lem afer),Very Fine (betam Dekake),7,"No, it is not an acidic soil",Pasture,##N/A##,##N/A##,##N/A##,##N/A##,##N/A##,##N/A##,##N/A##,##N/A##,##N/A##,2,3,0,4,0,0,0,1,0,,2,1,0,0,0,,4,0,0,1,0,0,3,2,0,,8,It is much worse,Similar to other plots,2018-01-20T10:08:07,2018-01-21T03:22:12,0,273.26,2018-01-21T03:22:45,3272,3277,2018-01-21T03:24:37,Clear / Sunny,Pale Orange (Fezaza bertekuanema),10YR,NA,NA,10YR 6/4,Flat / nearly flat (tefetafa/medama),Picture 1,20%,Picture 4,2018-01-21T03:27:09,Anonymized,Anonymized,16,3270.221557,2018-01-21T03:29:53,Anonymized,Anonymized,6,3271.740007,2018-01-21T03:31:01,S6Q21__.jpg,18,Anonymized,Anonymized,6,3278.013103,2018-01-21T03:32:29,5,Anonymized,Anonymized,6,3278.823557,2018-01-21T03:34:35,S6Q29__.jpg,18,Anonymized,Anonymized,6,3275.396185,2018-01-21T03:37:38,20,Anonymized,Anonymized,4,3276.084603,2018-01-21T03:39:10,S6Q37__.jpg,20,Anonymized,Anonymized,6,3281.450919,2018-01-21T03:41:26,5,Anonymized,Anonymized,6,3282.144522,2018-01-21T03:42:41,S6Q45__.jpg,20,Anonymized,Anonymized,16,3273.255487,2018-01-21T03:45:11,2018-01-21T03:46:02,0.653231148,97-27-67-14,6,,,0,9,3,Estayish,3,0.0625,Inherited,No,No,Vertisol (Tikure afer),Walka,Poor,15 - 30   Mins,No,5.81,0.139,0.55,5.67,28,44,28,Clay loam
223,22-Sep,e1e376b1b1ac42a9a4f52322d5d1a483,2,##N/A##,##N/A##,##N/A##,##N/A##,##N/A##,##N/A##,##N/A##,##N/A##,Other (specify),2,2018-01-20T02:11:27,69,Enum4,EA9,Anonymized,Household,Household head,Male,20-30 years,Primary,5,6,NA,Yes,Yes,NA,1,10YR,NA,NA,10YR 8/4,Gentle / moderate slope (Medama mekakelegna daget),Picture 2,0%,Picture 1,Silt (Betam dekake/ lem afer),Fine (Dekake),6,"Yes, it is an acidic soil",Gebse,##N/A##,##N/A##,##N/A##,##N/A##,##N/A##,##N/A##,##N/A##,##N/A##,##N/A##,0,2,0,0,0,0,0,1,3,Difficult to work,0,1,2,0,0,,0,0,0,1,0,0,0,2,0,,5,It is worse,Similar to other plots,2018-01-20T02:28:36,2018-01-20T02:35:26,0,1899.2,2018-01-20T02:41:27,3294,3298,2018-01-20T02:42:34,Clear / Sunny,Light Grey (Fezaza Geracha),5YR,NA,5YR 6/2,NA,Gentle / moderate slope (medama mekakelegna daget),Picture 2,2%,Picture 2,2018-01-20T02:44:23,Anonymized,Anonymized,4,3298.451262,2018-01-20T02:52:51,Anonymized,Anonymized,4,3298.888508,2018-01-20T02:53:44,S6Q21__.jpg,26,Anonymized,Anonymized,4,3298.306588,2018-01-20T02:55:32,13,Anonymized,Anonymized,4,3299.285325,2018-01-20T02:57:22,S6Q29__.jpg,36,Anonymized,Anonymized,4,3298.677344,2018-01-20T02:59:05,24,Anonymized,Anonymized,4,3299.857386,2018-01-20T03:01:10,S6Q37__.jpg,36,Anonymized,Anonymized,4,3300.725203,2018-01-20T03:02:53,16,Anonymized,Anonymized,4,3300.679177,2018-01-20T03:04:21,S6Q45__.jpg,24,Anonymized,Anonymized,4,3301.375224,2018-01-20T03:05:57,2018-01-20T03:01:48,0.89599367,63-34-30-18,1,Whitish,Light grey,0,9,2,2,2,0.125,Inherited,No,No,Other type,Nechate,Fair,15 - 30   Mins,No,5.62,0.095,0.54,3.61,12,46,42,Silty clay
224,23-Sep,c062a4b1a97f44c5b47b1c3b0c03e9dd,2,##N/A##,##N/A##,##N/A##,##N/A##,##N/A##,##N/A##,##N/A##,##N/A##,Dark Grey (Tekore yale geracha),1,2018-01-20T00:59:05,79,Enum4,EA9,Anonymized,Parcel,Spouse,Female,20-30 years,Primary,6,6,NA,Yes,Yes,NA,1,5YR,NA,5YR 8/2,NA,Gentle / moderate slope (Medama mekakelegna daget),Picture 2,2%,Picture 2,Clay (Shekela Afer),Between coarse and fine (Be shekara ena bedekake mehakel),8,"No, it is not an acidic soil",Gebse,##N/A##,##N/A##,##N/A##,##N/A##,##N/A##,##N/A##,##N/A##,##N/A##,##N/A##,0,1,0,0,0,0,0,2,0,,0,1,2,0,0,,0,0,0,2,0,0,1,0,0,,4,It is worse,Similar to other plots,2018-01-20T01:16:01,2018-01-20T01:16:13,0,3074.5,2018-01-20T01:25:49,3249,3258,2018-01-20T01:28:41,Clear / Sunny,Dark Grey (Tekore yale geracha),5YR,NA,5YR 6/2,NA,Gentle / moderate slope (medama mekakelegna daget),Picture 2,5%,Picture 3,2018-01-20T01:34:38,Anonymized,Anonymized,8,3258.494843,2018-01-20T01:41:03,Anonymized,Anonymized,8,3252.592055,2018-01-20T01:42:21,S6Q21__.jpg,24,Anonymized,Anonymized,4,3260.184679,2018-01-20T01:47:11,34,Anonymized,Anonymized,6,3261.218524,2018-01-20T01:49:24,S6Q29__.jpg,45,Anonymized,Anonymized,4,3261.351295,2018-01-20T01:52:13,19,Anonymized,Anonymized,4,3261.45519,2018-01-20T01:56:23,S6Q37__.jpg,18,Anonymized,Anonymized,8,3263.036872,2018-01-20T02:01:07,34,Anonymized,Anonymized,4,3264.927467,2018-01-20T02:02:46,S6Q45__.jpg,44,Anonymized,Anonymized,6,3267.015752,2018-01-20T02:05:17,2018-01-20T02:02:13,0.05188539,02-87-99-33,4,,,0,9,1,1,1,0.25,Inherited,No,No,Other type,Dalecha,Fair,Less than  15 Mins,Yes,5.9,0.102,0.33,3.07,14,46,40,Silty clay
225,24-Sep,f60acb7cc2f24aa78c6686d52bf07104,2,3,4,5,6,##N/A##,##N/A##,##N/A##,##N/A##,Other (specify),1,2018-01-20T03:29:20,153,Enum4,EA9,Anonymized,Parcel,Household head,Male,31-40 years,Primary,4,6,NA,Yes,Yes,NA,1,5YR,NA,5YR 6/2,NA,Gentle / moderate slope (Medama mekakelegna daget),Picture 4,0%,Picture 1,Silt (Betam dekake/ lem afer),Fine (Dekake),5,"No, it is not an acidic soil",Gebse,##N/A##,##N/A##,##N/A##,##N/A##,##N/A##,##N/A##,##N/A##,##N/A##,##N/A##,0,1,0,0,0,0,0,2,0,,0,1,0,0,0,,0,0,0,1,0,0,0,2,0,,6,It is better,Better than other plots,2018-01-20T03:58:29,2018-01-20T03:59:58,0,5117.5,2018-01-20T04:10:06,3256,3267,2018-01-20T04:12:08,Clear / Sunny,Light Grey (Fezaza Geracha),5YR,NA,5YR 4/2,NA,Gentle / moderate slope (medama mekakelegna daget),Picture 3,5%,Picture 3,2018-01-20T04:17:12,Anonymized,Anonymized,4,3262.879033,2018-01-20T04:23:48,Anonymized,Anonymized,6,3262.954488,2018-01-20T04:25:11,S6Q21__.jpg,26,Anonymized,Anonymized,6,3262.197156,2018-01-20T04:27:35,60,Anonymized,Anonymized,4,3259.935961,2018-01-20T04:31:03,S6Q29__.jpg,38,Anonymized,Anonymized,4,3259.872557,2018-01-20T04:33:28,43,Anonymized,Anonymized,4,3259.991003,2018-01-20T04:36:14,S6Q37__.jpg,28,Anonymized,Anonymized,4,3261.640177,2018-01-20T04:38:06,46,Anonymized,Anonymized,4,3264.124083,2018-01-20T04:40:18,S6Q45__.jpg,46,Anonymized,Anonymized,4,3264.830696,2018-01-20T04:42:58,2018-01-20T04:38:55,0.156406994,04-34-00-73,2,Redish,Light grey,0,9,1,1,1,0.25,Granted by local leaders,No,No,Luvisol (Keye afer),Key afer,Fair,15 - 30   Mins,No,5.61,0.254,0.31,2.8,22,40,38,Clay loam
226,25-Sep,2c978a0c7ab5434a92ecab3a69cdf618,2,3,4,##N/A##,##N/A##,##N/A##,##N/A##,##N/A##,##N/A##,Light Grey (Fezaza Geracha),1,2018-01-20T08:27:28,114,Enum4,EA9,Anonymized,Other,Household head,Male,41-60 years,Adult literacy Program,4,7,NA,No,Yes,NA,1,5YR,NA,5YR 8/2,NA,Gentle / moderate slope (Medama mekakelegna daget),Picture 2,0%,Picture 1,Silt (Betam dekake/ lem afer),Fine (Dekake),5,"Yes, it is an acidic soil",Gebse,##N/A##,##N/A##,##N/A##,##N/A##,##N/A##,##N/A##,##N/A##,##N/A##,##N/A##,0,1,0,2,0,0,0,3,0,,1,2,0,0,0,,3,0,0,4,0,0,1,2,0,,5,It is better,Better than other plots,2018-01-20T09:48:37,2018-01-21T00:41:49,0,2877.4,2018-01-21T00:44:13,3272,3287,2018-01-21T00:47:35,Partly cloudy,Dark Grey (Tekore yale geracha),10YR,NA,NA,10YR 4/4,Strong slope ( daget),Picture 3,2%,Picture 3,2018-01-21T00:50:27,Anonymized,Anonymized,4,3281.444191,2018-01-21T00:57:00,Anonymized,Anonymized,4,3281.561257,2018-01-21T00:59:53,S6Q21__.jpg,60,Anonymized,Anonymized,6,3282.866641,2018-01-21T01:02:51,56,Anonymized,Anonymized,6,3283.977369,2018-01-21T01:07:03,S6Q29__.jpg,11,Anonymized,Anonymized,4,3284.048917,2018-01-21T01:09:10,8,Anonymized,Anonymized,4,3284.012137,2018-01-21T01:10:08,S6Q37__.jpg,88,Anonymized,Anonymized,6,3281.880337,2018-01-21T01:13:17,82,Anonymized,Anonymized,6,3279.568174,2018-01-21T01:17:27,S6Q45__.jpg,34,Anonymized,Anonymized,4,3279.704078,2018-01-21T01:19:54,2018-01-21T01:17:32,0.098069897,77-39-44-21,3,,,0,9,1,1,1,0.75,Granted by local leaders,No,No,Mixed type (Debeleq afer),Sarbola,Poor,Less than  15 Mins,No,5.84,0.135,0.42,3.9,16,46,38,Silty clay loam
227,26-Sep,338fa2ab59224b7e891789509421e8eb,2,##N/A##,##N/A##,##N/A##,##N/A##,##N/A##,##N/A##,##N/A##,##N/A##,Dark Grey (Tekore yale geracha),1,2018-01-21T01:30:44,42,Enum4,EA9,Anonymized,Parcel,Son,Male,&lt;20 years,Primary,6,5,NA,No,Yes,NA,1,N,N8,NA,NA,Strong slope (Daget),Picture 5,5%,Picture 4,Silt (Betam dekake/ lem afer),Fine (Dekake),4,"No, it is not an acidic soil",Gebse,Ater,##N/A##,##N/A##,##N/A##,##N/A##,##N/A##,##N/A##,##N/A##,##N/A##,0,3,0,2,0,0,0,1,0,,2,1,0,0,0,,0,0,0,1,0,0,3,2,0,,7,NA,Similar to other plots,2018-01-21T01:49:22,2018-01-21T01:49:28,0,3391.3,2018-01-21T01:56:41,3274,3286,2018-01-21T01:58:04,Partly cloudy,Dark Grey (Tekore yale geracha),5YR,NA,5YR 4/2,NA,Gentle / moderate slope (medama mekakelegna daget),Picture 3,5%,Picture 4,2018-01-21T02:01:14,Anonymized,Anonymized,4,3278.659044,2018-01-21T02:10:35,Anonymized,Anonymized,6,3278.868551,2018-01-21T02:11:56,S6Q21__.jpg,32,Anonymized,Anonymized,6,3278.697132,2018-01-21T02:15:06,42,Anonymized,Anonymized,6,3278.574586,2018-01-21T02:16:46,S6Q29__.jpg,36,Anonymized,Anonymized,6,3277.42428,2018-01-21T02:19:15,16,Anonymized,Anonymized,4,3277.158893,2018-01-21T02:21:07,S6Q37__.jpg,61,Anonymized,Anonymized,6,3273.997849,2018-01-21T02:23:54,37,Anonymized,Anonymized,4,3274.919828,2018-01-21T02:26:30,S6Q45__.jpg,20,Anonymized,Anonymized,6,3275.701255,2018-01-21T02:28:34,2018-01-21T02:25:05,0.458691593,30-39-72-64,2,,,0,9,1,1,1,0.25,Granted by local leaders,No,No,Other type,Nechate,Poor,Less than  15 Mins,No,6.58,0.286,0.3,2.97,32,38,30,Clay loam
228,27-Sep,febd20bba0594ec2ac96a7c09cbd9762,2,3,4,5,##N/A##,##N/A##,##N/A##,##N/A##,##N/A##,Dark Grey (Tekore yale geracha),3,2018-01-21T02:51:38,28,Enum4,EA9,Anonymized,Household,Son,Male,&lt;20 years,Secondary,11,2,NA,No,Yes,NA,1,10YR,NA,NA,10YR 8/4,Gentle / moderate slope (Medama mekakelegna daget),Picture 3,2%,Picture 4,Silt (Betam dekake/ lem afer),Fine (Dekake),8,"No, it is not an acidic soil",Gebes,##N/A##,##N/A##,##N/A##,##N/A##,##N/A##,##N/A##,##N/A##,##N/A##,##N/A##,0,1,0,2,0,0,0,3,0,,2,1,0,0,0,,0,0,0,1,0,0,0,2,0,,6,NA,Worse than other plot,2018-01-21T03:17:31,2018-01-21T03:17:36,0,1414.9,2018-01-21T03:23:40,3268,3273,2018-01-21T03:25:25,Partly cloudy,Light Grey (Fezaza Geracha),10YR,NA,NA,10YR 6/4,Gentle / moderate slope (medama mekakelegna daget),Picture 2,2%,Picture 3,2018-01-21T03:26:58,Anonymized,Anonymized,24,3253.880032,2018-01-21T03:35:08,Anonymized,Anonymized,4,3268.4827,2018-01-21T03:36:25,S6Q21__.jpg,25,Anonymized,Anonymized,4,3267.795768,2018-01-21T03:38:02,10,Anonymized,Anonymized,4,3269.338653,2018-01-21T03:39:15,S6Q29__.jpg,28,Anonymized,Anonymized,4,3271.087938,2018-01-21T03:40:55,24,Anonymized,Anonymized,6,3270.926517,2018-01-21T03:42:10,S6Q37__.jpg,24,Anonymized,Anonymized,4,3269.285586,2018-01-21T03:50:14,24,Anonymized,Anonymized,4,3271.028789,2018-01-21T03:43:51,S6Q45__.jpg,28,Anonymized,Anonymized,4,3269.510319,2018-01-21T03:45:53,2018-01-21T03:42:09,0.79496548,71-65-94-90,3,,,0,9,3,3,3,0.25,Granted by local leaders,No,No,Mixed type (Debeleq afer),Debelek,Fair,30 - 59   Mins,Yes,5.6,0.106,0.43,2.59,32,40,28,Clay loam
229,28-Sep,1bf80c32a28b4f3f9306e4a81e2f950a,2,3,##N/A##,##N/A##,##N/A##,##N/A##,##N/A##,##N/A##,##N/A##,Other (specify),1,2018-01-21T04:22:09,66,Enum4,EA9,Anonymized,Parcel,Household head,Male,41-60 years,Adult literacy Program,0,6,NA,No,Yes,NA,1,5YR,NA,5YR 6/2,NA,Gentle / moderate slope (Medama mekakelegna daget),Picture 2,5%,Picture 4,Silt (Betam dekake/ lem afer),Fine (Dekake),7,"No, it is not an acidic soil",Gebse,Bakela,Sende,##N/A##,##N/A##,##N/A##,##N/A##,##N/A##,##N/A##,##N/A##,0,1,0,0,0,0,0,2,0,,0,1,0,0,0,,1,0,0,2,0,0,0,3,0,,5,It is better,Better than other plots,2018-01-21T04:39:47,2018-01-21T04:39:51,0,3826,2018-01-21T04:45:57,3284,3291,2018-01-21T04:48:13,Partly cloudy,Dark Grey (Tekore yale geracha),5YR,NA,5YR 4/2,NA,Gentle / moderate slope (medama mekakelegna daget),Picture 2,5%,Picture 3,2018-01-21T04:51:19,Anonymized,Anonymized,4,3287.606236,2018-01-21T04:59:04,Anonymized,Anonymized,4,3290.117048,2018-01-21T05:00:14,S6Q21__.jpg,24,Anonymized,Anonymized,6,3290.229883,2018-01-21T05:02:12,41,Anonymized,Anonymized,4,3290.662656,2018-01-21T05:03:36,S6Q29__.jpg,32,Anonymized,Anonymized,4,3289.45799,2018-01-21T05:05:36,46,Anonymized,Anonymized,4,3286.47923,2018-01-21T05:06:58,S6Q37__.jpg,32,Anonymized,Anonymized,4,3285.342322,2018-01-21T05:09:04,42,Anonymized,Anonymized,4,3286.136236,2018-01-21T05:11:18,S6Q45__.jpg,31,Anonymized,Anonymized,6,3287.990995,2018-01-21T05:13:04,2018-01-21T05:08:32,0.16390197,52-31-07-75,2,Whitish,Dark grey,0,9,1,1,1,0.25,Granted by local leaders,No,No,Other type,Nechate,Fair,Less than  15 Mins,Yes,6.3,0.203,0.28,2.76,32,38,30,Clay loam
230,29-Sep,ec0e08e75a234e878dc3222b8b434689,Adis kurinch meret,Washaw meret,Wenzu meret,##N/A##,##N/A##,##N/A##,##N/A##,##N/A##,##N/A##,Black (Tikur),Wenzu meret,2018-01-20T00:26:30,15,Enum2,EA9,Anonymized,Household,Household head,Male,&gt;60 years,Adult literacy Program,0,8,NA,No,Yes,NA,Kebet huala,N,N1,NA,NA,Gentle / moderate slope (Medama mekakelegna daget),Picture 6,2%,Picture 2,Clay (Shekela Afer),Coarse (Shekara),2,"No, it is not an acidic soil","1, Gebs",##N/A##,##N/A##,##N/A##,##N/A##,##N/A##,##N/A##,##N/A##,##N/A##,##N/A##,1,2,0,0,0,0,0,0,0,,0,1,2,0,0,,2,0,0,3,0,0,0,0,1,ye afer neshersher,5,It is worse,Worse than other plot,2018-01-20T00:52:46,2018-01-20T01:00:08,0,620.1,2018-01-20T01:05:53,3190,3193,2018-01-20T01:09:53,Mostly clear,Light Grey (Fezaza Geracha),N,N4,NA,NA,Gentle / moderate slope (medama mekakelegna daget),Picture 3,5%,Picture 3,2018-01-20T01:11:08,Anonymized,Anonymized,12,3185.602811,2018-01-20T01:12:11,Anonymized,Anonymized,8,3192.174562,2018-01-20T01:14:53,S6Q21__.jpg,20,Anonymized,Anonymized,6,3187.516832,2018-01-20T01:21:13,23,Anonymized,Anonymized,4,3187.073606,2018-01-20T01:21:26,S6Q29__.jpg,3,Anonymized,Anonymized,4,3187.914398,2018-01-20T01:22:30,23,Anonymized,Anonymized,6,3188.538186,2018-01-20T01:24:03,S6Q37__.jpg,20,Anonymized,Anonymized,6,3186.797658,2018-01-20T01:25:43,18,Anonymized,Anonymized,6,3186.92467,2018-01-20T01:26:54,S6Q45__.jpg,5,Anonymized,Anonymized,4,3186.149143,2018-01-20T01:27:51,2018-01-20T01:32:11,0.918979698,32-01-96-92,0,,,0,9,4,Wenzu meret,4,0.125,Granted by local leaders,Yes,NA,Vertisol (Tikure afer),Tikur afer,Poor,30 - 59   Mins,No,5.63,0.208,0.11,2.66,26,36,38,Clay loam
231,30-Sep,ad46426a8a9647af9ca55c44da47f8c3,wezed meret 1,wezed meret 2,wezed meret 3,##N/A##,##N/A##,##N/A##,##N/A##,##N/A##,##N/A##,Black (Tikur),wezed meret 3,2018-01-20T01:51:26,1,Enum2,EA9,Anonymized,Household,Household head,Male,41-60 years,Adult literacy Program,0,5,NA,No,Yes,NA,Kebet huala,N,N1,NA,NA,Gentle / moderate slope (Medama mekakelegna daget),Picture 2,5%,Picture 4,Clay (Shekela Afer),Coarse (Shekara),5,"No, it is not an acidic soil",1,##N/A##,##N/A##,##N/A##,##N/A##,##N/A##,##N/A##,##N/A##,##N/A##,##N/A##,2,1,0,0,0,0,0,0,0,,0,1,2,0,0,,1,0,3,2,0,0,4,5,0,,4,It is much worse,Similar to other plots,2018-01-20T02:14:21,2018-01-20T02:20:50,3-Jan,1074.4,2018-01-20T02:27:02,3221,3225,2018-01-20T02:28:12,Clear / Sunny,Light Grey (Fezaza Geracha),N,N4,NA,NA,Gentle / moderate slope (medama mekakelegna daget),Picture 3,5%,Picture 4,2018-01-20T02:29:18,Anonymized,Anonymized,6,3221.687317,2018-01-20T02:29:49,Anonymized,Anonymized,4,3220.743619,2018-01-20T02:31:23,S6Q21__.jpg,15,Anonymized,Anonymized,6,3221.638143,2018-01-20T02:32:47,23,Anonymized,Anonymized,8,3223.321716,2018-01-20T02:34:25,S6Q29__.jpg,15,Anonymized,Anonymized,6,3221.199234,2018-01-20T02:37:39,25,Anonymized,Anonymized,4,3221.392892,2018-01-20T02:38:25,S6Q37__.jpg,8,Anonymized,Anonymized,6,3223.22955,2018-01-20T02:43:12,35,Anonymized,Anonymized,6,3222.863293,2018-01-20T02:41:59,S6Q45__.jpg,11,Anonymized,Anonymized,6,3223.311326,2018-01-20T02:44:18,2018-01-20T02:46:32,0.788793288,67-31-11-83,0,,,0,9,4,wezed meret 3,4,0.0625,Granted by local leaders,No,No,Vertisol (Tikure afer),tiku afer,Fair,30 - 59   Mins,No,6.4,0.247,0.26,2.18,26,44,30,Clay loam
232,Sep-31,34bf10bae77e494d97723dd16501f95a,Ye sar meret,Yalew terara meret,Kimir dingay,Gebeta meret,##N/A##,##N/A##,##N/A##,##N/A##,##N/A##,Other (specify),Guaro meret,2018-01-20T03:01:26,49,Enum2,EA9,Anonymized,Household,Household head,Male,20-30 years,Secondary,8,4,NA,No,No,NA,Guaro meret,10YR,NA,NA,10YR 4/4,Gentle / moderate slope (Medama mekakelegna daget),Picture 4,20%,Picture 3,Silt (Betam dekake/ lem afer),Fine (Dekake),6,"Yes, it is an acidic soil","1, Ater","2, Gebs",##N/A##,##N/A##,##N/A##,##N/A##,##N/A##,##N/A##,##N/A##,##N/A##,2,1,0,3,0,0,0,0,0,,2,1,3,0,0,,1,0,0,2,0,0,4,3,5,ye afer meshersher,5,It is worse,Similar to other plots,2018-01-20T03:30:36,2018-01-20T03:32:00,0,1804,2018-01-20T03:41:05,3259,3272,2018-01-20T03:44:46,Clear / Sunny,Light Grey (Fezaza Geracha),N,N4,NA,NA,Gentle / moderate slope (medama mekakelegna daget),Picture 5,10%,Picture 5,2018-01-20T03:46:21,Anonymized,Anonymized,6,3262.171152,2018-01-20T03:46:30,Anonymized,Anonymized,8,3262.035118,2018-01-20T03:48:39,S6Q21__.jpg,11,Anonymized,Anonymized,6,3261.711002,2018-01-20T03:50:33,39,Anonymized,Anonymized,8,3262.607552,2018-01-20T03:52:51,S6Q29__.jpg,48,Anonymized,Anonymized,6,3263.989207,2018-01-20T03:55:13,44,Anonymized,Anonymized,6,3264.892723,2018-01-20T03:57:46,S6Q37__.jpg,9,Anonymized,Anonymized,8,3264.890638,2018-01-20T03:59:12,39,Anonymized,Anonymized,8,3263.946577,2018-01-20T04:01:07,S6Q45__.jpg,42,Anonymized,Anonymized,8,3262.984752,2018-01-20T04:03:18,2018-01-20T04:03:42,0.10824158,26-68-89-30,0,Nechate ena Tikur meret,amedima,0,9,1,Guaro meret,1,0.5,Shared Crop in,No,No,Mixed type (Debeleq afer),nechate kilikil,Fair,Less than  15 Mins,Yes,6.4,0.179,0.24,2.61,36,36,28,Clay loam
233,Sep-32,92d6ab65c8114cc7bd916305ae4ce552,zewde guwas meret,ambaw sheleko,behar shish,##N/A##,##N/A##,##N/A##,##N/A##,##N/A##,##N/A##,Other (specify),Kebete huala meret,2018-01-20T04:18:40,77,Enum2,EA9,Anonymized,Household,Household head,Male,41-60 years,Adult literacy Program,0,5,NA,No,Yes,NA,Kebete huala meret,5YR,NA,5YR 8/2,NA,Gentle / moderate slope (Medama mekakelegna daget),Picture 3,5%,Picture 3,Clay (Shekela Afer),Coarse (Shekara),5,"No, it is not an acidic soil","1, Gebs","2, Telba",##N/A##,##N/A##,##N/A##,##N/A##,##N/A##,##N/A##,##N/A##,##N/A##,3,1,4,2,0,0,0,0,0,,2,1,3,0,0,,1,0,4,2,3,0,0,0,0,,5,It is worse,Similar to other plots,2018-01-20T04:40:11,2018-01-20T04:40:51,0,5062.7,2018-01-20T04:48:57,3267,3281,2018-01-20T04:52:28,Mostly clear,Light Grey (Fezaza Geracha),N,N4,NA,NA,Gentle / moderate slope (medama mekakelegna daget),Picture 4,5%,Picture 3,2018-01-20T04:53:35,Anonymized,Anonymized,6,3270.113508,2018-01-20T04:54:04,Anonymized,Anonymized,4,3273.625315,2018-01-20T04:56:33,S6Q21__.jpg,26,Anonymized,Anonymized,8,3270.317068,2018-01-20T04:58:14,53,Anonymized,Anonymized,6,3267.709775,2018-01-20T05:00:54,S6Q29__.jpg,42,Anonymized,Anonymized,4,3265.96616,2018-01-20T05:05:58,52,Anonymized,Anonymized,4,3267.738832,2018-01-20T05:08:35,S6Q37__.jpg,27,Anonymized,Anonymized,4,3266.713905,2018-01-20T05:09:51,43,Anonymized,Anonymized,6,3268.154232,2018-01-20T05:11:30,S6Q45__.jpg,35,Anonymized,Anonymized,6,3266.674785,2018-01-20T05:13:10,2018-01-20T05:17:50,0.045527691,08-64-60-25,5,Nechate,giracha,0,9,1,Kebete huala meret,1,0.5,Granted by local leaders,Yes,NA,Other type,Nechate dibilik,Good,Less than  15 Mins,Yes,6.06,0.158,0.32,2.28,32,38,30,Clay loam
234,Sep-33,563eae2000d44c6da0ded247c0a39e05,belesu masa,medaw masa,Guaro meret,yegtish meret,##N/A##,##N/A##,##N/A##,##N/A##,##N/A##,Other (specify),ke bet akebabi,2018-01-20T07:40:08,109,Enum2,EA9,Anonymized,Other,Household head,Male,31-40 years,Adult literacy Program,2,7,NA,No,Yes,NA,ke bet akebabi,5YR,NA,5YR 4/4,NA,Gentle / moderate slope (Medama mekakelegna daget),Picture 4,2%,Picture 2,Clay (Shekela Afer),Coarse (Shekara),5,"Yes, it is an acidic soil","1, Gebs",##N/A##,##N/A##,##N/A##,##N/A##,##N/A##,##N/A##,##N/A##,##N/A##,##N/A##,1,3,0,0,0,0,0,0,2,bula keler sinorew,0,3,1,0,2,wiha yakoral,1,0,0,0,0,0,0,0,0,,6,It is worse,Similar to other plots,2018-01-20T08:06:53,2018-01-20T09:00:07,0,1199.4,2018-01-20T09:16:13,3289,3294,2018-01-20T09:22:17,Clear / Sunny,Light Grey (Fezaza Geracha),N,N4,NA,NA,Flat / nearly flat (tefetafa/medama),Picture 3,5%,Picture 3,2018-01-20T09:25:14,Anonymized,Anonymized,8,3293.958595,2018-01-20T09:26:39,Anonymized,Anonymized,4,3286.040341,2018-01-20T09:29:43,S6Q21__.jpg,13,Anonymized,Anonymized,8,3284.412075,2018-01-20T09:31:14,20,Anonymized,Anonymized,6,3284.130629,2018-01-20T09:32:31,S6Q29__.jpg,20,Anonymized,Anonymized,4,3283.781022,2018-01-20T09:33:37,24,Anonymized,Anonymized,4,3284.225135,2018-01-20T09:35:07,S6Q37__.jpg,16,Anonymized,Anonymized,4,3285.24312,2018-01-20T09:36:14,18,Anonymized,Anonymized,6,3284.114562,2018-01-20T09:37:51,S6Q45__.jpg,15,Anonymized,Anonymized,4,3286.503443,2018-01-20T09:39:06,2018-01-20T09:41:16,0.133568876,76-47-65-93,0,key ena tikur,giracha,0,9,1,ke bet akebabi,1,0.25,Granted by local leaders,Yes,NA,Mixed type (Debeleq afer),tikur ena keyate,Fair,15 - 30   Mins,No,6.68,0.722,0.33,3.7,32,40,28,Clay loam
235,Sep-34,cf38d81c9e9842dfb1bfba75043728e2,Fantaye shekeko masa,Alalay masa,Bekena weniz meret,##N/A##,##N/A##,##N/A##,##N/A##,##N/A##,##N/A##,Black (Tikur),Mesalemiya masa,2018-01-21T00:38:33,39,Enum2,EA9,Anonymized,Parcel,Household head,Male,31-40 years,Don't know,NA,7,NA,No,Yes,NA,Mesalemiya masa,10YR,NA,NA,10YR 4/6,Gentle / moderate slope (Medama mekakelegna daget),Picture 2,5%,Picture 3,Silt (Betam dekake/ lem afer),Fine (Dekake),4,"Yes, it is an acidic soil","1, Gebs",##N/A##,##N/A##,##N/A##,##N/A##,##N/A##,##N/A##,##N/A##,##N/A##,##N/A##,3,1,4,0,0,0,0,2,0,,0,1,2,3,0,,1,0,0,2,5,0,3,4,0,,5,It is worse,Worse than other plot,2018-01-21T01:07:04,2018-01-21T01:12:04,3-Jan,3352.1,2018-01-21T01:24:03,3267,3274,2018-01-21T01:27:03,Mostly clear,Light Brown (Fezaza buni),5YR,NA,5YR 6/4,NA,Gentle / moderate slope (medama mekakelegna daget),Picture 2,5%,Picture 3,2018-01-21T01:27:15,Anonymized,Anonymized,6,3268.126018,2018-01-21T01:45:17,Anonymized,Anonymized,4,3267.830558,2018-01-21T01:46:18,S6Q21__.jpg,64,Anonymized,Anonymized,4,3266.729845,2018-01-21T01:48:33,60,Anonymized,Anonymized,8,3267.047013,2018-01-21T01:51:09,S6Q29__.jpg,59,Anonymized,Anonymized,6,3265.708548,2018-01-21T01:53:37,12,Anonymized,Anonymized,4,3266.656244,2018-01-21T01:55:05,S6Q37__.jpg,54,Anonymized,Anonymized,6,3270.422211,2018-01-21T01:57:14,50,Anonymized,Anonymized,8,3270.524239,2018-01-21T01:59:29,S6Q45__.jpg,58,Anonymized,Anonymized,6,3271.724935,2018-01-21T02:01:48,2018-01-21T01:56:05,0.06850737,70-94-12-03,3,,,1,9,1,Mesalemiya masa,1,0.25,Shared Crop in,No,No,Vertisol (Tikure afer),tikur afer,Poor,15 - 30   Mins,No,5.8,0.114,0.5,3.25,26,48,26,Loam
236,Sep-35,94b19123c5734deca5227602f3f85e78,Bet akebabi 2,Fentaye shekeko,##N/A##,##N/A##,##N/A##,##N/A##,##N/A##,##N/A##,##N/A##,Other (specify),Bet akebabi 2,2018-01-21T02:10:30,32,Enum2,EA9,Anonymized,Parcel,Household head,Male,41-60 years,Adult literacy Program,0,6,NA,No,Yes,NA,Bet akebabi,N,N6,NA,NA,Gentle / moderate slope (Medama mekakelegna daget),Picture 5,5%,Picture 3,Silt (Betam dekake/ lem afer),Fine (Dekake),3,"Yes, it is an acidic soil","1, Gebs",##N/A##,##N/A##,##N/A##,##N/A##,##N/A##,##N/A##,##N/A##,##N/A##,##N/A##,2,1,4,0,0,0,0,3,0,,0,2,3,1,0,,2,0,0,1,0,0,0,0,3,soil erosion,6,It is worse,Similar to other plots,2018-01-21T02:40:10,2018-01-21T02:42:30,0,1863,2018-01-21T02:49:06,3261,3266,2018-01-21T02:52:37,Mostly clear,Dark Brown (tiqure buni),5YR,NA,5YR 8/2,NA,Flat / nearly flat (tefetafa/medama),Picture 2,2%,Picture 2,2018-01-21T02:54:04,Anonymized,Anonymized,4,3260.013324,2018-01-21T02:47:46,Anonymized,Anonymized,4,3259.922203,2018-01-21T02:49:25,S6Q21__.jpg,24,Anonymized,Anonymized,4,3260.377914,2018-01-21T02:50:50,17,Anonymized,Anonymized,4,3260.476007,2018-01-21T02:52:06,S6Q29__.jpg,26,Anonymized,Anonymized,4,3260.556794,2018-01-21T02:53:24,19,Anonymized,Anonymized,4,3260.233352,2018-01-21T02:54:47,S6Q37__.jpg,20,Anonymized,Anonymized,4,3259.924297,2018-01-21T02:56:05,22,Anonymized,Anonymized,4,3261.274803,2018-01-21T02:57:17,S6Q45__.jpg,37,Anonymized,Anonymized,4,3262.633595,2018-01-21T02:58:49,2018-01-21T03:16:05,0.67030547,83-73-41-34,0,nech amedima,nach buni,0,9,2,Bet akebabi 2,2,0.125,Granted by local leaders,Yes,NA,Other type,nechate,Poor,15 - 30   Mins,No,6.05,0.224,0.36,3.49,26,42,32,Clay loam
237,Sep-36,aca3eec05f4842f1af99830d60b4d317,adisge area holding,##N/A##,##N/A##,##N/A##,##N/A##,##N/A##,##N/A##,##N/A##,##N/A##,Black (Tikur),grabe area holding,2018-01-20T00:43:40,65,Enum6,EA9,Anonymized,Household,Spouse,Female,31-40 years,Adult literacy Program,2,6,NA,No,Yes,NA,grabe area holding,N,N4,NA,NA,Gentle / moderate slope (Medama mekakelegna daget),Picture 4,50% and more,Picture 4,Silt (Betam dekake/ lem afer),Fine (Dekake),5,"No, it is not an acidic soil",gebse,##N/A##,##N/A##,##N/A##,##N/A##,##N/A##,##N/A##,##N/A##,##N/A##,##N/A##,0,1,0,0,0,0,0,0,0,,0,1,0,0,0,,0,0,0,1,0,0,2,0,0,,5,It is similar,Similar to other plots,2018-01-20T01:01:14,2018-01-20T01:01:21,0,1375,2018-01-20T01:10:37,3284,3286,2018-01-20T01:11:18,Clear / Sunny,Light Grey (Fezaza Geracha),10YR,NA,NA,10YR 8/6,Gentle / moderate slope (medama mekakelegna daget),Picture 3,50% and more,Picture 5,2018-01-20T01:12:59,Anonymized,Anonymized,32,3477.142527,2018-01-20T01:13:54,Anonymized,Anonymized,6,3293.802689,2018-01-20T01:16:34,S6Q21__.jpg,9,Anonymized,Anonymized,6,3289.30162,2018-01-20T01:18:58,32,Anonymized,Anonymized,4,3283.287164,2018-01-20T01:21:04,S6Q29__.jpg,41,Anonymized,Anonymized,6,3279.495349,2018-01-20T01:23:32,45,Anonymized,Anonymized,4,3280.412831,2018-01-20T01:26:05,S6Q37__.jpg,11,Anonymized,Anonymized,4,3283.270202,2018-01-20T01:29:49,35,Anonymized,Anonymized,6,3282.555532,2018-01-20T01:31:37,S6Q45__.jpg,32,Anonymized,Anonymized,4,3284.174777,2018-01-20T01:33:54,2018-01-20T01:36:31,0.458776003,42-40-68-56,0,,,0,9,1,grabe area holding,1,0.25,Inherited,No,No,Vertisol (Tikure afer),tikur afer,Good,Less than  15 Mins,Yes,6.48,0.164,0.38,3.25,34,40,26,Loam
238,Sep-37,6af8c84e8ff54ea2b2e0b7e100b1786f,gedeterara2 area holding,gedetarara3 area holding,##N/A##,##N/A##,##N/A##,##N/A##,##N/A##,##N/A##,##N/A##,Black (Tikur),gedeterara2 area holding,2018-01-20T01:59:27,87,Enum6,EA9,Anonymized,Household,Household head,Male,41-60 years,Adult literacy Program,2,5,NA,No,Yes,NA,gedeterara 1area holding,N,N1,NA,NA,Gentle / moderate slope (Medama mekakelegna daget),Picture 2,5%,Picture 3,Silt (Betam dekake/ lem afer),Fine (Dekake),4,"No, it is not an acidic soil",gebse,##N/A##,##N/A##,##N/A##,##N/A##,##N/A##,##N/A##,##N/A##,##N/A##,##N/A##,0,3,0,1,0,0,0,2,0,,2,1,0,0,0,,0,0,0,2,0,0,1,0,0,,4,It is worse,Similar to other plots,2018-01-20T02:16:46,2018-01-20T02:17:02,&gt;5,368,2018-01-20T02:23:51,3273,3274,2018-01-20T02:24:14,Clear / Sunny,Light Grey (Fezaza Geracha),10YR,NA,NA,10YR 8/4,Flat / nearly flat (tefetafa/medama),Picture 1,2%,Picture 2,2018-01-20T02:25:14,Anonymized,Anonymized,24,3264.40484,2018-01-20T02:25:57,Anonymized,Anonymized,6,3271.484247,2018-01-20T02:27:43,S6Q21__.jpg,6,Anonymized,Anonymized,6,3272.13531,2018-01-20T02:30:34,8,Anonymized,Anonymized,6,3271.084553,2018-01-20T02:32:11,S6Q29__.jpg,9,Anonymized,Anonymized,6,3270.384912,2018-01-20T02:33:43,13,Anonymized,Anonymized,6,3270.108094,2018-01-20T02:35:39,S6Q37__.jpg,8,Anonymized,Anonymized,6,3270.320697,2018-01-20T02:37:26,13,Anonymized,Anonymized,6,3269.925579,2018-01-20T02:38:56,S6Q45__.jpg,10,Anonymized,Anonymized,8,3269.497425,2018-01-20T02:40:34,2018-01-20T02:42:32,0.973570177,53-02-47-57,0,,,0,9,2,gedeterara2 area holding,2,0.125,Inherited,No,No,Vertisol (Tikure afer),tikur afer,Poor,15 - 30   Mins,No,6.4,0.217,0.35,3.42,22,50,28,Clay loam
239,Sep-38,146f5256a5b94605b6db50f859c4702f,##N/A##,##N/A##,##N/A##,##N/A##,##N/A##,##N/A##,##N/A##,##N/A##,##N/A##,Black (Tikur),gidibut area holding,2018-01-20T03:17:32,26,Enum6,EA9,Anonymized,Household,Spouse,Female,41-60 years,Adult literacy Program,1,4,NA,No,Yes,NA,gidibut area holding,10YR,NA,NA,10YR 8/4,Flat / nearly flat (Tefetafa/medama),Picture 1,5%,Picture 2,Silt (Betam dekake/ lem afer),Fine (Dekake),6,"No, it is not an acidic soil",gebsi,gomen,##N/A##,##N/A##,##N/A##,##N/A##,##N/A##,##N/A##,##N/A##,##N/A##,0,1,0,2,0,0,0,0,0,,2,1,0,0,0,,0,0,0,1,0,0,0,0,0,,6,It is similar,Similar to other plots,2018-01-20T03:28:49,2018-01-20T03:28:57,3-Jan,80,2018-01-20T03:32:50,3276,3277,2018-01-20T03:32:51,Clear / Sunny,Light Grey (Fezaza Geracha),10YR,NA,NA,10YR 8/4,Flat / nearly flat (tefetafa/medama),Picture 1,2%,Picture 2,2018-01-20T03:33:54,Anonymized,Anonymized,48,3260.168561,2018-01-20T03:36:33,Anonymized,Anonymized,8,3274.699167,2018-01-20T03:37:03,S6Q21__.jpg,4,Anonymized,Anonymized,12,3275.631355,2018-01-20T03:39:51,6,Anonymized,Anonymized,4,3276.575936,2018-01-20T03:41:58,S6Q29__.jpg,5,Anonymized,Anonymized,6,3277.345555,2018-01-20T03:43:26,3,Anonymized,Anonymized,4,3277.956144,2018-01-20T03:44:48,S6Q37__.jpg,4,Anonymized,Anonymized,4,3277.792074,2018-01-20T03:47:16,5,Anonymized,Anonymized,6,3278.553137,2018-01-20T03:48:45,S6Q45__.jpg,2,Anonymized,Anonymized,4,3277.022974,2018-01-20T03:50:36,2018-01-20T03:52:28,0.274873454,81-71-27-80,1,,,0,9,1,gidibut area holding,1,0.0025,Inherited,No,No,Vertisol (Tikure afer),tikur afer,Fair,Less than  15 Mins,No,6.86,0.911,0.42,3.88,40,42,18,Loam
240,Sep-39,06b49883418e45b08c0f295334f71bb4,##N/A##,##N/A##,##N/A##,##N/A##,##N/A##,##N/A##,##N/A##,##N/A##,##N/A##,Black (Tikur),Gidibut vote area holding,2018-01-20T08:20:12,33,Enum6,EA9,Anonymized,Parcel,Household head,Male,31-40 years,Adult literacy Program,1,6,NA,Yes,Yes,NA,Gidibut vote area holding,10YR,NA,NA,10YR 4/4,Gentle / moderate slope (Medama mekakelegna daget),Picture 4,30%,Picture 4,Silt (Betam dekake/ lem afer),Fine (Dekake),3,"No, it is not an acidic soil",gebsi,telba,##N/A##,##N/A##,##N/A##,##N/A##,##N/A##,##N/A##,##N/A##,##N/A##,0,1,0,2,0,0,0,0,0,,2,1,0,0,0,,0,0,0,1,0,0,2,0,0,,3,It is worse,Similar to other plots,2018-01-20T09:16:43,2018-01-20T09:16:48,0,2889,2018-01-20T08:29:49,3262,3268,2018-01-20T08:29:42,Mostly clear,Light Grey (Fezaza Geracha),10YR,NA,NA,10YR 8/4,Gentle / moderate slope (medama mekakelegna daget),Picture 2,5%,Picture 3,2018-01-20T08:28:18,Anonymized,Anonymized,12,3263.551795,2018-01-20T08:31:02,Anonymized,Anonymized,16,3261.413159,2018-01-20T08:33:10,S6Q21__.jpg,29,Anonymized,Anonymized,6,3263.37371,2018-01-20T08:35:01,42,Anonymized,Anonymized,4,3261.550769,2018-01-20T08:36:46,S6Q29__.jpg,37,Anonymized,Anonymized,4,3264.583272,2018-01-20T08:39:17,39,Anonymized,Anonymized,4,3261.873541,2018-01-20T08:41:27,S6Q37__.jpg,19,Anonymized,Anonymized,6,3263.360558,2018-01-20T08:43:15,33,Anonymized,Anonymized,6,3265.003459,2018-01-20T08:45:31,S6Q45__.jpg,29,Anonymized,Anonymized,4,3264.534382,2018-01-20T08:47:28,2018-01-20T08:49:42,0.982981047,67-68-06-78,0,,,0,9,1,Gidibut vote area holding,1,0.35,Inherited,No,No,Vertisol (Tikure afer),tikur afer,Poor,Less than  15 Mins,No,6,0.15,0.25,2.66,34,38,28,Clay loam
241,Sep-40,9c6e0ce48c954192b243625e5e4d601d,nachaqibo area holding,astefi area holding,##N/A##,##N/A##,##N/A##,##N/A##,##N/A##,##N/A##,##N/A##,Black (Tikur),astefi area holding,2018-01-21T00:27:44,75,Enum6,EA9,Anonymized,Household,Son,Male,20-30 years,Secondary,8,7,NA,Yes,Yes,NA,mollale area holding,N,N1,NA,NA,Gentle / moderate slope (Medama mekakelegna daget),Picture 2,0%,Picture 1,Silt (Betam dekake/ lem afer),Fine (Dekake),3,"No, it is not an acidic soil",gebsi,##N/A##,##N/A##,##N/A##,##N/A##,##N/A##,##N/A##,##N/A##,##N/A##,##N/A##,0,2,0,0,0,0,0,1,0,,0,1,0,0,0,,0,0,0,1,0,0,2,0,0,,4,It is worse,Worse than other plot,2018-01-21T00:44:30,2018-01-21T00:55:19,&gt;5,4892,2018-01-21T00:59:43,3275,3277,2018-01-21T01:03:14,Clear / Sunny,Light Grey (Fezaza Geracha),10YR,NA,NA,10YR 8/4,Gentle / moderate slope (medama mekakelegna daget),Picture 3,0%,Picture 1,2018-01-21T00:58:59,Anonymized,Anonymized,4,3274.295296,2018-01-21T01:04:21,Anonymized,Anonymized,4,3273.719742,2018-01-21T01:04:59,S6Q21__.jpg,30,Anonymized,Anonymized,4,3273.482993,2018-01-21T01:06:12,42,Anonymized,Anonymized,4,3273.888341,2018-01-21T01:08:03,S6Q29__.jpg,38,Anonymized,Anonymized,4,3275.459589,2018-01-21T01:09:53,67,Anonymized,Anonymized,4,3275.297454,2018-01-21T01:11:55,S6Q37__.jpg,30,Anonymized,Anonymized,4,3275.209829,2018-01-21T01:14:13,63,Anonymized,Anonymized,4,3273.128278,2018-01-21T01:16:41,S6Q45__.jpg,27,Anonymized,Anonymized,6,3274.063704,2018-01-21T01:18:38,2018-01-21T01:20:44,0.448770683,95-91-39-72,3,,,0,9,3,astefi area holding,3,0.5,Granted by local leaders,No,No,Vertisol (Tikure afer),tikur afer,Poor,Less than  15 Mins,No,5.51,0.204,0.49,4.3,22,38,40,clay
242,Sep-41,c87de51699b3419faebf3e9dd4f8d4dc,mollale2 area holding,##N/A##,##N/A##,##N/A##,##N/A##,##N/A##,##N/A##,##N/A##,##N/A##,Black (Tikur),mollale1 area holding,2018-01-21T01:39:59,166,Enum6,EA9,Anonymized,Parcel,Spouse,Female,20-30 years,Primary,1,3,NA,Yes,Yes,NA,mollale1 area holding,5YR,NA,5YR 4/2,NA,Gentle / moderate slope (Medama mekakelegna daget),Picture 2,30%,Picture 3,Silt (Betam dekake/ lem afer),Fine (Dekake),3,"No, it is not an acidic soil",barly,##N/A##,##N/A##,##N/A##,##N/A##,##N/A##,##N/A##,##N/A##,##N/A##,##N/A##,0,1,0,2,0,0,0,0,0,,2,1,0,0,0,,0,0,0,1,0,0,2,0,0,,3,It is worse,Similar to other plots,2018-01-21T01:54:45,2018-01-21T01:54:51,0,4006,2018-01-21T02:01:25,3263,3269,2018-01-21T02:01:37,Clear / Sunny,Light Grey (Fezaza Geracha),5YR,NA,5YR 6/2,NA,Gentle / moderate slope (medama mekakelegna daget),Picture 3,30%,Picture 3,2018-01-21T02:02:22,Anonymized,Anonymized,6,3268.362844,2018-01-21T02:03:54,Anonymized,Anonymized,6,3263.546517,2018-01-21T02:07:43,S6Q21__.jpg,43,Anonymized,Anonymized,4,3264.092082,2018-01-21T02:10:08,49,Anonymized,Anonymized,6,3264.37975,2018-01-21T02:11:50,S6Q29__.jpg,62,Anonymized,Anonymized,8,3264.070829,2018-01-21T02:14:35,20,Anonymized,Anonymized,4,3266.393137,2018-01-21T02:16:38,S6Q37__.jpg,31,Anonymized,Anonymized,6,3267.942489,2018-01-21T02:19:16,45,Anonymized,Anonymized,6,3268.921857,2018-01-21T02:21:43,S6Q45__.jpg,60,Anonymized,Anonymized,6,3270.193654,2018-01-21T02:23:49,2018-01-21T02:26:22,0.449373092,45-29-06-11,0,,,0,9,1,mollale1 area holding,1,0.25,Inherited,No,No,Vertisol (Tikure afer),tikur afer,Poor,Less than  15 Mins,Yes,5.71,0.188,0.42,3.9,30,46,24,Loam
243,Sep-42,716585254e83431a8395eabef1d4913b,Kimi dingay area holding,wuhatanker area holding,##N/A##,##N/A##,##N/A##,##N/A##,##N/A##,##N/A##,##N/A##,Light Grey (Fezaza Geracha),wuhatanker area holding,2018-01-20T07:24:54,158,Enum6,EA9,Anonymized,Household,Household head,Female,41-60 years,Primary,4,5,NA,No,No,NA,gerabe area holding,5YR,NA,5YR 6/2,NA,Gentle / moderate slope (Medama mekakelegna daget),Picture 3,50% and more,Picture 4,Silt (Betam dekake/ lem afer),Fine (Dekake),3,"No, it is not an acidic soil",ater,##N/A##,##N/A##,##N/A##,##N/A##,##N/A##,##N/A##,##N/A##,##N/A##,##N/A##,0,1,0,0,0,0,0,0,0,,0,1,0,0,0,,0,0,0,2,0,0,1,0,0,,4,It is similar,Similar to other plots,2018-01-20T07:42:08,2018-01-21T03:04:25,&gt;5,5198,2018-01-21T03:05:49,3287,3302,2018-01-21T03:07:21,Clear / Sunny,Light Grey (Fezaza Geracha),10YR,NA,NA,10YR 8/4,Strong slope ( daget),Picture 4,5%,Picture 3,2018-01-21T03:08:04,Anonymized,Anonymized,12,3294.101711,2018-01-21T03:08:18,Anonymized,Anonymized,4,3292.193786,2018-01-21T03:10:35,S6Q21__.jpg,12,Anonymized,Anonymized,4,3295.436361,2018-01-21T03:12:23,75,Anonymized,Anonymized,6,3299.669074,2018-01-21T03:14:23,S6Q29__.jpg,76,Anonymized,Anonymized,4,3300.799713,2018-01-21T03:16:35,77,Anonymized,Anonymized,6,3299.10589,2018-01-21T03:18:50,S6Q37__.jpg,23,Anonymized,Anonymized,6,3297.954868,2018-01-21T03:20:55,87,Anonymized,Anonymized,6,3291.577368,2018-01-21T03:23:14,S6Q45__.jpg,82,Anonymized,Anonymized,6,3295.45306,2018-01-21T03:26:01,2018-01-21T03:28:34,0.523170375,87-92-15-93,0,,,0,9,3,wuhatanker area holding,3,0.5,Granted by local leaders,No,No,Other type,nach afer,Poor,Less than  15 Mins,Yes,5.63,0.112,0.32,2.9,34,40,26,Loam
244,1-Oct,7211e6fd889a47038647b5f2152e6c5f,tafetta,##N/A##,##N/A##,##N/A##,##N/A##,##N/A##,##N/A##,##N/A##,##N/A##,Yellow-Orange (Bicha bertukanama),tafetta,2018-01-21T07:59:42,122,Enum1,EA10,Anonymized,Household,Household head,Male,41-60 years,Adult literacy Program,0,8,NA,Yes,No,NA,tefetafa dengay,10YR,NA,NA,10YR 8/8,Flat / nearly flat (Tefetafa/medama),Picture 1,0%,Picture 1,Silt (Betam dekake/ lem afer),Fine (Dekake),3,"No, it is not an acidic soil",gebes,temzh,##N/A##,##N/A##,##N/A##,##N/A##,##N/A##,##N/A##,##N/A##,##N/A##,0,1,0,0,0,0,0,0,0,,0,1,0,0,0,,3,0,0,2,0,0,0,0,1,hula mares,3,It is worse,Similar to other plots,2018-01-21T08:22:23,2018-01-21T08:32:33,&gt;5,3365.3,2018-01-21T08:37:31,2999,3001,2018-01-21T08:40:09,Partly cloudy,Yellow-Brown (Bicha buni),5YR,NA,5YR 6/8,NA,Flat / nearly flat (tefetafa/medama),Picture 1,2%,Picture 2,2018-01-21T08:41:44,Anonymized,Anonymized,24,3045.148626,2018-01-21T08:42:48,Anonymized,Anonymized,4,2994.840499,2018-01-21T08:45:15,S6Q21__.jpg,31,Anonymized,Anonymized,4,2997.458768,2018-01-21T08:46:47,48,Anonymized,Anonymized,4,2996.553793,2018-01-21T08:48:57,S6Q29__.jpg,41,Anonymized,Anonymized,6,2996.906939,2018-01-21T08:50:35,24,Anonymized,Anonymized,8,2997.297896,2018-01-21T08:52:19,S6Q37__.jpg,42,Anonymized,Anonymized,8,2999.321219,2018-01-21T08:54:17,37,Anonymized,Anonymized,4,2998.493005,2018-01-21T08:56:50,S6Q45__.jpg,45,Anonymized,Anonymized,6,2998.19086,2018-01-21T08:59:05,2018-01-21T09:01:33,0.46927251,86-01-03-62,0,,,0,10,2,tafetta,1,0.75,Inherited,Yes,NA,Luvisol (Keye afer),keye,Fair,Less than  15 Mins,No,6.55,0.184,0.24,1.54,30,42,28,Clay loam
245,2-Oct,c0bf3ce391cb4b8fa1bd0018f850eccd,adanu,gecht,agodo,##N/A##,##N/A##,##N/A##,##N/A##,##N/A##,##N/A##,Other (specify),menemena,2018-01-21T09:23:53,80,Enum1,EA10,Anonymized,Household,Household head,Male,41-60 years,Adult literacy Program,0,6,NA,Yes,Yes,NA,menemena,5YR,NA,5YR 6/6,NA,Flat / nearly flat (Tefetafa/medama),Picture 1,50% and more,Picture 7,Silt (Betam dekake/ lem afer),Coarse (Shekara),3,"No, it is not an acidic soil",ater,meser,gebs,senda,##N/A##,##N/A##,##N/A##,##N/A##,##N/A##,##N/A##,1,2,0,0,0,0,0,0,0,,0,0,1,0,0,,1,0,0,2,0,0,0,0,0,,3,It is worse,Similar to other plots,2018-01-21T09:48:29,2018-01-22T00:58:44,&gt;5,4074.2,2018-01-22T01:08:34,3026,3031,2018-01-22T01:09:42,Partly cloudy,Other (specify),10YR,NA,NA,10YR 8/6,Gentle / moderate slope (medama mekakelegna daget),Picture 2,50% and more,Picture 6,2018-01-22T01:11:58,Anonymized,Anonymized,6,3021.305383,2018-01-22T01:13:15,Anonymized,Anonymized,6,3024.46637,2018-01-22T01:15:09,S6Q21__.jpg,54,Anonymized,Anonymized,6,3024.201998,2018-01-22T01:17:38,22,Anonymized,Anonymized,6,3025.977092,2018-01-22T01:19:46,S6Q29__.jpg,48,Anonymized,Anonymized,6,3024.298897,2018-01-22T01:22:17,48,Anonymized,Anonymized,6,3023.350467,2018-01-22T01:26:02,S6Q37__.jpg,52,Anonymized,Anonymized,4,3023.802589,2018-01-22T01:28:25,24,Anonymized,Anonymized,4,3024.460333,2018-01-22T01:30:35,S6Q45__.jpg,44,Anonymized,Anonymized,4,3024.577465,2018-01-22T01:32:56,2018-01-22T01:35:02,0.728346167,97-60-46-03,8,keye,keye,0,10,1,menemena,1,0.5,Granted by local leaders,Yes,NA,Other type,keyata,Poor,Less than  15 Mins,Yes,6.48,0.237,0.39,1.97,36,46,18,Loam
246,3-Oct,e173f750cec34d62b812bb950f349c90,genamechawcha,adanu,##N/A##,##N/A##,##N/A##,##N/A##,##N/A##,##N/A##,##N/A##,Other (specify),senafel,2018-01-22T02:12:08,58,Enum1,EA10,Anonymized,Household,Household head,Male,41-60 years,Adult literacy Program,0,5,NA,Yes,Yes,NA,senafel,5YR,NA,5YR 4/8,NA,Flat / nearly flat (Tefetafa/medama),Picture 1,50% and more,Picture 5,Silt (Betam dekake/ lem afer),Very Fine (betam Dekake),3,Do not know,gebs,ater,meser,##N/A##,##N/A##,##N/A##,##N/A##,##N/A##,##N/A##,##N/A##,1,2,0,0,0,0,0,0,0,,1,2,0,0,3,web a lbezu gas yezo yemekoye,2,0,0,1,0,0,0,0,0,,4,It is worse,Similar to other plots,2018-01-22T02:34:17,2018-01-22T02:34:24,0,1934.3,2018-01-22T02:44:18,3035,3045,2018-01-22T02:45:57,Partly cloudy,Other (specify),5YR,NA,5YR 6/4,NA,Gentle / moderate slope (medama mekakelegna daget),Picture 3,50% and more,Picture 4,2018-01-22T02:47:39,Anonymized,Anonymized,16,3017.014395,2018-01-22T02:48:55,Anonymized,Anonymized,6,3040.015572,2018-01-22T02:50:27,S6Q21__.jpg,38,Anonymized,Anonymized,4,3035.558383,2018-01-22T02:53:15,46,Anonymized,Anonymized,4,3035.383578,2018-01-22T02:55:40,S6Q29__.jpg,42,Anonymized,Anonymized,6,3036.907746,2018-01-22T02:58:15,8,Anonymized,Anonymized,4,3038.853159,2018-01-22T02:59:41,S6Q37__.jpg,44,Anonymized,Anonymized,4,3040.810097,2018-01-22T03:02:26,39,Anonymized,Anonymized,6,3042.005337,2018-01-22T03:04:22,S6Q45__.jpg,42,Anonymized,Anonymized,4,3043.475507,2018-01-22T03:06:38,2018-01-22T03:08:37,0.902865274,77-89-22-26,0,keyata,keye,0,10,1,senafel,1,0.125,Moved in with out Permission,No,Yes,Luvisol (Keye afer),keye,Poor,Less than  15 Mins,Yes,6.45,0.263,0.36,1.64,32,40,28,Clay loam
[truncated: 63,746 more chars]
