# Supplementary material for: Challenges and lessons for measuring soil metrics in household surveys
Source: Geoderma. 2020 Oct 1;375:114500. doi: 10.1016/j.geoderma.2020.114500 (PMC7386900; doi:10.1016/j.geoderma.2020.114500)
Supplement: Supplementary data 5 [file mmc5.txt]

# ---
# Title: " SQS - Multiple Classificaiton engines for SCIO & Tellspec "
# Author email: "f.kosmowski@cgiar.org"
# Date: "September 2019"
---

# This script executes the combination of 13 pre-processing methods and 5-7 algorithms depending on the task: classification of regression 
# All models outputs are saved as a .Rdata file while Accuracy (for regression/classification) and Specificity (classification)
# metrics are exported as a .csv table 
    
library(caret)
library(tidyr)
library(e1071)
library(prospectr) 
library(MASS)
library(elasticnet)
library(Boruta)
library(nnet)
library(lattice)
library(wavelets)
library(stringr)

library(foreach) # Parallel processing
library(doParallel) # Executes foreach loops in parallel
registerDoParallel(2)

# Collapse All - Alt + O
# Expand All - Shift + Alt + O

setwd("C:/Users/Frederic Kosmowski/Desktop/SQS_Linux")
load ("SQS_all.Rdata")

# OM Binary - SCIO ----
data <- SCIO
data <- data [str_sub (data$ID, 1,2) != '03' ,] # Drop EA 03

# OM Binary - n=129
data$OC_rec <- ifelse (data$OC <= 2, TRUE, FALSE) # N=129 Low to very low OM
data <- data [, -c(1:9)]
data <- data [, c(332, 1:331)]; names(data)[1] <- 'Predictor'

# Step 1.b Pre-proccessing methods into a list
data$Predictor <- factor(data$Predictor)
data.train <- data
Spc <- data.train [, 2:ncol(data.train)]; Spc <- data.matrix(Spc); 
Predictor <- data.train [, 1]

# Extracting Discrete Wavelet Transform (DWT) coefficients (with Haar filter)
Spc <- data [, -1]

wtData <- NULL
for (i in 1:nrow(Spc)) {
  a <- t(Spc[i,])
  wt <- dwt(a, filter='haar', boundary='periodic')
  wtData <- rbind(wtData, unlist(c(wt@W,wt@V[[wt@level]])))
}

wt <- as.data.frame(cbind (Predictor, wtData))

# NIR pre processing methods
PreProcess <- function (Spc, Predictor) {
  
  snv <<- standardNormalVariate (Spc);  snv <<- cbind (Predictor, snv) 
  snv1D <<- t(diff(t(snv [,-1]),differences=1)); snv1D <<- cbind (Predictor, snv1D) # SNV + 1st derivative
  snv2D <<- t(diff(t(snv [,-1]),differences=2)); snv2D <<- cbind (Predictor, snv2D) # SNV + 2nd derivative
  d1 <<-t (diff(t(Spc),differences=1)); d1 <<- cbind (Predictor, d1) # First derivative 
  d2 <<-t (diff(t(Spc),differences=2)); d2 <<- cbind (Predictor, d2) # Second derivative
  sg <<- savitzkyGolay (Spc, p=2, w=11, m=0); sg <<- cbind (Predictor, sg) # Savitzky-Golay
  snvsg <<- savitzkyGolay (snv [,-1], p=2, w=11, m=0); snvsg <<- cbind (Predictor, snvsg)
  sgd1 <<- gapDer (Spc,m=1, w=11, s=10); sgd1 <<- cbind (Predictor, sgd1) # Savitzky-Golay + Gap-segment derivative (gapDer) algorithms
  sg.D1W5 <<- savitzkyGolay (Spc, p=2, w=5, m=1); sg.D1W5 <<- cbind (Predictor, sg.D1W5) # Savitzky-Golay filter - 1st derivative - window size=5 (D1W5) 
  sg.D1W11 <<- savitzkyGolay (Spc, p=2, w=11, m=1); sg.D1W11 <<- cbind (Predictor, sg.D1W11) # Savitzky-Golay filter - 1st derivative - window size=11 (D1W11)
  sg.D2W5 <<- savitzkyGolay (Spc, p=2, w=5, m=2); sg.D2W5 <<- cbind (Predictor, sg.D2W5) # Savitzky-Golay filter - 2nd derivative - window size=5 (D2W5)
  sg.D2W11 <<- savitzkyGolay (Spc, p=2, w=11, m=2); sg.D2W11 <<- cbind (Predictor, sg.D2W11) # Savitzky-Golay filter - 2nd derivative - window size=11 (D2W11)
  
  data <<- as.data.frame(cbind (Predictor, Spc)); 
  snv <<- as.data.frame (snv);
  snv1D <<- as.data.frame (snv1D); 
  snv2D <<- as.data.frame (snv2D); 
  d1 <<- as.data.frame (d1); 
  d2 <<- as.data.frame (d2); 
  sg <<- as.data.frame (sg); 
  snvsg <<- as.data.frame (snvsg); 
  sgd1 <<- as.data.frame (sgd1); 
  sg.D1W5 <<- as.data.frame (sg.D1W5);
  sg.D1W11 <<- as.data.frame (sg.D1W11);
  sg.D2W5 <<- as.data.frame (sg.D2W5); 
  sg.D2W11 <<- as.data.frame (sg.D2W11);
} 

PreProcess (Spc, Predictor)

# Compile into list
Processed <- list (data, snv, snv1D, snv2D, d1, d2, sg, snvsg, sgd1, sg.D1W5, sg.D1W11, sg.D2W5, sg.D2W11, wt)
Processed <- setNames(Processed,  c('data', 'snv', 'snv1D', 'snv2D', 'd1', 'd2', 'sg', 'snvsg', 'sgd1', 'sg.D1W5', 'sg.D1W11', 'sg.D2W5', 'sg.D2W11', 'wt'))
rm(list=setdiff(ls(), c("Processed", "data")))

for (i in seq_along(Processed)){
  Processed[[i]]$Predictor <- factor (Processed[[i]]$Predictor)
}

# Step 2. Apply algos to all pre-processed datasets

# Step 2.a No oversampling
CV_10 <- trainControl (method="cv", number=10, savePredictions = TRUE) #

# Step 2.b SMOTE oversampling
# CV_10 <- trainControl (method="repeatedcv", number=10, repeats=3, savePredictions = TRUE , sampling = "smote")

set.seed(357); model_cat1 <- lapply(Processed, function(i) {m <- train (i[, -1], i[, 1], method="pls", tuneLength = 100,  preProc = c('center','scale'), trControl=CV_10)})
set.seed(357); model_cat2 <- lapply(Processed, function(i) {m <- train (i[, -1], i[, 1], method="rf", tuneLength = 5, trControl=CV_10)})
set.seed(357); model_cat3 <- lapply(Processed, function(i) {m <- train (i[, -1], i[, 1], method="avNNet", tuneLength = 7, trControl=CV_10)})
set.seed(357); model_cat4 <- lapply(Processed, function(i) {m <- train (i[, -1], i[, 1], method="svmPoly", tuneLength = 5,  trControl=CV_10)})
set.seed(357); model_cat5 <- lapply(Processed, function(i) {m <- train (i[, -1], i[, 1], method="pcaNNet", tuneLength = 5,  trControl=CV_10)})
set.seed(357); model_cat6 <- lapply(Processed, function(i) {m <- train (i[, -1], i[, 1], method="LogitBoost", tuneLength = 5,  trControl=CV_10)})

# CLASSIFICATION - Extract Overall Accuracy
Results.pls <- c(); for (i in seq_along(model_cat1)){Results.pls[[i]] <- max(model_cat1[[i]]$results$Accuracy)}
Results.rf <- c(); for (i in seq_along(model_cat2)){Results.rf[[i]] <- max(model_cat2[[i]]$results$Accuracy)}
Results.avNNet <- c(); for (i in seq_along(model_cat3)){Results.avNNet[[i]] <- max(model_cat3[[i]]$results$Accuracy [!is.na(model_cat3[[i]]$results$Accuracy)])}
Results.svmPoly <- c(); for (i in seq_along(model_cat4)){Results.svmPoly[[i]] <- max(model_cat4[[i]]$results$Accuracy)}
Results.pcaNNet <- c(); for (i in seq_along(model_cat5)){Results.pcaNNet[[i]] <- max(model_cat5[[i]]$results$Accuracy [!is.na(model_cat5[[i]]$results$Accuracy)])}
Results.LogitBoost <- c(); for (i in seq_along(model_cat6)){Results.LogitBoost[[i]] <- max(model_cat6[[i]]$results$Accuracy)}

Results <- cbind (Results.pls, Results.rf, Results.avNNet, Results.svmPoly, Results.pcaNNet, Results.LogitBoost)
Results <- as.data.frame(Results)

# CLASSIFICATION - Extract % TRUE detected (specificity)
Results.TRUE.pls <- c(); for (i in seq_along(model_cat1)){Results.TRUE.pls[[i]] <- confusionMatrix(model_cat1[[i]]); Results.TRUE.pls[[i]] <- Results.TRUE.pls[[i]]$table [2,2] }
Results.TRUE.rf <- c(); for (i in seq_along(model_cat2)){Results.TRUE.rf[[i]] <- confusionMatrix(model_cat2[[i]]); Results.TRUE.rf[[i]] <- Results.TRUE.rf[[i]]$table [2,2]}
Results.TRUE.avNNet <- c(); for (i in seq_along(model_cat3)){Results.TRUE.avNNet[[i]] <- confusionMatrix(model_cat3[[i]]); Results.TRUE.avNNet[[i]] <- Results.TRUE.avNNet[[i]]$table [2,2]}
Results.TRUE.svmPoly <- c(); for (i in seq_along(model_cat4)){Results.TRUE.svmPoly[[i]] <- confusionMatrix(model_cat4[[i]]); Results.TRUE.svmPoly[[i]] <- Results.TRUE.svmPoly[[i]]$table [2,2]}
Results.TRUE.pcaNNet <- c(); for (i in seq_along(model_cat5)){Results.TRUE.pcaNNet[[i]] <- confusionMatrix(model_cat5[[i]]); Results.TRUE.pcaNNet[[i]] <- Results.TRUE.pcaNNet[[i]]$table [2,2]}
Results.TRUE.LogitBoost <- c(); for (i in seq_along(model_cat6)){Results.TRUE.LogitBoost[[i]] <- confusionMatrix(model_cat6[[i]]); Results.TRUE.LogitBoost[[i]] <- Results.TRUE.LogitBoost[[i]]$table [2,2]}

Results.TRUE.pls <- as.data.frame(Results.TRUE.pls); Results.TRUE.pls <- t(Results.TRUE.pls)
Results.TRUE.rf <- as.data.frame(Results.TRUE.rf); Results.TRUE.rf <- t(Results.TRUE.rf)
Results.TRUE.avNNet <- as.data.frame(Results.TRUE.avNNet); Results.TRUE.avNNet <- t(Results.TRUE.avNNet)
Results.TRUE.svmPoly <- as.data.frame(Results.TRUE.svmPoly); Results.TRUE.svmPoly <- t(Results.TRUE.svmPoly)
Results.TRUE.pcaNNet <- as.data.frame(Results.TRUE.pcaNNet); Results.TRUE.pcaNNet <- t(Results.TRUE.pcaNNet)
Results.TRUE.LogitBoost <- as.data.frame(Results.TRUE.LogitBoost); Results.TRUE.LogitBoost <- t(Results.TRUE.LogitBoost)

Sample <- round(prop.table(table(data$Predictor)),2) # Gives % TRUE. If TRUE = CM[2,2] then 100% accuracy
Results.TRUE <- cbind (Results.TRUE.pls, Results.TRUE.rf, Results.TRUE.avNNet, Results.TRUE.svmPoly, Results.TRUE.pcaNNet, Results.TRUE.LogitBoost)
Results.TRUE <- as.data.frame(Results.TRUE)
Results.TRUE$Sample <- as.vector (Sample[2]) # Extract value, not name

# Step 3. Compile and name after Predictor / Pre-processing or not / Feature selection or not
Results$Method <- c('data', 'snv', 'snv1D', 'snv2D', 'd1', 'd2', 'sg', 'snvsg', 'sgd1', 'sg.D1W5', 'sg.D1W11', 'sg.D2W5', 'sg.D2W11', 'wt')
Results <- Results [, c(7, 1:6)]

Results.TRUE$Method <- c('data', 'snv', 'snv1D', 'snv2D', 'd1', 'd2', 'sg', 'snvsg', 'sgd1', 'sg.D1W5', 'sg.D1W11', 'sg.D2W5', 'sg.D2W11', 'wt')
Results.TRUE <- Results.TRUE [, c(7, 1:6)]

save.image('C:/Users/Frederic Kosmowski/Desktop/SQS_Linux/OM.Binary.SCIO')
write.csv(Results.TRUE, 'Results.OM.Binary.SCIO.csv')


# OM Binary - TellSpec ----
rm(list=ls()); load ("SQS_all.Rdata"); 
data <- Tellspec
data <- data [str_sub (data$ID, 1,2) != '03' ,]

# OM Binary - n=129
data$OC_rec <- ifelse (data$OC <= 2, TRUE, FALSE) # N=129 Low to very low OM
data <- data [, -c(1:9)]
data <- data [, c(257, 1:256)]; names(data)[1] <- 'Predictor'

# Step 1.b Pre-proccessing methods into a list
data$Predictor <- factor(data$Predictor)
data.train <- data
Spc <- data.train [, 2:ncol(data.train)]; Spc <- data.matrix(Spc); 
Predictor <- data.train [, 1]

# Extracting Discrete Wavelet Transform (DWT) coefficients (with Haar filter)
Spc <- data [, -1]

wtData <- NULL
for (i in 1:nrow(Spc)) {
  a <- t(Spc[i,])
  wt <- dwt(a, filter='haar', boundary='periodic')
  wtData <- rbind(wtData, unlist(c(wt@W,wt@V[[wt@level]])))
}

wt <- as.data.frame(cbind (Predictor, wtData))

# NIR pre processing methods
PreProcess <- function (Spc, Predictor) {
  
  snv <<- standardNormalVariate (Spc);  snv <<- cbind (Predictor, snv) 
  snv1D <<- t(diff(t(snv [,-1]),differences=1)); snv1D <<- cbind (Predictor, snv1D) # SNV + 1st derivative
  snv2D <<- t(diff(t(snv [,-1]),differences=2)); snv2D <<- cbind (Predictor, snv2D) # SNV + 2nd derivative
  d1 <<-t (diff(t(Spc),differences=1)); d1 <<- cbind (Predictor, d1) # First derivative 
  d2 <<-t (diff(t(Spc),differences=2)); d2 <<- cbind (Predictor, d2) # Second derivative
  sg <<- savitzkyGolay (Spc, p=2, w=11, m=0); sg <<- cbind (Predictor, sg) # Savitzky-Golay
  snvsg <<- savitzkyGolay (snv [,-1], p=2, w=11, m=0); snvsg <<- cbind (Predictor, snvsg)
  sgd1 <<- gapDer (Spc,m=1, w=11, s=10); sgd1 <<- cbind (Predictor, sgd1) # Savitzky-Golay + Gap-segment derivative (gapDer) algorithms
  sg.D1W5 <<- savitzkyGolay (Spc, p=2, w=5, m=1); sg.D1W5 <<- cbind (Predictor, sg.D1W5) # Savitzky-Golay filter - 1st derivative - window size=5 (D1W5) 
  sg.D1W11 <<- savitzkyGolay (Spc, p=2, w=11, m=1); sg.D1W11 <<- cbind (Predictor, sg.D1W11) # Savitzky-Golay filter - 1st derivative - window size=11 (D1W11)
  sg.D2W5 <<- savitzkyGolay (Spc, p=2, w=5, m=2); sg.D2W5 <<- cbind (Predictor, sg.D2W5) # Savitzky-Golay filter - 2nd derivative - window size=5 (D2W5)
  sg.D2W11 <<- savitzkyGolay (Spc, p=2, w=11, m=2); sg.D2W11 <<- cbind (Predictor, sg.D2W11) # Savitzky-Golay filter - 2nd derivative - window size=11 (D2W11)
  
  data <<- as.data.frame(cbind (Predictor, Spc)); 
  snv <<- as.data.frame (snv);
  snv1D <<- as.data.frame (snv1D); 
  snv2D <<- as.data.frame (snv2D); 
  d1 <<- as.data.frame (d1); 
  d2 <<- as.data.frame (d2); 
  sg <<- as.data.frame (sg); 
  snvsg <<- as.data.frame (snvsg); 
  sgd1 <<- as.data.frame (sgd1); 
  sg.D1W5 <<- as.data.frame (sg.D1W5);
  sg.D1W11 <<- as.data.frame (sg.D1W11);
  sg.D2W5 <<- as.data.frame (sg.D2W5); 
  sg.D2W11 <<- as.data.frame (sg.D2W11);
} 

PreProcess (Spc, Predictor)

# Compile into list
Processed <- list (data, snv, snv1D, snv2D, d1, d2, sg, snvsg, sgd1, sg.D1W5, sg.D1W11, sg.D2W5, sg.D2W11, wt)
Processed <- setNames(Processed,  c('data', 'snv', 'snv1D', 'snv2D', 'd1', 'd2', 'sg', 'snvsg', 'sgd1', 'sg.D1W5', 'sg.D1W11', 'sg.D2W5', 'sg.D2W11', 'wt'))
rm(list=setdiff(ls(), c("Processed", "data")))

for (i in seq_along(Processed)){
  Processed[[i]]$Predictor <- factor (Processed[[i]]$Predictor)
}

# Step 2. Apply algos to all pre-processed datasets

# Step 2.a No oversampling
CV_10 <- trainControl (method="cv", number=10, savePredictions = TRUE) #

# Step 2.b SMOTE oversampling
# CV_10 <- trainControl (method="repeatedcv", number=10, repeats=3, savePredictions = TRUE , sampling = "smote")

set.seed(357); model_cat1 <- lapply(Processed, function(i) {m <- train (i[, -1], i[, 1], method="pls", tuneLength = 100,  preProc = c('center','scale'), trControl=CV_10)})
set.seed(357); model_cat2 <- lapply(Processed, function(i) {m <- train (i[, -1], i[, 1], method="rf", tuneLength = 5, trControl=CV_10)})
set.seed(357); model_cat3 <- lapply(Processed, function(i) {m <- train (i[, -1], i[, 1], method="avNNet", tuneLength = 7, trControl=CV_10)})
set.seed(357); model_cat4 <- lapply(Processed, function(i) {m <- train (i[, -1], i[, 1], method="svmPoly", tuneLength = 5,  trControl=CV_10)})
set.seed(357); model_cat5 <- lapply(Processed, function(i) {m <- train (i[, -1], i[, 1], method="pcaNNet", tuneLength = 5,  trControl=CV_10)})
set.seed(357); model_cat6 <- lapply(Processed, function(i) {m <- train (i[, -1], i[, 1], method="LogitBoost", tuneLength = 5,  trControl=CV_10)})

# CLASSIFICATION - Extract Overall Accuracy
Results.pls <- c(); for (i in seq_along(model_cat1)){Results.pls[[i]] <- max(model_cat1[[i]]$results$Accuracy)}
Results.rf <- c(); for (i in seq_along(model_cat2)){Results.rf[[i]] <- max(model_cat2[[i]]$results$Accuracy)}
Results.avNNet <- c(); for (i in seq_along(model_cat3)){Results.avNNet[[i]] <- max(model_cat3[[i]]$results$Accuracy [!is.na(model_cat3[[i]]$results$Accuracy)])}
Results.svmPoly <- c(); for (i in seq_along(model_cat4)){Results.svmPoly[[i]] <- max(model_cat4[[i]]$results$Accuracy)}
Results.pcaNNet <- c(); for (i in seq_along(model_cat5)){Results.pcaNNet[[i]] <- max(model_cat5[[i]]$results$Accuracy [!is.na(model_cat5[[i]]$results$Accuracy)])}
Results.LogitBoost <- c(); for (i in seq_along(model_cat6)){Results.LogitBoost[[i]] <- max(model_cat6[[i]]$results$Accuracy)}

Results <- cbind (Results.pls, Results.rf, Results.avNNet, Results.svmPoly, Results.pcaNNet, Results.LogitBoost)
Results <- as.data.frame(Results)

# CLASSIFICATION - Extract % TRUE detected (specificity)
Results.TRUE.pls <- c(); for (i in seq_along(model_cat1)){Results.TRUE.pls[[i]] <- confusionMatrix(model_cat1[[i]]); Results.TRUE.pls[[i]] <- Results.TRUE.pls[[i]]$table [2,2] }
Results.TRUE.rf <- c(); for (i in seq_along(model_cat2)){Results.TRUE.rf[[i]] <- confusionMatrix(model_cat2[[i]]); Results.TRUE.rf[[i]] <- Results.TRUE.rf[[i]]$table [2,2]}
Results.TRUE.avNNet <- c(); for (i in seq_along(model_cat3)){Results.TRUE.avNNet[[i]] <- confusionMatrix(model_cat3[[i]]); Results.TRUE.avNNet[[i]] <- Results.TRUE.avNNet[[i]]$table [2,2]}
Results.TRUE.svmPoly <- c(); for (i in seq_along(model_cat4)){Results.TRUE.svmPoly[[i]] <- confusionMatrix(model_cat4[[i]]); Results.TRUE.svmPoly[[i]] <- Results.TRUE.svmPoly[[i]]$table [2,2]}
Results.TRUE.pcaNNet <- c(); for (i in seq_along(model_cat5)){Results.TRUE.pcaNNet[[i]] <- confusionMatrix(model_cat5[[i]]); Results.TRUE.pcaNNet[[i]] <- Results.TRUE.pcaNNet[[i]]$table [2,2]}
Results.TRUE.LogitBoost <- c(); for (i in seq_along(model_cat6)){Results.TRUE.LogitBoost[[i]] <- confusionMatrix(model_cat6[[i]]); Results.TRUE.LogitBoost[[i]] <- Results.TRUE.LogitBoost[[i]]$table [2,2]}

Results.TRUE.pls <- as.data.frame(Results.TRUE.pls); Results.TRUE.pls <- t(Results.TRUE.pls)
Results.TRUE.rf <- as.data.frame(Results.TRUE.rf); Results.TRUE.rf <- t(Results.TRUE.rf)
Results.TRUE.avNNet <- as.data.frame(Results.TRUE.avNNet); Results.TRUE.avNNet <- t(Results.TRUE.avNNet)
Results.TRUE.svmPoly <- as.data.frame(Results.TRUE.svmPoly); Results.TRUE.svmPoly <- t(Results.TRUE.svmPoly)
Results.TRUE.pcaNNet <- as.data.frame(Results.TRUE.pcaNNet); Results.TRUE.pcaNNet <- t(Results.TRUE.pcaNNet)
Results.TRUE.LogitBoost <- as.data.frame(Results.TRUE.LogitBoost); Results.TRUE.LogitBoost <- t(Results.TRUE.LogitBoost)

Sample <- round(prop.table(table(data$Predictor)),2) # Gives % TRUE. If TRUE = CM[2,2] then 100% accuracy
Results.TRUE <- cbind (Results.TRUE.pls, Results.TRUE.rf, Results.TRUE.avNNet, Results.TRUE.svmPoly, Results.TRUE.pcaNNet, Results.TRUE.LogitBoost)
Results.TRUE <- as.data.frame(Results.TRUE)
Results.TRUE$Sample <- as.vector (Sample[2]) # Extract value, not name

# Step 3. Compile and name after Predictor / Pre-processing or not / Feature selection or not
Results$Method <- c('data', 'snv', 'snv1D', 'snv2D', 'd1', 'd2', 'sg', 'snvsg', 'sgd1', 'sg.D1W5', 'sg.D1W11', 'sg.D2W5', 'sg.D2W11', 'wt')
Results <- Results [, c(7, 1:6)]

Results.TRUE$Method <- c('data', 'snv', 'snv1D', 'snv2D', 'd1', 'd2', 'sg', 'snvsg', 'sgd1', 'sg.D1W5', 'sg.D1W11', 'sg.D2W5', 'sg.D2W11', 'wt')
Results.TRUE <- Results.TRUE [, c(7, 1:6)]

save.image('C:/Users/Frederic Kosmowski/Desktop/SQS_Linux/OM.Binary.Tellspec')
write.csv(Results.TRUE, 'Results.OM.Binary.Tellspec.csv')


# OM Ordinal - SCIO ----
data <- SCIO
data <- data [str_sub (data$ID, 1,2) != '03' ,] # Drop EA 03

data$OC_rec [data$OC<2] <- "<2%"	# Very low / low
data$OC_rec [data$OC>=2 & data$OC<5] <- "2-5%"  #
data$OC_rec [data$OC>=5] <- ">5%" # High
data <- data [, -c(1:9)]
data <- data [, c(332, 1:331)]; names(data)[1] <- 'Predictor'

# Step 1.b Pre-proccessing methods into a list
data$Predictor <- factor(data$Predictor)
data.train <- data
Spc <- data.train [, 2:ncol(data.train)]; Spc <- data.matrix(Spc); 
Predictor <- data.train [, 1]

# Extracting Discrete Wavelet Transform (DWT) coefficients (with Haar filter)
Spc <- data [, -1]

wtData <- NULL
for (i in 1:nrow(Spc)) {
  a <- t(Spc[i,])
  wt <- dwt(a, filter='haar', boundary='periodic')
  wtData <- rbind(wtData, unlist(c(wt@W,wt@V[[wt@level]])))
}

wt <- as.data.frame(cbind (Predictor, wtData))

# NIR pre processing methods
PreProcess <- function (Spc, Predictor) {
  
  snv <<- standardNormalVariate (Spc);  snv <<- cbind (Predictor, snv) 
  snv1D <<- t(diff(t(snv [,-1]),differences=1)); snv1D <<- cbind (Predictor, snv1D) # SNV + 1st derivative
  snv2D <<- t(diff(t(snv [,-1]),differences=2)); snv2D <<- cbind (Predictor, snv2D) # SNV + 2nd derivative
  d1 <<-t (diff(t(Spc),differences=1)); d1 <<- cbind (Predictor, d1) # First derivative 
  d2 <<-t (diff(t(Spc),differences=2)); d2 <<- cbind (Predictor, d2) # Second derivative
  sg <<- savitzkyGolay (Spc, p=2, w=11, m=0); sg <<- cbind (Predictor, sg) # Savitzky-Golay
  snvsg <<- savitzkyGolay (snv [,-1], p=2, w=11, m=0); snvsg <<- cbind (Predictor, snvsg)
  sgd1 <<- gapDer (Spc,m=1, w=11, s=10); sgd1 <<- cbind (Predictor, sgd1) # Savitzky-Golay + Gap-segment derivative (gapDer) algorithms
  sg.D1W5 <<- savitzkyGolay (Spc, p=2, w=5, m=1); sg.D1W5 <<- cbind (Predictor, sg.D1W5) # Savitzky-Golay filter - 1st derivative - window size=5 (D1W5) 
  sg.D1W11 <<- savitzkyGolay (Spc, p=2, w=11, m=1); sg.D1W11 <<- cbind (Predictor, sg.D1W11) # Savitzky-Golay filter - 1st derivative - window size=11 (D1W11)
  sg.D2W5 <<- savitzkyGolay (Spc, p=2, w=5, m=2); sg.D2W5 <<- cbind (Predictor, sg.D2W5) # Savitzky-Golay filter - 2nd derivative - window size=5 (D2W5)
  sg.D2W11 <<- savitzkyGolay (Spc, p=2, w=11, m=2); sg.D2W11 <<- cbind (Predictor, sg.D2W11) # Savitzky-Golay filter - 2nd derivative - window size=11 (D2W11)
  
  data <<- as.data.frame(cbind (Predictor, Spc)); 
  snv <<- as.data.frame (snv);
  snv1D <<- as.data.frame (snv1D); 
  snv2D <<- as.data.frame (snv2D); 
  d1 <<- as.data.frame (d1); 
  d2 <<- as.data.frame (d2); 
  sg <<- as.data.frame (sg); 
  snvsg <<- as.data.frame (snvsg); 
  sgd1 <<- as.data.frame (sgd1); 
  sg.D1W5 <<- as.data.frame (sg.D1W5);
  sg.D1W11 <<- as.data.frame (sg.D1W11);
  sg.D2W5 <<- as.data.frame (sg.D2W5); 
  sg.D2W11 <<- as.data.frame (sg.D2W11);
} 

PreProcess (Spc, Predictor)

# Compile into list
Processed <- list (data, snv, snv1D, snv2D, d1, d2, sg, snvsg, sgd1, sg.D1W5, sg.D1W11, sg.D2W5, sg.D2W11, wt)
Processed <- setNames(Processed,  c('data', 'snv', 'snv1D', 'snv2D', 'd1', 'd2', 'sg', 'snvsg', 'sgd1', 'sg.D1W5', 'sg.D1W11', 'sg.D2W5', 'sg.D2W11', 'wt'))
rm(list=setdiff(ls(), c("Processed", "data")))

for (i in seq_along(Processed)){
  Processed[[i]]$Predictor <- factor (Processed[[i]]$Predictor)
}

# Step 2. Apply algos to all pre-processed datasets

# Step 2.a No oversampling
CV_10 <- trainControl (method="cv", number=10, savePredictions = TRUE) #

# Step 2.b SMOTE oversampling
# CV_10 <- trainControl (method="repeatedcv", number=10, repeats=3, savePredictions = TRUE , sampling = "smote")

set.seed(357); model_cat1 <- lapply(Processed, function(i) {m <- train (i[, -1], i[, 1], method="pls", tuneLength = 100,  preProc = c('center','scale'), trControl=CV_10)})
set.seed(357); model_cat2 <- lapply(Processed, function(i) {m <- train (i[, -1], i[, 1], method="rf", tuneLength = 5, trControl=CV_10)})
set.seed(357); model_cat3 <- lapply(Processed, function(i) {m <- train (i[, -1], i[, 1], method="avNNet", tuneLength = 7, trControl=CV_10)})
set.seed(357); model_cat4 <- lapply(Processed, function(i) {m <- train (i[, -1], i[, 1], method="svmPoly", tuneLength = 5,  trControl=CV_10)})
set.seed(357); model_cat5 <- lapply(Processed, function(i) {m <- train (i[, -1], i[, 1], method="pcaNNet", tuneLength = 5,  trControl=CV_10)})
set.seed(357); model_cat6 <- lapply(Processed, function(i) {m <- train (i[, -1], i[, 1], method="LogitBoost", tuneLength = 5,  trControl=CV_10)})

# CLASSIFICATION - Extract Overall Accuracy
Results.pls <- c(); for (i in seq_along(model_cat1)){Results.pls[[i]] <- max(model_cat1[[i]]$results$Accuracy)}
Results.rf <- c(); for (i in seq_along(model_cat2)){Results.rf[[i]] <- max(model_cat2[[i]]$results$Accuracy)}
Results.avNNet <- c(); for (i in seq_along(model_cat3)){Results.avNNet[[i]] <- max(model_cat3[[i]]$results$Accuracy [!is.na(model_cat3[[i]]$results$Accuracy)])}
Results.svmPoly <- c(); for (i in seq_along(model_cat4)){Results.svmPoly[[i]] <- max(model_cat4[[i]]$results$Accuracy)}
Results.pcaNNet <- c(); for (i in seq_along(model_cat5)){Results.pcaNNet[[i]] <- max(model_cat5[[i]]$results$Accuracy [!is.na(model_cat5[[i]]$results$Accuracy)])}
Results.LogitBoost <- c(); for (i in seq_along(model_cat6)){Results.LogitBoost[[i]] <- max(model_cat6[[i]]$results$Accuracy)}

Results <- cbind (Results.pls, Results.rf, Results.avNNet, Results.svmPoly, Results.pcaNNet, Results.LogitBoost)
Results <- as.data.frame(Results)

save.image('C:/Users/Frederic Kosmowski/Desktop/SQS_Linux/OM.Ordinal.SCIO')
write.csv(Results, 'Results.OM.Ordinal.SCIO.csv')

# OM Ordinal - TellSpec ----
rm(list=ls()); load ("SQS_all.Rdata"); 
data <- Tellspec
data <- data [str_sub (data$ID, 1,2) != '03' ,]

data$OC_rec [data$OC<2] <- "<2%"	# Very low / low
data$OC_rec [data$OC>=2 & data$OC<5] <- "2-5%"  #
data$OC_rec [data$OC>=5] <- ">5%" # High
data <- data [, -c(1:9)]
data <- data [, c(257, 1:256)]; names(data)[1] <- 'Predictor'

# Step 1.b Pre-proccessing methods into a list
data$Predictor <- factor(data$Predictor)
data.train <- data
Spc <- data.train [, 2:ncol(data.train)]; Spc <- data.matrix(Spc); 
Predictor <- data.train [, 1]

# Extracting Discrete Wavelet Transform (DWT) coefficients (with Haar filter)
Spc <- data [, -1]

wtData <- NULL
for (i in 1:nrow(Spc)) {
  a <- t(Spc[i,])
  wt <- dwt(a, filter='haar', boundary='periodic')
  wtData <- rbind(wtData, unlist(c(wt@W,wt@V[[wt@level]])))
}

wt <- as.data.frame(cbind (Predictor, wtData))

# NIR pre processing methods
PreProcess <- function (Spc, Predictor) {
  
  snv <<- standardNormalVariate (Spc);  snv <<- cbind (Predictor, snv) 
  snv1D <<- t(diff(t(snv [,-1]),differences=1)); snv1D <<- cbind (Predictor, snv1D) # SNV + 1st derivative
  snv2D <<- t(diff(t(snv [,-1]),differences=2)); snv2D <<- cbind (Predictor, snv2D) # SNV + 2nd derivative
  d1 <<-t (diff(t(Spc),differences=1)); d1 <<- cbind (Predictor, d1) # First derivative 
  d2 <<-t (diff(t(Spc),differences=2)); d2 <<- cbind (Predictor, d2) # Second derivative
  sg <<- savitzkyGolay (Spc, p=2, w=11, m=0); sg <<- cbind (Predictor, sg) # Savitzky-Golay
  snvsg <<- savitzkyGolay (snv [,-1], p=2, w=11, m=0); snvsg <<- cbind (Predictor, snvsg)
  sgd1 <<- gapDer (Spc,m=1, w=11, s=10); sgd1 <<- cbind (Predictor, sgd1) # Savitzky-Golay + Gap-segment derivative (gapDer) algorithms
  sg.D1W5 <<- savitzkyGolay (Spc, p=2, w=5, m=1); sg.D1W5 <<- cbind (Predictor, sg.D1W5) # Savitzky-Golay filter - 1st derivative - window size=5 (D1W5) 
  sg.D1W11 <<- savitzkyGolay (Spc, p=2, w=11, m=1); sg.D1W11 <<- cbind (Predictor, sg.D1W11) # Savitzky-Golay filter - 1st derivative - window size=11 (D1W11)
  sg.D2W5 <<- savitzkyGolay (Spc, p=2, w=5, m=2); sg.D2W5 <<- cbind (Predictor, sg.D2W5) # Savitzky-Golay filter - 2nd derivative - window size=5 (D2W5)
  sg.D2W11 <<- savitzkyGolay (Spc, p=2, w=11, m=2); sg.D2W11 <<- cbind (Predictor, sg.D2W11) # Savitzky-Golay filter - 2nd derivative - window size=11 (D2W11)
  
  data <<- as.data.frame(cbind (Predictor, Spc)); 
  snv <<- as.data.frame (snv);
  snv1D <<- as.data.frame (snv1D); 
  snv2D <<- as.data.frame (snv2D); 
  d1 <<- as.data.frame (d1); 
  d2 <<- as.data.frame (d2); 
  sg <<- as.data.frame (sg); 
  snvsg <<- as.data.frame (snvsg); 
  sgd1 <<- as.data.frame (sgd1); 
  sg.D1W5 <<- as.data.frame (sg.D1W5);
  sg.D1W11 <<- as.data.frame (sg.D1W11);
  sg.D2W5 <<- as.data.frame (sg.D2W5); 
  sg.D2W11 <<- as.data.frame (sg.D2W11);
} 

PreProcess (Spc, Predictor)

# Compile into list
Processed <- list (data, snv, snv1D, snv2D, d1, d2, sg, snvsg, sgd1, sg.D1W5, sg.D1W11, sg.D2W5, sg.D2W11, wt)
Processed <- setNames(Processed,  c('data', 'snv', 'snv1D', 'snv2D', 'd1', 'd2', 'sg', 'snvsg', 'sgd1', 'sg.D1W5', 'sg.D1W11', 'sg.D2W5', 'sg.D2W11', 'wt'))
rm(list=setdiff(ls(), c("Processed", "data")))

for (i in seq_along(Processed)){
  Processed[[i]]$Predictor <- factor (Processed[[i]]$Predictor)
}

# Step 2. Apply algos to all pre-processed datasets

# Step 2.a No oversampling
CV_10 <- trainControl (method="cv", number=10, savePredictions = TRUE) #

# Step 2.b SMOTE oversampling
# CV_10 <- trainControl (method="repeatedcv", number=10, repeats=3, savePredictions = TRUE , sampling = "smote")
set.seed(357); model_cat1 <- lapply(Processed, function(i) {m <- train (i[, -1], i[, 1], method="pls", tuneLength = 100,  preProc = c('center','scale'), trControl=CV_10)})
set.seed(357); model_cat2 <- lapply(Processed, function(i) {m <- train (i[, -1], i[, 1], method="rf", tuneLength = 5, trControl=CV_10)})
set.seed(357); model_cat3 <- lapply(Processed, function(i) {m <- train (i[, -1], i[, 1], method="avNNet", tuneLength = 7, trControl=CV_10)})
set.seed(357); model_cat4 <- lapply(Processed, function(i) {m <- train (i[, -1], i[, 1], method="svmPoly", tuneLength = 5,  trControl=CV_10)})
set.seed(357); model_cat5 <- lapply(Processed, function(i) {m <- train (i[, -1], i[, 1], method="pcaNNet", tuneLength = 5,  trControl=CV_10)})
set.seed(357); model_cat6 <- lapply(Processed, function(i) {m <- train (i[, -1], i[, 1], method="LogitBoost", tuneLength = 5,  trControl=CV_10)})

# CLASSIFICATION - Extract Overall Accuracy
Results.pls <- c(); for (i in seq_along(model_cat1)){Results.pls[[i]] <- max(model_cat1[[i]]$results$Accuracy)}
Results.rf <- c(); for (i in seq_along(model_cat2)){Results.rf[[i]] <- max(model_cat2[[i]]$results$Accuracy)}
Results.avNNet <- c(); for (i in seq_along(model_cat3)){Results.avNNet[[i]] <- max(model_cat3[[i]]$results$Accuracy [!is.na(model_cat3[[i]]$results$Accuracy)])}
Results.svmPoly <- c(); for (i in seq_along(model_cat4)){Results.svmPoly[[i]] <- max(model_cat4[[i]]$results$Accuracy)}
Results.pcaNNet <- c(); for (i in seq_along(model_cat5)){Results.pcaNNet[[i]] <- max(model_cat5[[i]]$results$Accuracy [!is.na(model_cat5[[i]]$results$Accuracy)])}
Results.LogitBoost <- c(); for (i in seq_along(model_cat6)){Results.LogitBoost[[i]] <- max(model_cat6[[i]]$results$Accuracy)}

Results <- cbind (Results.pls, Results.rf, Results.avNNet, Results.svmPoly, Results.pcaNNet, Results.LogitBoost)
Results <- as.data.frame(Results)

# Step 3. Compile and name after Predictor / Pre-processing or not / Feature selection or not
Results$Method <- c('data', 'snv', 'snv1D', 'snv2D', 'd1', 'd2', 'sg', 'snvsg', 'sgd1', 'sg.D1W5', 'sg.D1W11', 'sg.D2W5', 'sg.D2W11', 'wt')
Results <- Results [, c(7, 1:6)]

save.image('C:/Users/Frederic Kosmowski/Desktop/SQS_Linux/OM.Ordinal.Tellspec')
write.csv(Results, 'Results.OM.Ordinal.Tellspec.csv')


# pH Binary - SCIO ----
rm(list=ls()); load ("SQS_all.Rdata"); 
data <- SCIO

data$pH_rec <- ifelse (data$pH <= 5.5, 1, 0) # Oversampling needed
data <- data [, -c(1:9)] # Drop Non-NIR data 
data <- data [, c(332, 1:331)]; names(data)[1] <- 'Predictor'

# Step 1.b Pre-proccessing methods into a list
data$Predictor <- factor(data$Predictor)
data.train <- data
Spc <- data.train [, 2:ncol(data.train)]; Spc <- data.matrix(Spc); 
Predictor <- data.train [, 1]

# Extracting Discrete Wavelet Transform (DWT) coefficients (with Haar filter)
Spc <- data [, -1]

wtData <- NULL
for (i in 1:nrow(Spc)) {
  a <- t(Spc[i,])
  wt <- dwt(a, filter='haar', boundary='periodic')
  wtData <- rbind(wtData, unlist(c(wt@W,wt@V[[wt@level]])))
}

wt <- as.data.frame(cbind (Predictor, wtData))

# NIR pre processing methods
PreProcess <- function (Spc, Predictor) {
  
  snv <<- standardNormalVariate (Spc);  snv <<- cbind (Predictor, snv) 
  snv1D <<- t(diff(t(snv [,-1]),differences=1)); snv1D <<- cbind (Predictor, snv1D) # SNV + 1st derivative
  snv2D <<- t(diff(t(snv [,-1]),differences=2)); snv2D <<- cbind (Predictor, snv2D) # SNV + 2nd derivative
  d1 <<-t (diff(t(Spc),differences=1)); d1 <<- cbind (Predictor, d1) # First derivative 
  d2 <<-t (diff(t(Spc),differences=2)); d2 <<- cbind (Predictor, d2) # Second derivative
  sg <<- savitzkyGolay (Spc, p=2, w=11, m=0); sg <<- cbind (Predictor, sg) # Savitzky-Golay
  snvsg <<- savitzkyGolay (snv [,-1], p=2, w=11, m=0); snvsg <<- cbind (Predictor, snvsg)
  sgd1 <<- gapDer (Spc,m=1, w=11, s=10); sgd1 <<- cbind (Predictor, sgd1) # Savitzky-Golay + Gap-segment derivative (gapDer) algorithms
  sg.D1W5 <<- savitzkyGolay (Spc, p=2, w=5, m=1); sg.D1W5 <<- cbind (Predictor, sg.D1W5) # Savitzky-Golay filter - 1st derivative - window size=5 (D1W5) 
  sg.D1W11 <<- savitzkyGolay (Spc, p=2, w=11, m=1); sg.D1W11 <<- cbind (Predictor, sg.D1W11) # Savitzky-Golay filter - 1st derivative - window size=11 (D1W11)
  sg.D2W5 <<- savitzkyGolay (Spc, p=2, w=5, m=2); sg.D2W5 <<- cbind (Predictor, sg.D2W5) # Savitzky-Golay filter - 2nd derivative - window size=5 (D2W5)
  sg.D2W11 <<- savitzkyGolay (Spc, p=2, w=11, m=2); sg.D2W11 <<- cbind (Predictor, sg.D2W11) # Savitzky-Golay filter - 2nd derivative - window size=11 (D2W11)
  
  data <<- as.data.frame(cbind (Predictor, Spc)); 
  snv <<- as.data.frame (snv);
  snv1D <<- as.data.frame (snv1D); 
  snv2D <<- as.data.frame (snv2D); 
  d1 <<- as.data.frame (d1); 
  d2 <<- as.data.frame (d2); 
  sg <<- as.data.frame (sg); 
  snvsg <<- as.data.frame (snvsg); 
  sgd1 <<- as.data.frame (sgd1); 
  sg.D1W5 <<- as.data.frame (sg.D1W5);
  sg.D1W11 <<- as.data.frame (sg.D1W11);
  sg.D2W5 <<- as.data.frame (sg.D2W5); 
  sg.D2W11 <<- as.data.frame (sg.D2W11);
} 

PreProcess (Spc, Predictor)

# Compile into list
Processed <- list (data, snv, snv1D, snv2D, d1, d2, sg, snvsg, sgd1, sg.D1W5, sg.D1W11, sg.D2W5, sg.D2W11, wt)
Processed <- setNames(Processed,  c('data', 'snv', 'snv1D', 'snv2D', 'd1', 'd2', 'sg', 'snvsg', 'sgd1', 'sg.D1W5', 'sg.D1W11', 'sg.D2W5', 'sg.D2W11', 'wt'))
rm(list=setdiff(ls(), c("Processed", "data")))

for (i in seq_along(Processed)){
  Processed[[i]]$Predictor <- factor (Processed[[i]]$Predictor)
}

# Step 2. Apply algos to all pre-processed datasets
# Step 2.b SMOTE oversampling
CV_10 <- trainControl (method="cv", number=10, savePredictions = TRUE , sampling = "smote")

set.seed(357); model_cat1 <- lapply(Processed, function(i) {m <- train (i[, -1], i[, 1], method="pls", tuneLength = 100,  preProc = c('center','scale'), trControl=CV_10)})
set.seed(357); model_cat2 <- lapply(Processed, function(i) {m <- train (i[, -1], i[, 1], method="rf", tuneLength = 5, trControl=CV_10)})
set.seed(357); model_cat3 <- lapply(Processed, function(i) {m <- train (i[, -1], i[, 1], method="avNNet", tuneLength = 7, trControl=CV_10)})
set.seed(357); model_cat4 <- lapply(Processed, function(i) {m <- train (i[, -1], i[, 1], method="svmPoly", tuneLength = 5,  trControl=CV_10)})
set.seed(357); model_cat5 <- lapply(Processed, function(i) {m <- train (i[, -1], i[, 1], method="pcaNNet", tuneLength = 5,  trControl=CV_10)})
set.seed(357); model_cat6 <- lapply(Processed, function(i) {m <- train (i[, -1], i[, 1], method="LogitBoost", tuneLength = 5,  trControl=CV_10)})

# CLASSIFICATION - Extract Overall Accuracy
Results.pls <- c(); for (i in seq_along(model_cat1)){Results.pls[[i]] <- max(model_cat1[[i]]$results$Accuracy)}
Results.rf <- c(); for (i in seq_along(model_cat2)){Results.rf[[i]] <- max(model_cat2[[i]]$results$Accuracy)}
Results.avNNet <- c(); for (i in seq_along(model_cat3)){Results.avNNet[[i]] <- max(model_cat3[[i]]$results$Accuracy [!is.na(model_cat3[[i]]$results$Accuracy)])}
Results.svmPoly <- c(); for (i in seq_along(model_cat4)){Results.svmPoly[[i]] <- max(model_cat4[[i]]$results$Accuracy)}
Results.pcaNNet <- c(); for (i in seq_along(model_cat5)){Results.pcaNNet[[i]] <- max(model_cat5[[i]]$results$Accuracy [!is.na(model_cat5[[i]]$results$Accuracy)])}
Results.LogitBoost <- c(); for (i in seq_along(model_cat6)){Results.LogitBoost[[i]] <- max(model_cat6[[i]]$results$Accuracy)}

Results <- cbind (Results.pls, Results.rf, Results.avNNet, Results.svmPoly, Results.pcaNNet, Results.LogitBoost)
Results <- as.data.frame(Results)

# CLASSIFICATION - Extract % TRUE detected (specificity)
Results.TRUE.pls <- c(); for (i in seq_along(model_cat1)){Results.TRUE.pls[[i]] <- confusionMatrix(model_cat1[[i]]); Results.TRUE.pls[[i]] <- Results.TRUE.pls[[i]]$table [2,2] }
Results.TRUE.rf <- c(); for (i in seq_along(model_cat2)){Results.TRUE.rf[[i]] <- confusionMatrix(model_cat2[[i]]); Results.TRUE.rf[[i]] <- Results.TRUE.rf[[i]]$table [2,2]}
Results.TRUE.avNNet <- c(); for (i in seq_along(model_cat3)){Results.TRUE.avNNet[[i]] <- confusionMatrix(model_cat3[[i]]); Results.TRUE.avNNet[[i]] <- Results.TRUE.avNNet[[i]]$table [2,2]}
Results.TRUE.svmPoly <- c(); for (i in seq_along(model_cat4)){Results.TRUE.svmPoly[[i]] <- confusionMatrix(model_cat4[[i]]); Results.TRUE.svmPoly[[i]] <- Results.TRUE.svmPoly[[i]]$table [2,2]}
Results.TRUE.pcaNNet <- c(); for (i in seq_along(model_cat5)){Results.TRUE.pcaNNet[[i]] <- confusionMatrix(model_cat5[[i]]); Results.TRUE.pcaNNet[[i]] <- Results.TRUE.pcaNNet[[i]]$table [2,2]}
Results.TRUE.LogitBoost <- c(); for (i in seq_along(model_cat6)){Results.TRUE.LogitBoost[[i]] <- confusionMatrix(model_cat6[[i]]); Results.TRUE.LogitBoost[[i]] <- Results.TRUE.LogitBoost[[i]]$table [2,2]}

Results.TRUE.pls <- as.data.frame(Results.TRUE.pls); Results.TRUE.pls <- t(Results.TRUE.pls)
Results.TRUE.rf <- as.data.frame(Results.TRUE.rf); Results.TRUE.rf <- t(Results.TRUE.rf)
Results.TRUE.avNNet <- as.data.frame(Results.TRUE.avNNet); Results.TRUE.avNNet <- t(Results.TRUE.avNNet)
Results.TRUE.svmPoly <- as.data.frame(Results.TRUE.svmPoly); Results.TRUE.svmPoly <- t(Results.TRUE.svmPoly)
Results.TRUE.pcaNNet <- as.data.frame(Results.TRUE.pcaNNet); Results.TRUE.pcaNNet <- t(Results.TRUE.pcaNNet)
Results.TRUE.LogitBoost <- as.data.frame(Results.TRUE.LogitBoost); Results.TRUE.LogitBoost <- t(Results.TRUE.LogitBoost)

Sample <- round(prop.table(table(data$Predictor)),2) # Gives % TRUE. If TRUE = CM[2,2] then 100% accuracy
Results.TRUE <- cbind (Results.TRUE.pls, Results.TRUE.rf, Results.TRUE.avNNet, Results.TRUE.svmPoly, Results.TRUE.pcaNNet, Results.TRUE.LogitBoost)
Results.TRUE <- as.data.frame(Results.TRUE)
Results.TRUE$Sample <- as.vector (Sample[2]) # Extract value, not name

# Step 3. Compile and name after Predictor / Pre-processing or not / Feature selection or not
Results$Method <- c('data', 'snv', 'snv1D', 'snv2D', 'd1', 'd2', 'sg', 'snvsg', 'sgd1', 'sg.D1W5', 'sg.D1W11', 'sg.D2W5', 'sg.D2W11', 'wt')
Results <- Results [, c(7, 1:6)]

Results.TRUE$Method <- c('data', 'snv', 'snv1D', 'snv2D', 'd1', 'd2', 'sg', 'snvsg', 'sgd1', 'sg.D1W5', 'sg.D1W11', 'sg.D2W5', 'sg.D2W11', 'wt')
Results.TRUE <- Results.TRUE [, c(7, 1:6)]

save.image('C:/Users/Frederic Kosmowski/Desktop/SQS_Linux/pH.Binary.SCIO')
write.csv(Results.TRUE, 'Results.pH.Binary.SCIO.csv')


# pH Binary - TellSpec ----
rm(list=ls()); load ("SQS_all.Rdata"); 
data <- Tellspec

# pH binary - Strongly Acidic soils
data$pH_rec <- ifelse (data$pH <= 5.5, 1, 0) # Oversampling needed
data <- data [, -c(1:9)] # Drop Non-NIR data 
data <- data [, c(257, 1:256)]; names(data)[1] <- 'Predictor'

# Step 1.b Pre-proccessing methods into a list
data$Predictor <- factor(data$Predictor)
data.train <- data
Spc <- data.train [, 2:ncol(data.train)]; Spc <- data.matrix(Spc); 
Predictor <- data.train [, 1]

# Extracting Discrete Wavelet Transform (DWT) coefficients (with Haar filter)
Spc <- data [, -1]

wtData <- NULL
for (i in 1:nrow(Spc)) {
  a <- t(Spc[i,])
  wt <- dwt(a, filter='haar', boundary='periodic')
  wtData <- rbind(wtData, unlist(c(wt@W,wt@V[[wt@level]])))
}

wt <- as.data.frame(cbind (Predictor, wtData))

# NIR pre processing methods
PreProcess <- function (Spc, Predictor) {
  
  snv <<- standardNormalVariate (Spc);  snv <<- cbind (Predictor, snv) 
  snv1D <<- t(diff(t(snv [,-1]),differences=1)); snv1D <<- cbind (Predictor, snv1D) # SNV + 1st derivative
  snv2D <<- t(diff(t(snv [,-1]),differences=2)); snv2D <<- cbind (Predictor, snv2D) # SNV + 2nd derivative
  d1 <<-t (diff(t(Spc),differences=1)); d1 <<- cbind (Predictor, d1) # First derivative 
  d2 <<-t (diff(t(Spc),differences=2)); d2 <<- cbind (Predictor, d2) # Second derivative
  sg <<- savitzkyGolay (Spc, p=2, w=11, m=0); sg <<- cbind (Predictor, sg) # Savitzky-Golay
  snvsg <<- savitzkyGolay (snv [,-1], p=2, w=11, m=0); snvsg <<- cbind (Predictor, snvsg)
  sgd1 <<- gapDer (Spc,m=1, w=11, s=10); sgd1 <<- cbind (Predictor, sgd1) # Savitzky-Golay + Gap-segment derivative (gapDer) algorithms
  sg.D1W5 <<- savitzkyGolay (Spc, p=2, w=5, m=1); sg.D1W5 <<- cbind (Predictor, sg.D1W5) # Savitzky-Golay filter - 1st derivative - window size=5 (D1W5) 
  sg.D1W11 <<- savitzkyGolay (Spc, p=2, w=11, m=1); sg.D1W11 <<- cbind (Predictor, sg.D1W11) # Savitzky-Golay filter - 1st derivative - window size=11 (D1W11)
  sg.D2W5 <<- savitzkyGolay (Spc, p=2, w=5, m=2); sg.D2W5 <<- cbind (Predictor, sg.D2W5) # Savitzky-Golay filter - 2nd derivative - window size=5 (D2W5)
  sg.D2W11 <<- savitzkyGolay (Spc, p=2, w=11, m=2); sg.D2W11 <<- cbind (Predictor, sg.D2W11) # Savitzky-Golay filter - 2nd derivative - window size=11 (D2W11)
  
  data <<- as.data.frame(cbind (Predictor, Spc)); 
  snv <<- as.data.frame (snv);
  snv1D <<- as.data.frame (snv1D); 
  snv2D <<- as.data.frame (snv2D); 
  d1 <<- as.data.frame (d1); 
  d2 <<- as.data.frame (d2); 
  sg <<- as.data.frame (sg); 
  snvsg <<- as.data.frame (snvsg); 
  sgd1 <<- as.data.frame (sgd1); 
  sg.D1W5 <<- as.data.frame (sg.D1W5);
  sg.D1W11 <<- as.data.frame (sg.D1W11);
  sg.D2W5 <<- as.data.frame (sg.D2W5); 
  sg.D2W11 <<- as.data.frame (sg.D2W11);
} 

PreProcess (Spc, Predictor)

# Compile into list
Processed <- list (data, snv, snv1D, snv2D, d1, d2, sg, snvsg, sgd1, sg.D1W5, sg.D1W11, sg.D2W5, sg.D2W11, wt)
Processed <- setNames(Processed,  c('data', 'snv', 'snv1D', 'snv2D', 'd1', 'd2', 'sg', 'snvsg', 'sgd1', 'sg.D1W5', 'sg.D1W11', 'sg.D2W5', 'sg.D2W11', 'wt'))
rm(list=setdiff(ls(), c("Processed", "data")))

for (i in seq_along(Processed)){
  Processed[[i]]$Predictor <- factor (Processed[[i]]$Predictor)
}

# Step 2. Apply algos to all pre-processed datasets
# Step 2.b SMOTE oversampling
CV_10 <- trainControl (method="cv", number=10, savePredictions = TRUE , sampling = "smote")

set.seed(357); model_cat1 <- lapply(Processed, function(i) {m <- train (i[, -1], i[, 1], method="pls", tuneLength = 100,  preProc = c('center','scale'), trControl=CV_10)})
set.seed(357); model_cat2 <- lapply(Processed, function(i) {m <- train (i[, -1], i[, 1], method="rf", tuneLength = 5, trControl=CV_10)})
set.seed(357); model_cat3 <- lapply(Processed, function(i) {m <- train (i[, -1], i[, 1], method="avNNet", tuneLength = 7, trControl=CV_10)})
set.seed(357); model_cat4 <- lapply(Processed, function(i) {m <- train (i[, -1], i[, 1], method="svmPoly", tuneLength = 5,  trControl=CV_10)})
set.seed(357); model_cat5 <- lapply(Processed, function(i) {m <- train (i[, -1], i[, 1], method="pcaNNet", tuneLength = 5,  trControl=CV_10)})
set.seed(357); model_cat6 <- lapply(Processed, function(i) {m <- train (i[, -1], i[, 1], method="LogitBoost", tuneLength = 5,  trControl=CV_10)})

# CLASSIFICATION - Extract Overall Accuracy
Results.pls <- c(); for (i in seq_along(model_cat1)){Results.pls[[i]] <- max(model_cat1[[i]]$results$Accuracy)}
Results.rf <- c(); for (i in seq_along(model_cat2)){Results.rf[[i]] <- max(model_cat2[[i]]$results$Accuracy)}
Results.avNNet <- c(); for (i in seq_along(model_cat3)){Results.avNNet[[i]] <- max(model_cat3[[i]]$results$Accuracy [!is.na(model_cat3[[i]]$results$Accuracy)])}
Results.svmPoly <- c(); for (i in seq_along(model_cat4)){Results.svmPoly[[i]] <- max(model_cat4[[i]]$results$Accuracy)}
Results.pcaNNet <- c(); for (i in seq_along(model_cat5)){Results.pcaNNet[[i]] <- max(model_cat5[[i]]$results$Accuracy [!is.na(model_cat5[[i]]$results$Accuracy)])}
Results.LogitBoost <- c(); for (i in seq_along(model_cat6)){Results.LogitBoost[[i]] <- max(model_cat6[[i]]$results$Accuracy)}

Results <- cbind (Results.pls, Results.rf, Results.avNNet, Results.svmPoly, Results.pcaNNet, Results.LogitBoost)
Results <- as.data.frame(Results)

# CLASSIFICATION - Extract % TRUE detected (specificity)
Results.TRUE.pls <- c(); for (i in seq_along(model_cat1)){Results.TRUE.pls[[i]] <- confusionMatrix(model_cat1[[i]]); Results.TRUE.pls[[i]] <- Results.TRUE.pls[[i]]$table [2,2] }
Results.TRUE.rf <- c(); for (i in seq_along(model_cat2)){Results.TRUE.rf[[i]] <- confusionMatrix(model_cat2[[i]]); Results.TRUE.rf[[i]] <- Results.TRUE.rf[[i]]$table [2,2]}
Results.TRUE.avNNet <- c(); for (i in seq_along(model_cat3)){Results.TRUE.avNNet[[i]] <- confusionMatrix(model_cat3[[i]]); Results.TRUE.avNNet[[i]] <- Results.TRUE.avNNet[[i]]$table [2,2]}
Results.TRUE.svmPoly <- c(); for (i in seq_along(model_cat4)){Results.TRUE.svmPoly[[i]] <- confusionMatrix(model_cat4[[i]]); Results.TRUE.svmPoly[[i]] <- Results.TRUE.svmPoly[[i]]$table [2,2]}
Results.TRUE.pcaNNet <- c(); for (i in seq_along(model_cat5)){Results.TRUE.pcaNNet[[i]] <- confusionMatrix(model_cat5[[i]]); Results.TRUE.pcaNNet[[i]] <- Results.TRUE.pcaNNet[[i]]$table [2,2]}
Results.TRUE.LogitBoost <- c(); for (i in seq_along(model_cat6)){Results.TRUE.LogitBoost[[i]] <- confusionMatrix(model_cat6[[i]]); Results.TRUE.LogitBoost[[i]] <- Results.TRUE.LogitBoost[[i]]$table [2,2]}

Results.TRUE.pls <- as.data.frame(Results.TRUE.pls); Results.TRUE.pls <- t(Results.TRUE.pls)
Results.TRUE.rf <- as.data.frame(Results.TRUE.rf); Results.TRUE.rf <- t(Results.TRUE.rf)
Results.TRUE.avNNet <- as.data.frame(Results.TRUE.avNNet); Results.TRUE.avNNet <- t(Results.TRUE.avNNet)
Results.TRUE.svmPoly <- as.data.frame(Results.TRUE.svmPoly); Results.TRUE.svmPoly <- t(Results.TRUE.svmPoly)
Results.TRUE.pcaNNet <- as.data.frame(Results.TRUE.pcaNNet); Results.TRUE.pcaNNet <- t(Results.TRUE.pcaNNet)
Results.TRUE.LogitBoost <- as.data.frame(Results.TRUE.LogitBoost); Results.TRUE.LogitBoost <- t(Results.TRUE.LogitBoost)

Sample <- round(prop.table(table(data$Predictor)),2) # Gives % TRUE. If TRUE = CM[2,2] then 100% accuracy
Results.TRUE <- cbind (Results.TRUE.pls, Results.TRUE.rf, Results.TRUE.avNNet, Results.TRUE.svmPoly, Results.TRUE.pcaNNet, Results.TRUE.LogitBoost)
Results.TRUE <- as.data.frame(Results.TRUE)
Results.TRUE$Sample <- as.vector (Sample[2]) # Extract value, not name

# Step 3. Compile and name after Predictor / Pre-processing or not / Feature selection or not
Results$Method <- c('data', 'snv', 'snv1D', 'snv2D', 'd1', 'd2', 'sg', 'snvsg', 'sgd1', 'sg.D1W5', 'sg.D1W11', 'sg.D2W5', 'sg.D2W11', 'wt')
Results <- Results [, c(7, 1:6)]

Results.TRUE$Method <- c('data', 'snv', 'snv1D', 'snv2D', 'd1', 'd2', 'sg', 'snvsg', 'sgd1', 'sg.D1W5', 'sg.D1W11', 'sg.D2W5', 'sg.D2W11', 'wt')
Results.TRUE <- Results.TRUE [, c(7, 1:6)]

save.image('C:/Users/Frederic Kosmowski/Desktop/SQS_Linux/pH.Binary.Tellspec')
write.csv(Results.TRUE, 'Results.pH.Binary.Tellspec.csv')


# Texture Binary - SCIO ----
rm(list=ls()); load ("SQS_all.Rdata"); 
data <- SCIO

# % sand binary - oversampling needed
data$Texture_bin <- ifelse (data$Texture %in% c('Sandy loam','Sandy Loam','Sandy loam'), TRUE, FALSE)
data <- data [, -c(1:9)]
data <- data [, c(332, 1:331)]; names(data)[1] <- 'Predictor'

# Step 1.b Pre-proccessing methods into a list
data$Predictor <- factor(data$Predictor)
data.train <- data
Spc <- data.train [, 2:ncol(data.train)]; Spc <- data.matrix(Spc); 
Predictor <- data.train [, 1]

# Extracting Discrete Wavelet Transform (DWT) coefficients (with Haar filter)
Spc <- data [, -1]

wtData <- NULL
for (i in 1:nrow(Spc)) {
  a <- t(Spc[i,])
  wt <- dwt(a, filter='haar', boundary='periodic')
  wtData <- rbind(wtData, unlist(c(wt@W,wt@V[[wt@level]])))
}

wt <- as.data.frame(cbind (Predictor, wtData))

# NIR pre processing methods
PreProcess <- function (Spc, Predictor) {
  
  snv <<- standardNormalVariate (Spc);  snv <<- cbind (Predictor, snv) 
  snv1D <<- t(diff(t(snv [,-1]),differences=1)); snv1D <<- cbind (Predictor, snv1D) # SNV + 1st derivative
  snv2D <<- t(diff(t(snv [,-1]),differences=2)); snv2D <<- cbind (Predictor, snv2D) # SNV + 2nd derivative
  d1 <<-t (diff(t(Spc),differences=1)); d1 <<- cbind (Predictor, d1) # First derivative 
  d2 <<-t (diff(t(Spc),differences=2)); d2 <<- cbind (Predictor, d2) # Second derivative
  sg <<- savitzkyGolay (Spc, p=2, w=11, m=0); sg <<- cbind (Predictor, sg) # Savitzky-Golay
  snvsg <<- savitzkyGolay (snv [,-1], p=2, w=11, m=0); snvsg <<- cbind (Predictor, snvsg)
  sgd1 <<- gapDer (Spc,m=1, w=11, s=10); sgd1 <<- cbind (Predictor, sgd1) # Savitzky-Golay + Gap-segment derivative (gapDer) algorithms
  sg.D1W5 <<- savitzkyGolay (Spc, p=2, w=5, m=1); sg.D1W5 <<- cbind (Predictor, sg.D1W5) # Savitzky-Golay filter - 1st derivative - window size=5 (D1W5) 
  sg.D1W11 <<- savitzkyGolay (Spc, p=2, w=11, m=1); sg.D1W11 <<- cbind (Predictor, sg.D1W11) # Savitzky-Golay filter - 1st derivative - window size=11 (D1W11)
  sg.D2W5 <<- savitzkyGolay (Spc, p=2, w=5, m=2); sg.D2W5 <<- cbind (Predictor, sg.D2W5) # Savitzky-Golay filter - 2nd derivative - window size=5 (D2W5)
  sg.D2W11 <<- savitzkyGolay (Spc, p=2, w=11, m=2); sg.D2W11 <<- cbind (Predictor, sg.D2W11) # Savitzky-Golay filter - 2nd derivative - window size=11 (D2W11)
  
  data <<- as.data.frame(cbind (Predictor, Spc)); 
  snv <<- as.data.frame (snv);
  snv1D <<- as.data.frame (snv1D); 
  snv2D <<- as.data.frame (snv2D); 
  d1 <<- as.data.frame (d1); 
  d2 <<- as.data.frame (d2); 
  sg <<- as.data.frame (sg); 
  snvsg <<- as.data.frame (snvsg); 
  sgd1 <<- as.data.frame (sgd1); 
  sg.D1W5 <<- as.data.frame (sg.D1W5);
  sg.D1W11 <<- as.data.frame (sg.D1W11);
  sg.D2W5 <<- as.data.frame (sg.D2W5); 
  sg.D2W11 <<- as.data.frame (sg.D2W11);
} 

PreProcess (Spc, Predictor)

# Compile into list
Processed <- list (data, snv, snv1D, snv2D, d1, d2, sg, snvsg, sgd1, sg.D1W5, sg.D1W11, sg.D2W5, sg.D2W11, wt)
Processed <- setNames(Processed,  c('data', 'snv', 'snv1D', 'snv2D', 'd1', 'd2', 'sg', 'snvsg', 'sgd1', 'sg.D1W5', 'sg.D1W11', 'sg.D2W5', 'sg.D2W11', 'wt'))
rm(list=setdiff(ls(), c("Processed", "data")))

for (i in seq_along(Processed)){
  Processed[[i]]$Predictor <- factor (Processed[[i]]$Predictor)
}

# Step 2. Apply algos to all pre-processed datasets
# Step 2.b SMOTE oversampling
CV_10 <- trainControl (method="cv", number=10, savePredictions = TRUE , sampling = "smote")

set.seed(357); model_cat1 <- lapply(Processed, function(i) {m <- train (i[, -1], i[, 1], method="pls", tuneLength = 100,  preProc = c('center','scale'), trControl=CV_10)})
set.seed(357); model_cat2 <- lapply(Processed, function(i) {m <- train (i[, -1], i[, 1], method="rf", tuneLength = 5, trControl=CV_10)})
set.seed(357); model_cat3 <- lapply(Processed, function(i) {m <- train (i[, -1], i[, 1], method="avNNet", tuneLength = 7, trControl=CV_10)})
set.seed(357); model_cat4 <- lapply(Processed, function(i) {m <- train (i[, -1], i[, 1], method="svmPoly", tuneLength = 5,  trControl=CV_10)})
set.seed(357); model_cat5 <- lapply(Processed, function(i) {m <- train (i[, -1], i[, 1], method="pcaNNet", tuneLength = 5,  trControl=CV_10)})
set.seed(357); model_cat6 <- lapply(Processed, function(i) {m <- train (i[, -1], i[, 1], method="LogitBoost", tuneLength = 5,  trControl=CV_10)})

# CLASSIFICATION - Extract Overall Accuracy
Results.pls <- c(); for (i in seq_along(model_cat1)){Results.pls[[i]] <- max(model_cat1[[i]]$results$Accuracy)}
Results.rf <- c(); for (i in seq_along(model_cat2)){Results.rf[[i]] <- max(model_cat2[[i]]$results$Accuracy)}
Results.avNNet <- c(); for (i in seq_along(model_cat3)){Results.avNNet[[i]] <- max(model_cat3[[i]]$results$Accuracy [!is.na(model_cat3[[i]]$results$Accuracy)])}
Results.svmPoly <- c(); for (i in seq_along(model_cat4)){Results.svmPoly[[i]] <- max(model_cat4[[i]]$results$Accuracy)}
Results.pcaNNet <- c(); for (i in seq_along(model_cat5)){Results.pcaNNet[[i]] <- max(model_cat5[[i]]$results$Accuracy [!is.na(model_cat5[[i]]$results$Accuracy)])}
Results.LogitBoost <- c(); for (i in seq_along(model_cat6)){Results.LogitBoost[[i]] <- max(model_cat6[[i]]$results$Accuracy)}

Results <- cbind (Results.pls, Results.rf, Results.avNNet, Results.svmPoly, Results.pcaNNet, Results.LogitBoost)
Results <- as.data.frame(Results)

# CLASSIFICATION - Extract % TRUE detected (specificity)
Results.TRUE.pls <- c(); for (i in seq_along(model_cat1)){Results.TRUE.pls[[i]] <- confusionMatrix(model_cat1[[i]]); Results.TRUE.pls[[i]] <- Results.TRUE.pls[[i]]$table [2,2] }
Results.TRUE.rf <- c(); for (i in seq_along(model_cat2)){Results.TRUE.rf[[i]] <- confusionMatrix(model_cat2[[i]]); Results.TRUE.rf[[i]] <- Results.TRUE.rf[[i]]$table [2,2]}
Results.TRUE.avNNet <- c(); for (i in seq_along(model_cat3)){Results.TRUE.avNNet[[i]] <- confusionMatrix(model_cat3[[i]]); Results.TRUE.avNNet[[i]] <- Results.TRUE.avNNet[[i]]$table [2,2]}
Results.TRUE.svmPoly <- c(); for (i in seq_along(model_cat4)){Results.TRUE.svmPoly[[i]] <- confusionMatrix(model_cat4[[i]]); Results.TRUE.svmPoly[[i]] <- Results.TRUE.svmPoly[[i]]$table [2,2]}
Results.TRUE.pcaNNet <- c(); for (i in seq_along(model_cat5)){Results.TRUE.pcaNNet[[i]] <- confusionMatrix(model_cat5[[i]]); Results.TRUE.pcaNNet[[i]] <- Results.TRUE.pcaNNet[[i]]$table [2,2]}
Results.TRUE.LogitBoost <- c(); for (i in seq_along(model_cat6)){Results.TRUE.LogitBoost[[i]] <- confusionMatrix(model_cat6[[i]]); Results.TRUE.LogitBoost[[i]] <- Results.TRUE.LogitBoost[[i]]$table [2,2]}

Results.TRUE.pls <- as.data.frame(Results.TRUE.pls); Results.TRUE.pls <- t(Results.TRUE.pls)
Results.TRUE.rf <- as.data.frame(Results.TRUE.rf); Results.TRUE.rf <- t(Results.TRUE.rf)
Results.TRUE.avNNet <- as.data.frame(Results.TRUE.avNNet); Results.TRUE.avNNet <- t(Results.TRUE.avNNet)
Results.TRUE.svmPoly <- as.data.frame(Results.TRUE.svmPoly); Results.TRUE.svmPoly <- t(Results.TRUE.svmPoly)
Results.TRUE.pcaNNet <- as.data.frame(Results.TRUE.pcaNNet); Results.TRUE.pcaNNet <- t(Results.TRUE.pcaNNet)
Results.TRUE.LogitBoost <- as.data.frame(Results.TRUE.LogitBoost); Results.TRUE.LogitBoost <- t(Results.TRUE.LogitBoost)

Sample <- round(prop.table(table(data$Predictor)),2) # Gives % TRUE. If TRUE = CM[2,2] then 100% accuracy
Results.TRUE <- cbind (Results.TRUE.pls, Results.TRUE.rf, Results.TRUE.avNNet, Results.TRUE.svmPoly, Results.TRUE.pcaNNet, Results.TRUE.LogitBoost)
Results.TRUE <- as.data.frame(Results.TRUE)
Results.TRUE$Sample <- as.vector (Sample[2]) # Extract value, not name

# Step 3. Compile and name after Predictor / Pre-processing or not / Feature selection or not
Results$Method <- c('data', 'snv', 'snv1D', 'snv2D', 'd1', 'd2', 'sg', 'snvsg', 'sgd1', 'sg.D1W5', 'sg.D1W11', 'sg.D2W5', 'sg.D2W11', 'wt')
Results <- Results [, c(7, 1:6)]

Results.TRUE$Method <- c('data', 'snv', 'snv1D', 'snv2D', 'd1', 'd2', 'sg', 'snvsg', 'sgd1', 'sg.D1W5', 'sg.D1W11', 'sg.D2W5', 'sg.D2W11', 'wt')
Results.TRUE <- Results.TRUE [, c(7, 1:6)]

save.image('C:/Users/Frederic Kosmowski/Desktop/SQS_Linux/Texture.Binary.SCIO')
write.csv(Results.TRUE, 'Results.Texture.Binary.SCIO.csv')


# Texture Binary - Tellspec ----
rm(list=ls()); load ("SQS_all.Rdata"); 
data <- Tellspec

data$Texture_bin <- ifelse (data$Texture %in% c('Sandy loam','Sandy Loam','Sandy loam'), TRUE, FALSE)
data <- data [, -c(1:9)]
data <- data [, c(257, 1:256)]; names(data)[1] <- 'Predictor'

# Step 1.b Pre-proccessing methods into a list
data$Predictor <- factor(data$Predictor)
data.train <- data
Spc <- data.train [, 2:ncol(data.train)]; Spc <- data.matrix(Spc); 
Predictor <- data.train [, 1]

# Extracting Discrete Wavelet Transform (DWT) coefficients (with Haar filter)
Spc <- data [, -1]

wtData <- NULL
for (i in 1:nrow(Spc)) {
  a <- t(Spc[i,])
  wt <- dwt(a, filter='haar', boundary='periodic')
  wtData <- rbind(wtData, unlist(c(wt@W,wt@V[[wt@level]])))
}

wt <- as.data.frame(cbind (Predictor, wtData))

# NIR pre processing methods
PreProcess <- function (Spc, Predictor) {
  
  snv <<- standardNormalVariate (Spc);  snv <<- cbind (Predictor, snv) 
  snv1D <<- t(diff(t(snv [,-1]),differences=1)); snv1D <<- cbind (Predictor, snv1D) # SNV + 1st derivative
  snv2D <<- t(diff(t(snv [,-1]),differences=2)); snv2D <<- cbind (Predictor, snv2D) # SNV + 2nd derivative
  d1 <<-t (diff(t(Spc),differences=1)); d1 <<- cbind (Predictor, d1) # First derivative 
  d2 <<-t (diff(t(Spc),differences=2)); d2 <<- cbind (Predictor, d2) # Second derivative
  sg <<- savitzkyGolay (Spc, p=2, w=11, m=0); sg <<- cbind (Predictor, sg) # Savitzky-Golay
  snvsg <<- savitzkyGolay (snv [,-1], p=2, w=11, m=0); snvsg <<- cbind (Predictor, snvsg)
  sgd1 <<- gapDer (Spc,m=1, w=11, s=10); sgd1 <<- cbind (Predictor, sgd1) # Savitzky-Golay + Gap-segment derivative (gapDer) algorithms
  sg.D1W5 <<- savitzkyGolay (Spc, p=2, w=5, m=1); sg.D1W5 <<- cbind (Predictor, sg.D1W5) # Savitzky-Golay filter - 1st derivative - window size=5 (D1W5) 
  sg.D1W11 <<- savitzkyGolay (Spc, p=2, w=11, m=1); sg.D1W11 <<- cbind (Predictor, sg.D1W11) # Savitzky-Golay filter - 1st derivative - window size=11 (D1W11)
  sg.D2W5 <<- savitzkyGolay (Spc, p=2, w=5, m=2); sg.D2W5 <<- cbind (Predictor, sg.D2W5) # Savitzky-Golay filter - 2nd derivative - window size=5 (D2W5)
  sg.D2W11 <<- savitzkyGolay (Spc, p=2, w=11, m=2); sg.D2W11 <<- cbind (Predictor, sg.D2W11) # Savitzky-Golay filter - 2nd derivative - window size=11 (D2W11)
  
  data <<- as.data.frame(cbind (Predictor, Spc)); 
  snv <<- as.data.frame (snv);
  snv1D <<- as.data.frame (snv1D); 
  snv2D <<- as.data.frame (snv2D); 
  d1 <<- as.data.frame (d1); 
  d2 <<- as.data.frame (d2); 
  sg <<- as.data.frame (sg); 
  snvsg <<- as.data.frame (snvsg); 
  sgd1 <<- as.data.frame (sgd1); 
  sg.D1W5 <<- as.data.frame (sg.D1W5);
  sg.D1W11 <<- as.data.frame (sg.D1W11);
  sg.D2W5 <<- as.data.frame (sg.D2W5); 
  sg.D2W11 <<- as.data.frame (sg.D2W11);
} 

PreProcess (Spc, Predictor)

# Compile into list
Processed <- list (data, snv, snv1D, snv2D, d1, d2, sg, snvsg, sgd1, sg.D1W5, sg.D1W11, sg.D2W5, sg.D2W11, wt)
Processed <- setNames(Processed,  c('data', 'snv', 'snv1D', 'snv2D', 'd1', 'd2', 'sg', 'snvsg', 'sgd1', 'sg.D1W5', 'sg.D1W11', 'sg.D2W5', 'sg.D2W11', 'wt'))
rm(list=setdiff(ls(), c("Processed", "data")))

for (i in seq_along(Processed)){
  Processed[[i]]$Predictor <- factor (Processed[[i]]$Predictor)
}

# Step 2. Apply algos to all pre-processed datasets
# Step 2.b SMOTE oversampling
CV_10 <- trainControl (method="cv", number=10, savePredictions = TRUE , sampling = "smote")

set.seed(357); model_cat1 <- lapply(Processed, function(i) {m <- train (i[, -1], i[, 1], method="pls", tuneLength = 100,  preProc = c('center','scale'), trControl=CV_10)})
set.seed(357); model_cat2 <- lapply(Processed, function(i) {m <- train (i[, -1], i[, 1], method="rf", tuneLength = 5, trControl=CV_10)})
set.seed(357); model_cat3 <- lapply(Processed, function(i) {m <- train (i[, -1], i[, 1], method="avNNet", tuneLength = 7, trControl=CV_10)})
set.seed(357); model_cat4 <- lapply(Processed, function(i) {m <- train (i[, -1], i[, 1], method="svmPoly", tuneLength = 5,  trControl=CV_10)})
set.seed(357); model_cat5 <- lapply(Processed, function(i) {m <- train (i[, -1], i[, 1], method="pcaNNet", tuneLength = 5,  trControl=CV_10)})
set.seed(357); model_cat6 <- lapply(Processed, function(i) {m <- train (i[, -1], i[, 1], method="LogitBoost", tuneLength = 5,  trControl=CV_10)})

# CLASSIFICATION - Extract Overall Accuracy
Results.pls <- c(); for (i in seq_along(model_cat1)){Results.pls[[i]] <- max(model_cat1[[i]]$results$Accuracy)}
Results.rf <- c(); for (i in seq_along(model_cat2)){Results.rf[[i]] <- max(model_cat2[[i]]$results$Accuracy)}
Results.avNNet <- c(); for (i in seq_along(model_cat3)){Results.avNNet[[i]] <- max(model_cat3[[i]]$results$Accuracy [!is.na(model_cat3[[i]]$results$Accuracy)])}
Results.svmPoly <- c(); for (i in seq_along(model_cat4)){Results.svmPoly[[i]] <- max(model_cat4[[i]]$results$Accuracy)}
Results.pcaNNet <- c(); for (i in seq_along(model_cat5)){Results.pcaNNet[[i]] <- max(model_cat5[[i]]$results$Accuracy [!is.na(model_cat5[[i]]$results$Accuracy)])}
Results.LogitBoost <- c(); for (i in seq_along(model_cat6)){Results.LogitBoost[[i]] <- max(model_cat6[[i]]$results$Accuracy)}

Results <- cbind (Results.pls, Results.rf, Results.avNNet, Results.svmPoly, Results.pcaNNet, Results.LogitBoost)
Results <- as.data.frame(Results)

# CLASSIFICATION - Extract % TRUE detected (specificity)
Results.TRUE.pls <- c(); for (i in seq_along(model_cat1)){Results.TRUE.pls[[i]] <- confusionMatrix(model_cat1[[i]]); Results.TRUE.pls[[i]] <- Results.TRUE.pls[[i]]$table [2,2] }
Results.TRUE.rf <- c(); for (i in seq_along(model_cat2)){Results.TRUE.rf[[i]] <- confusionMatrix(model_cat2[[i]]); Results.TRUE.rf[[i]] <- Results.TRUE.rf[[i]]$table [2,2]}
Results.TRUE.avNNet <- c(); for (i in seq_along(model_cat3)){Results.TRUE.avNNet[[i]] <- confusionMatrix(model_cat3[[i]]); Results.TRUE.avNNet[[i]] <- Results.TRUE.avNNet[[i]]$table [2,2]}
Results.TRUE.svmPoly <- c(); for (i in seq_along(model_cat4)){Results.TRUE.svmPoly[[i]] <- confusionMatrix(model_cat4[[i]]); Results.TRUE.svmPoly[[i]] <- Results.TRUE.svmPoly[[i]]$table [2,2]}
Results.TRUE.pcaNNet <- c(); for (i in seq_along(model_cat5)){Results.TRUE.pcaNNet[[i]] <- confusionMatrix(model_cat5[[i]]); Results.TRUE.pcaNNet[[i]] <- Results.TRUE.pcaNNet[[i]]$table [2,2]}
Results.TRUE.LogitBoost <- c(); for (i in seq_along(model_cat6)){Results.TRUE.LogitBoost[[i]] <- confusionMatrix(model_cat6[[i]]); Results.TRUE.LogitBoost[[i]] <- Results.TRUE.LogitBoost[[i]]$table [2,2]}

Results.TRUE.pls <- as.data.frame(Results.TRUE.pls); Results.TRUE.pls <- t(Results.TRUE.pls)
Results.TRUE.rf <- as.data.frame(Results.TRUE.rf); Results.TRUE.rf <- t(Results.TRUE.rf)
Results.TRUE.avNNet <- as.data.frame(Results.TRUE.avNNet); Results.TRUE.avNNet <- t(Results.TRUE.avNNet)
Results.TRUE.svmPoly <- as.data.frame(Results.TRUE.svmPoly); Results.TRUE.svmPoly <- t(Results.TRUE.svmPoly)
Results.TRUE.pcaNNet <- as.data.frame(Results.TRUE.pcaNNet); Results.TRUE.pcaNNet <- t(Results.TRUE.pcaNNet)
Results.TRUE.LogitBoost <- as.data.frame(Results.TRUE.LogitBoost); Results.TRUE.LogitBoost <- t(Results.TRUE.LogitBoost)

Sample <- round(prop.table(table(data$Predictor)),2) # Gives % TRUE. If TRUE = CM[2,2] then 100% accuracy
Results.TRUE <- cbind (Results.TRUE.pls, Results.TRUE.rf, Results.TRUE.avNNet, Results.TRUE.svmPoly, Results.TRUE.pcaNNet, Results.TRUE.LogitBoost)
Results.TRUE <- as.data.frame(Results.TRUE)
Results.TRUE$Sample <- as.vector (Sample[2]) # Extract value, not name

# Step 3. Compile and name after Predictor / Pre-processing or not / Feature selection or not
Results$Method <- c('data', 'snv', 'snv1D', 'snv2D', 'd1', 'd2', 'sg', 'snvsg', 'sgd1', 'sg.D1W5', 'sg.D1W11', 'sg.D2W5', 'sg.D2W11', 'wt')
Results <- Results [, c(7, 1:6)]

Results.TRUE$Method <- c('data', 'snv', 'snv1D', 'snv2D', 'd1', 'd2', 'sg', 'snvsg', 'sgd1', 'sg.D1W5', 'sg.D1W11', 'sg.D2W5', 'sg.D2W11', 'wt')
Results.TRUE <- Results.TRUE [, c(7, 1:6)]

save.image('C:/Users/Frederic Kosmowski/Desktop/SQS_Linux/Texture.Binary.Tellspec')
write.csv(Results.TRUE, 'Results.Texture.Binary.Tellspec.csv')


# OM Regression - SCIO ----
data <- SCIO
data <- data [str_sub (data$ID, 1,2) != '03' ,] # Drop EA 03
data$Predictor <- data$OC; data <- data [, -c(1:9)]; data <- data [c(332, 1:331)]

# Step 1.b Pre-proccessing methods into a list
data.train <- data
Spc <- data.train [, 2:ncol(data.train)]; Spc <- data.matrix(Spc); 
Predictor <- data.train [, 1]

# Extracting Discrete Wavelet Transform (DWT) coefficients (with Haar filter)
Spc <- data [, -1]

wtData <- NULL
for (i in 1:nrow(Spc)) {
  a <- t(Spc[i,])
  wt <- dwt(a, filter='haar', boundary='periodic')
  wtData <- rbind(wtData, unlist(c(wt@W,wt@V[[wt@level]])))
}

wt <- as.data.frame(cbind (Predictor, wtData))

# NIR pre processing methods
PreProcess <- function (Spc, Predictor) {
  
  snv <<- standardNormalVariate (Spc);  snv <<- cbind (Predictor, snv) # --------------------------
  snv1D <<- t(diff(t(snv [,-1]),differences=1)); snv1D <<- cbind (Predictor, snv1D) # SNV + 1st derivative
  snv2D <<- t(diff(t(snv [,-1]),differences=2)); snv2D <<- cbind (Predictor, snv2D) # SNV + 2nd derivative
  d1 <<-t (diff(t(Spc),differences=1)); d1 <<- cbind (Predictor, d1) # First derivative 
  d2 <<-t (diff(t(Spc),differences=2)); d2 <<- cbind (Predictor, d2) # Second derivative
  sg <<- savitzkyGolay (Spc, p=2, w=11, m=0); sg <<- cbind (Predictor, sg) # Savitzky-Golay
  snvsg <<- savitzkyGolay (snv [,-1], p=2, w=11, m=0); snvsg <<- cbind (Predictor, snvsg)
  sgd1 <<- gapDer (Spc,m=1, w=11, s=10); sgd1 <<- cbind (Predictor, sgd1) # Savitzky-Golay + Gap-segment derivative (gapDer) algorithms
  sg.D1W5 <<- savitzkyGolay (Spc, p=2, w=5, m=1); sg.D1W5 <<- cbind (Predictor, sg.D1W5) # Savitzky-Golay filter - 1st derivative - window size=5 (D1W5) 
  sg.D1W11 <<- savitzkyGolay (Spc, p=2, w=11, m=1); sg.D1W11 <<- cbind (Predictor, sg.D1W11) # Savitzky-Golay filter - 1st derivative - window size=11 (D1W11)
  sg.D2W5 <<- savitzkyGolay (Spc, p=2, w=5, m=2); sg.D2W5 <<- cbind (Predictor, sg.D2W5) # Savitzky-Golay filter - 2nd derivative - window size=5 (D2W5)
  sg.D2W11 <<- savitzkyGolay (Spc, p=2, w=11, m=2); sg.D2W11 <<- cbind (Predictor, sg.D2W11) # Savitzky-Golay filter - 2nd derivative - window size=11 (D2W11)
  
  data <<- as.data.frame(cbind (Predictor, Spc)); 
  snv <<- as.data.frame (snv);
  snv1D <<- as.data.frame (snv1D); 
  snv2D <<- as.data.frame (snv2D); 
  d1 <<- as.data.frame (d1); 
  d2 <<- as.data.frame (d2); 
  sg <<- as.data.frame (sg); 
  snvsg <<- as.data.frame (snvsg); 
  sgd1 <<- as.data.frame (sgd1); 
  sg.D1W5 <<- as.data.frame (sg.D1W5);
  sg.D1W11 <<- as.data.frame (sg.D1W11);
  sg.D2W5 <<- as.data.frame (sg.D2W5); 
  sg.D2W11 <<- as.data.frame (sg.D2W11);
} 

PreProcess (Spc, Predictor)

# Compile into list
Processed <- list (data, snv, snv1D, snv2D, d1, d2, sg, snvsg, sgd1, sg.D1W5, sg.D1W11, sg.D2W5, sg.D2W11, wt)
Processed <- setNames(Processed,  c('data', 'snv', 'snv1D', 'snv2D', 'd1', 'd2', 'sg', 'snvsg', 'sgd1', 'sg.D1W5', 'sg.D1W11', 'sg.D2W5', 'sg.D2W11', 'wt'))
rm(list=setdiff(ls(), c("Processed", "data")))

# Step 2. Apply algos to all pre-processed datasets
CV_10 <- trainControl (method="cv", number=10, savePredictions = TRUE)

ridgeGrid <- data.frame(.lambda = seq (0, .1, length = 15))
enetGrid <- expand.grid(.lambda = c(0, 0.01, .1), .fraction = seq (.05, 1, length = 20))

set.seed(357); model_reg1 <- lapply(Processed, function(i) {m <- train (i[, -1], i[, 1], method="lm", tuneLength = 100,  preProc = c('center','scale'), trControl=CV_10)})
set.seed(357); model_reg2 <- lapply(Processed, function(i) {m <- train (i[, -1], i[, 1], method="pls", tuneLength = 100,  preProc = c('center','scale'), trControl=CV_10)})
set.seed(357); model_reg3 <- lapply(Processed, function(i) {m <- train (i[, -1], i[, 1], method="ridge", tuneLength = 5, trControl=CV_10)})
set.seed(357); model_reg4 <- lapply(Processed, function(i) {m <- train (i[, -1], i[, 1], method="enet", tuneLength = 100,  preProc = c('center','scale'), trControl=CV_10)})
set.seed(357); model_reg5 <- lapply(Processed, function(i) {m <- train (i[, -1], i[, 1], method="rf", tuneLength = 5, trControl=CV_10)})
set.seed(357); model_reg6 <- lapply(Processed, function(i) {m <- train (i[, -1], i[, 1], method="svmPoly", tuneLength = 5, trControl=CV_10)}) 
set.seed(357); model_reg7 <- lapply(Processed, function(i) {m <- train (i[, -1], i[, 1], method="avNNet", tuneLength = 5, trControl=CV_10)})
set.seed(357); model_reg8 <- lapply(Processed, function(i) {m <- train (i[, -1], i[, 1], method="pcaNNet", tuneLength = 5, trControl=CV_10)})

# Extract RMSE
Results.lm <- c(); for (i in seq_along(model_reg1)) {Results.lm[[i]] <- model_reg1[[i]]$results$RMSE }
Results.pls <- c(); for (i in seq_along(model_reg2)) {Results.pls[[i]] <- min(model_reg2[[i]]$results$RMSE) }
Results.ridge <- c(); for (i in seq_along(model_reg3)) {Results.ridge[[i]] <- min(model_reg3[[i]]$results$RMSE) }
Results.enet <- c(); for (i in seq_along(model_reg4)) {Results.enet[[i]] <- min(model_reg4[[i]]$results$RMSE) }
Results.rf <- c(); for (i in seq_along(model_reg5)) {Results.rf[[i]] <- min(model_reg5[[i]]$results$RMSE) }
Results.svmPoly <- c(); for (i in seq_along(model_reg6)) {Results.svmPoly[[i]] <- min(model_reg6[[i]]$results$RMSE) }
Results.avNNet <- c(); for (i in seq_along(model_reg7)) {Results.avNNet[[i]] <- min(model_reg7[[i]]$results$RMSE [!is.na (model_reg7[[i]]$results$RMSE)]) }
Results.pcaNNet <- c(); for (i in seq_along(model_reg8)) {Results.pcaNNet[[i]] <- min(model_reg8[[i]]$results$RMSE [!is.na (model_reg8[[i]]$results$RMSE)]) }

Results <- cbind (Results.lm, Results.pls, Results.ridge, Results.enet, Results.rf, Results.svmPoly, Results.avNNet, Results.pcaNNet)
Results <- as.data.frame(Results)

save.image("C:/Users/Frederic Kosmowski/Desktop/SQS_Linux/OM.RMSE.SCIO") # SCIO-OM 1-5 - continue later
write.csv (Results, 'Results.OM.Reg.SCIO.csv')

# OM Regression - Tellspec ----
rm(list=ls()); load ("SQS_all.Rdata"); 
data <- Tellspec
data <- data [str_sub (data$ID, 1,2) != '03' ,] # Drop EA 03
data$Predictor <- data$OC; data <- data [, -c(1:9)]; data <- data [, c(257, 1:256)]

# Step 1.b Pre-proccessing methods into a list
data.train <- data
Spc <- data.train [, 2:ncol(data.train)]; Spc <- data.matrix(Spc); 
Predictor <- data.train [, 1]

# Extracting Discrete Wavelet Transform (DWT) coefficients (with Haar filter)
Spc <- data [, -1]

wtData <- NULL
for (i in 1:nrow(Spc)) {
  a <- t(Spc[i,])
  wt <- dwt(a, filter='haar', boundary='periodic')
  wtData <- rbind(wtData, unlist(c(wt@W,wt@V[[wt@level]])))
}

wt <- as.data.frame(cbind (Predictor, wtData))

# NIR pre processing methods
PreProcess <- function (Spc, Predictor) {
  
  snv <<- standardNormalVariate (Spc);  snv <<- cbind (Predictor, snv) # --------------------------
  snv1D <<- t(diff(t(snv [,-1]),differences=1)); snv1D <<- cbind (Predictor, snv1D) # SNV + 1st derivative
  snv2D <<- t(diff(t(snv [,-1]),differences=2)); snv2D <<- cbind (Predictor, snv2D) # SNV + 2nd derivative
  d1 <<-t (diff(t(Spc),differences=1)); d1 <<- cbind (Predictor, d1) # First derivative 
  d2 <<-t (diff(t(Spc),differences=2)); d2 <<- cbind (Predictor, d2) # Second derivative
  sg <<- savitzkyGolay (Spc, p=2, w=11, m=0); sg <<- cbind (Predictor, sg) # Savitzky-Golay
  snvsg <<- savitzkyGolay (snv [,-1], p=2, w=11, m=0); snvsg <<- cbind (Predictor, snvsg)
  sgd1 <<- gapDer (Spc,m=1, w=11, s=10); sgd1 <<- cbind (Predictor, sgd1) # Savitzky-Golay + Gap-segment derivative (gapDer) algorithms
  sg.D1W5 <<- savitzkyGolay (Spc, p=2, w=5, m=1); sg.D1W5 <<- cbind (Predictor, sg.D1W5) # Savitzky-Golay filter - 1st derivative - window size=5 (D1W5) 
  sg.D1W11 <<- savitzkyGolay (Spc, p=2, w=11, m=1); sg.D1W11 <<- cbind (Predictor, sg.D1W11) # Savitzky-Golay filter - 1st derivative - window size=11 (D1W11)
  sg.D2W5 <<- savitzkyGolay (Spc, p=2, w=5, m=2); sg.D2W5 <<- cbind (Predictor, sg.D2W5) # Savitzky-Golay filter - 2nd derivative - window size=5 (D2W5)
  sg.D2W11 <<- savitzkyGolay (Spc, p=2, w=11, m=2); sg.D2W11 <<- cbind (Predictor, sg.D2W11) # Savitzky-Golay filter - 2nd derivative - window size=11 (D2W11)
  
  data <<- as.data.frame(cbind (Predictor, Spc)); 
  snv <<- as.data.frame (snv);
  snv1D <<- as.data.frame (snv1D); 
  snv2D <<- as.data.frame (snv2D); 
  d1 <<- as.data.frame (d1); 
  d2 <<- as.data.frame (d2); 
  sg <<- as.data.frame (sg); 
  snvsg <<- as.data.frame (snvsg); 
  sgd1 <<- as.data.frame (sgd1); 
  sg.D1W5 <<- as.data.frame (sg.D1W5);
  sg.D1W11 <<- as.data.frame (sg.D1W11);
  sg.D2W5 <<- as.data.frame (sg.D2W5); 
  sg.D2W11 <<- as.data.frame (sg.D2W11);
} 

PreProcess (Spc, Predictor)

# Compile into list
Processed <- list (data, snv, snv1D, snv2D, d1, d2, sg, snvsg, sgd1, sg.D1W5, sg.D1W11, sg.D2W5, sg.D2W11, wt)
Processed <- setNames(Processed,  c('data', 'snv', 'snv1D', 'snv2D', 'd1', 'd2', 'sg', 'snvsg', 'sgd1', 'sg.D1W5', 'sg.D1W11', 'sg.D2W5', 'sg.D2W11', 'wt'))
rm(list=setdiff(ls(), c("Processed", "data")))

# Step 2. Apply algos to all pre-processed datasets
CV_10 <- trainControl (method="cv", number=10, savePredictions = TRUE)

ridgeGrid <- data.frame(.lambda = seq (0, .1, length = 15))
enetGrid <- expand.grid(.lambda = c(0, 0.01, .1), .fraction = seq (.05, 1, length = 20))

set.seed(357); model_reg1 <- lapply(Processed, function(i) {m <- train (i[, -1], i[, 1], method="lm", tuneLength = 100,  preProc = c('center','scale'), trControl=CV_10)})
set.seed(357); model_reg2 <- lapply(Processed, function(i) {m <- train (i[, -1], i[, 1], method="pls", tuneLength = 100,  preProc = c('center','scale'), trControl=CV_10)})
set.seed(357); model_reg3 <- lapply(Processed, function(i) {m <- train (i[, -1], i[, 1], method="ridge", tuneLength = 5, trControl=CV_10)})
set.seed(357); model_reg4 <- lapply(Processed, function(i) {m <- train (i[, -1], i[, 1], method="enet", tuneLength = 100,  preProc = c('center','scale'), trControl=CV_10)})
set.seed(357); model_reg5 <- lapply(Processed, function(i) {m <- train (i[, -1], i[, 1], method="rf", tuneLength = 5, trControl=CV_10)})
set.seed(357); model_reg6 <- lapply(Processed, function(i) {m <- train (i[, -1], i[, 1], method="svmPoly", tuneLength = 5, trControl=CV_10)}) 
set.seed(357); model_reg7 <- lapply(Processed, function(i) {m <- train (i[, -1], i[, 1], method="avNNet", tuneLength = 5, trControl=CV_10)})
set.seed(357); model_reg8 <- lapply(Processed, function(i) {m <- train (i[, -1], i[, 1], method="pcaNNet", tuneLength = 5, trControl=CV_10)})

# Extract RMSE
Results.lm <- c(); for (i in seq_along(model_reg1)) {Results.lm[[i]] <- model_reg1[[i]]$results$RMSE }
Results.pls <- c(); for (i in seq_along(model_reg2)) {Results.pls[[i]] <- min(model_reg2[[i]]$results$RMSE) }
Results.ridge <- c(); for (i in seq_along(model_reg3)) {Results.ridge[[i]] <- min(model_reg3[[i]]$results$RMSE) }
Results.enet <- c(); for (i in seq_along(model_reg4)) {Results.enet[[i]] <- min(model_reg4[[i]]$results$RMSE) }
Results.rf <- c(); for (i in seq_along(model_reg5)) {Results.rf[[i]] <- min(model_reg5[[i]]$results$RMSE) }
Results.svmPoly <- c(); for (i in seq_along(model_reg6)) {Results.svmPoly[[i]] <- min(model_reg6[[i]]$results$RMSE) }
Results.avNNet <- c(); for (i in seq_along(model_reg7)) {Results.avNNet[[i]] <- min(model_reg7[[i]]$results$RMSE [!is.na (model_reg7[[i]]$results$RMSE)]) }
Results.pcaNNet <- c(); for (i in seq_along(model_reg8)) {Results.pcaNNet[[i]] <- min(model_reg8[[i]]$results$RMSE [!is.na (model_reg8[[i]]$results$RMSE)]) }

Results <- cbind (Results.lm, Results.pls, Results.ridge, Results.enet, Results.rf, Results.svmPoly, Results.avNNet, Results.pcaNNet)
Results <- as.data.frame(Results)

save.image("C:/Users/Frederic Kosmowski/Desktop/SQS_Linux/OM.RMSE.Tellspec") # SCIO-OM 1-5 - continue later
write.csv (Results, 'Results.OM.Reg.Tellspec.csv')

# pH Regression - SCIO ----
rm(list=ls()); load ("SQS_all.Rdata"); 
data <- SCIO
data$Predictor <- data$pH; data <- data [, -c(1:9)]; data <- data [c(332, 1:331)]


# Step 1.b Pre-proccessing methods into a list
data.train <- data
Spc <- data.train [, 2:ncol(data.train)]; Spc <- data.matrix(Spc); 
Predictor <- data.train [, 1]

# Extracting Discrete Wavelet Transform (DWT) coefficients (with Haar filter)
Spc <- data [, -1]

wtData <- NULL
for (i in 1:nrow(Spc)) {
  a <- t(Spc[i,])
  wt <- dwt(a, filter='haar', boundary='periodic')
  wtData <- rbind(wtData, unlist(c(wt@W,wt@V[[wt@level]])))
}

wt <- as.data.frame(cbind (Predictor, wtData))

# NIR pre processing methods
PreProcess <- function (Spc, Predictor) {
  
  snv <<- standardNormalVariate (Spc);  snv <<- cbind (Predictor, snv) # --------------------------
  snv1D <<- t(diff(t(snv [,-1]),differences=1)); snv1D <<- cbind (Predictor, snv1D) # SNV + 1st derivative
  snv2D <<- t(diff(t(snv [,-1]),differences=2)); snv2D <<- cbind (Predictor, snv2D) # SNV + 2nd derivative
  d1 <<-t (diff(t(Spc),differences=1)); d1 <<- cbind (Predictor, d1) # First derivative 
  d2 <<-t (diff(t(Spc),differences=2)); d2 <<- cbind (Predictor, d2) # Second derivative
  sg <<- savitzkyGolay (Spc, p=2, w=11, m=0); sg <<- cbind (Predictor, sg) # Savitzky-Golay
  snvsg <<- savitzkyGolay (snv [,-1], p=2, w=11, m=0); snvsg <<- cbind (Predictor, snvsg)
  sgd1 <<- gapDer (Spc,m=1, w=11, s=10); sgd1 <<- cbind (Predictor, sgd1) # Savitzky-Golay + Gap-segment derivative (gapDer) algorithms
  sg.D1W5 <<- savitzkyGolay (Spc, p=2, w=5, m=1); sg.D1W5 <<- cbind (Predictor, sg.D1W5) # Savitzky-Golay filter - 1st derivative - window size=5 (D1W5) 
  sg.D1W11 <<- savitzkyGolay (Spc, p=2, w=11, m=1); sg.D1W11 <<- cbind (Predictor, sg.D1W11) # Savitzky-Golay filter - 1st derivative - window size=11 (D1W11)
  sg.D2W5 <<- savitzkyGolay (Spc, p=2, w=5, m=2); sg.D2W5 <<- cbind (Predictor, sg.D2W5) # Savitzky-Golay filter - 2nd derivative - window size=5 (D2W5)
  sg.D2W11 <<- savitzkyGolay (Spc, p=2, w=11, m=2); sg.D2W11 <<- cbind (Predictor, sg.D2W11) # Savitzky-Golay filter - 2nd derivative - window size=11 (D2W11)
  
  data <<- as.data.frame(cbind (Predictor, Spc)); 
  snv <<- as.data.frame (snv);
  snv1D <<- as.data.frame (snv1D); 
  snv2D <<- as.data.frame (snv2D); 
  d1 <<- as.data.frame (d1); 
  d2 <<- as.data.frame (d2); 
  sg <<- as.data.frame (sg); 
  snvsg <<- as.data.frame (snvsg); 
  sgd1 <<- as.data.frame (sgd1); 
  sg.D1W5 <<- as.data.frame (sg.D1W5);
  sg.D1W11 <<- as.data.frame (sg.D1W11);
  sg.D2W5 <<- as.data.frame (sg.D2W5); 
  sg.D2W11 <<- as.data.frame (sg.D2W11);
} 

PreProcess (Spc, Predictor)

# Compile into list
Processed <- list (data, snv, snv1D, snv2D, d1, d2, sg, snvsg, sgd1, sg.D1W5, sg.D1W11, sg.D2W5, sg.D2W11, wt)
Processed <- setNames(Processed,  c('data', 'snv', 'snv1D', 'snv2D', 'd1', 'd2', 'sg', 'snvsg', 'sgd1', 'sg.D1W5', 'sg.D1W11', 'sg.D2W5', 'sg.D2W11', 'wt'))
rm(list=setdiff(ls(), c("Processed", "data")))

# Step 2. Apply algos to all pre-processed datasets
CV_10 <- trainControl (method="cv", number=10, savePredictions = TRUE)

ridgeGrid <- data.frame(.lambda = seq (0, .1, length = 15))
enetGrid <- expand.grid(.lambda = c(0, 0.01, .1), .fraction = seq (.05, 1, length = 20))

set.seed(357); model_reg1 <- lapply(Processed, function(i) {m <- train (i[, -1], i[, 1], method="lm", tuneLength = 100,  preProc = c('center','scale'), trControl=CV_10)})
set.seed(357); model_reg2 <- lapply(Processed, function(i) {m <- train (i[, -1], i[, 1], method="pls", tuneLength = 100,  preProc = c('center','scale'), trControl=CV_10)})
set.seed(357); model_reg3 <- lapply(Processed, function(i) {m <- train (i[, -1], i[, 1], method="ridge", tuneLength = 5, trControl=CV_10)})
set.seed(357); model_reg4 <- lapply(Processed, function(i) {m <- train (i[, -1], i[, 1], method="enet", tuneLength = 100,  preProc = c('center','scale'), trControl=CV_10)})
set.seed(357); model_reg5 <- lapply(Processed, function(i) {m <- train (i[, -1], i[, 1], method="rf", tuneLength = 5, trControl=CV_10)})
set.seed(357); model_reg6 <- lapply(Processed, function(i) {m <- train (i[, -1], i[, 1], method="svmPoly", tuneLength = 5, trControl=CV_10)}) 
set.seed(357); model_reg7 <- lapply(Processed, function(i) {m <- train (i[, -1], i[, 1], method="avNNet", tuneLength = 5, trControl=CV_10)})
set.seed(357); model_reg8 <- lapply(Processed, function(i) {m <- train (i[, -1], i[, 1], method="pcaNNet", tuneLength = 5, trControl=CV_10)})

# Extract RMSE
Results.lm <- c(); for (i in seq_along(model_reg1)) {Results.lm[[i]] <- model_reg1[[i]]$results$RMSE }
Results.pls <- c(); for (i in seq_along(model_reg2)) {Results.pls[[i]] <- min(model_reg2[[i]]$results$RMSE) }
Results.ridge <- c(); for (i in seq_along(model_reg3)) {Results.ridge[[i]] <- min(model_reg3[[i]]$results$RMSE) }
Results.enet <- c(); for (i in seq_along(model_reg4)) {Results.enet[[i]] <- min(model_reg4[[i]]$results$RMSE) }
Results.rf <- c(); for (i in seq_along(model_reg5)) {Results.rf[[i]] <- min(model_reg5[[i]]$results$RMSE) }
Results.svmPoly <- c(); for (i in seq_along(model_reg6)) {Results.svmPoly[[i]] <- min(model_reg6[[i]]$results$RMSE) }
Results.avNNet <- c(); for (i in seq_along(model_reg7)) {Results.avNNet[[i]] <- min(model_reg7[[i]]$results$RMSE [!is.na (model_reg7[[i]]$results$RMSE)]) }
Results.pcaNNet <- c(); for (i in seq_along(model_reg8)) {Results.pcaNNet[[i]] <- min(model_reg8[[i]]$results$RMSE [!is.na (model_reg8[[i]]$results$RMSE)]) }

Results <- cbind (Results.lm, Results.pls, Results.ridge, Results.enet, Results.rf, Results.svmPoly, Results.avNNet, Results.pcaNNet)
Results <- as.data.frame(Results)

save.image("C:/Users/Frederic Kosmowski/Desktop/SQS_Linux/pH.RMSE.SCIO") # SCIO-OM 1-5 - continue later
write.csv (Results, 'Results.pH.Reg.SCIO.csv')

# pH Regression - Tellspec ----
rm(list=ls()); load ("SQS_all.Rdata"); 
data <- Tellspec
data$Predictor <- data$pH; data <- data [, -c(1:9)]; data <- data [, c(257, 1:256)]

# Step 1.b Pre-proccessing methods into a list
data.train <- data
Spc <- data.train [, 2:ncol(data.train)]; Spc <- data.matrix(Spc); 
Predictor <- data.train [, 1]

# Extracting Discrete Wavelet Transform (DWT) coefficients (with Haar filter)
Spc <- data [, -1]

wtData <- NULL
for (i in 1:nrow(Spc)) {
  a <- t(Spc[i,])
  wt <- dwt(a, filter='haar', boundary='periodic')
  wtData <- rbind(wtData, unlist(c(wt@W,wt@V[[wt@level]])))
}

wt <- as.data.frame(cbind (Predictor, wtData))

# NIR pre processing methods
PreProcess <- function (Spc, Predictor) {
  
  snv <<- standardNormalVariate (Spc);  snv <<- cbind (Predictor, snv) 
  snv1D <<- t(diff(t(snv [,-1]),differences=1)); snv1D <<- cbind (Predictor, snv1D) # SNV + 1st derivative
  snv2D <<- t(diff(t(snv [,-1]),differences=2)); snv2D <<- cbind (Predictor, snv2D) # SNV + 2nd derivative
  d1 <<-t (diff(t(Spc),differences=1)); d1 <<- cbind (Predictor, d1) # First derivative 
  d2 <<-t (diff(t(Spc),differences=2)); d2 <<- cbind (Predictor, d2) # Second derivative
  sg <<- savitzkyGolay (Spc, p=2, w=11, m=0); sg <<- cbind (Predictor, sg) # Savitzky-Golay
  snvsg <<- savitzkyGolay (snv [,-1], p=2, w=11, m=0); snvsg <<- cbind (Predictor, snvsg)
  sgd1 <<- gapDer (Spc,m=1, w=11, s=10); sgd1 <<- cbind (Predictor, sgd1) # Savitzky-Golay + Gap-segment derivative (gapDer) algorithms
  sg.D1W5 <<- savitzkyGolay (Spc, p=2, w=5, m=1); sg.D1W5 <<- cbind (Predictor, sg.D1W5) # Savitzky-Golay filter - 1st derivative - window size=5 (D1W5) 
  sg.D1W11 <<- savitzkyGolay (Spc, p=2, w=11, m=1); sg.D1W11 <<- cbind (Predictor, sg.D1W11) # Savitzky-Golay filter - 1st derivative - window size=11 (D1W11)
  sg.D2W5 <<- savitzkyGolay (Spc, p=2, w=5, m=2); sg.D2W5 <<- cbind (Predictor, sg.D2W5) # Savitzky-Golay filter - 2nd derivative - window size=5 (D2W5)
  sg.D2W11 <<- savitzkyGolay (Spc, p=2, w=11, m=2); sg.D2W11 <<- cbind (Predictor, sg.D2W11) # Savitzky-Golay filter - 2nd derivative - window size=11 (D2W11)
  
  data <<- as.data.frame(cbind (Predictor, Spc)); 
  snv <<- as.data.frame (snv);
  snv1D <<- as.data.frame (snv1D); 
  snv2D <<- as.data.frame (snv2D); 
  d1 <<- as.data.frame (d1); 
  d2 <<- as.data.frame (d2); 
  sg <<- as.data.frame (sg); 
  snvsg <<- as.data.frame (snvsg); 
  sgd1 <<- as.data.frame (sgd1); 
  sg.D1W5 <<- as.data.frame (sg.D1W5);
  sg.D1W11 <<- as.data.frame (sg.D1W11);
  sg.D2W5 <<- as.data.frame (sg.D2W5); 
  sg.D2W11 <<- as.data.frame (sg.D2W11);
} 

PreProcess (Spc, Predictor)

# Compile into list
Processed <- list (data, snv, snv1D, snv2D, d1, d2, sg, snvsg, sgd1, sg.D1W5, sg.D1W11, sg.D2W5, sg.D2W11, wt)
Processed <- setNames(Processed,  c('data', 'snv', 'snv1D', 'snv2D', 'd1', 'd2', 'sg', 'snvsg', 'sgd1', 'sg.D1W5', 'sg.D1W11', 'sg.D2W5', 'sg.D2W11', 'wt'))
rm(list=setdiff(ls(), c("Processed", "data")))

# Step 2. Apply algos to all pre-processed datasets
CV_10 <- trainControl (method="cv", number=10, savePredictions = TRUE)

ridgeGrid <- data.frame(.lambda = seq (0, .1, length = 15))
enetGrid <- expand.grid(.lambda = c(0, 0.01, .1), .fraction = seq (.05, 1, length = 20))

set.seed(357); model_reg1 <- lapply(Processed, function(i) {m <- train (i[, -1], i[, 1], method="lm", tuneLength = 100,  preProc = c('center','scale'), trControl=CV_10)})
set.seed(357); model_reg2 <- lapply(Processed, function(i) {m <- train (i[, -1], i[, 1], method="pls", tuneLength = 100,  preProc = c('center','scale'), trControl=CV_10)})
set.seed(357); model_reg3 <- lapply(Processed, function(i) {m <- train (i[, -1], i[, 1], method="ridge", tuneLength = 5, trControl=CV_10)})
set.seed(357); model_reg4 <- lapply(Processed, function(i) {m <- train (i[, -1], i[, 1], method="enet", tuneLength = 100,  preProc = c('center','scale'), trControl=CV_10)})
set.seed(357); model_reg5 <- lapply(Processed, function(i) {m <- train (i[, -1], i[, 1], method="rf", tuneLength = 5, trControl=CV_10)})
set.seed(357); model_reg6 <- lapply(Processed, function(i) {m <- train (i[, -1], i[, 1], method="svmPoly", tuneLength = 5, trControl=CV_10)}) 
set.seed(357); model_reg7 <- lapply(Processed, function(i) {m <- train (i[, -1], i[, 1], method="avNNet", tuneLength = 5, trControl=CV_10)})
set.seed(357); model_reg8 <- lapply(Processed, function(i) {m <- train (i[, -1], i[, 1], method="pcaNNet", tuneLength = 5, trControl=CV_10)})

# Extract RMSE
Results.lm <- c(); for (i in seq_along(model_reg1)) {Results.lm[[i]] <- model_reg1[[i]]$results$RMSE }
Results.pls <- c(); for (i in seq_along(model_reg2)) {Results.pls[[i]] <- min(model_reg2[[i]]$results$RMSE) }
Results.ridge <- c(); for (i in seq_along(model_reg3)) {Results.ridge[[i]] <- min(model_reg3[[i]]$results$RMSE) }
Results.enet <- c(); for (i in seq_along(model_reg4)) {Results.enet[[i]] <- min(model_reg4[[i]]$results$RMSE) }
Results.rf <- c(); for (i in seq_along(model_reg5)) {Results.rf[[i]] <- min(model_reg5[[i]]$results$RMSE) }
Results.svmPoly <- c(); for (i in seq_along(model_reg6)) {Results.svmPoly[[i]] <- min(model_reg6[[i]]$results$RMSE) }
Results.avNNet <- c(); for (i in seq_along(model_reg7)) {Results.avNNet[[i]] <- min(model_reg7[[i]]$results$RMSE [!is.na (model_reg7[[i]]$results$RMSE)]) }
Results.pcaNNet <- c(); for (i in seq_along(model_reg8)) {Results.pcaNNet[[i]] <- min(model_reg8[[i]]$results$RMSE [!is.na (model_reg8[[i]]$results$RMSE)]) }

Results <- cbind (Results.lm, Results.pls, Results.ridge, Results.enet, Results.rf, Results.svmPoly, Results.avNNet, Results.pcaNNet)
Results <- as.data.frame(Results)

save.image("C:/Users/Frederic Kosmowski/Desktop/SQS_Linux/pH.RMSE.Tellspec") # SCIO-OM 1-5 - continue later
write.csv (Results, 'Results.pH.Reg.Tellspec.csv')

# Sand pctn Regression - SCIO ----
rm(list=ls()); load ("SQS_all.Rdata"); 
data <- SCIO
data$Predictor <- data$Sand.pctn; data <- data [, -c(1:9)]; data <- data [c(332, 1:331)]

# Step 1.b Pre-proccessing methods into a list
data.train <- data
Spc <- data.train [, 2:ncol(data.train)]; Spc <- data.matrix(Spc); 
Predictor <- data.train [, 1]

# Extracting Discrete Wavelet Transform (DWT) coefficients (with Haar filter)
Spc <- data [, -1]

wtData <- NULL
for (i in 1:nrow(Spc)) {
  a <- t(Spc[i,])
  wt <- dwt(a, filter='haar', boundary='periodic')
  wtData <- rbind(wtData, unlist(c(wt@W,wt@V[[wt@level]])))
}

wt <- as.data.frame(cbind (Predictor, wtData))

# NIR pre processing methods
PreProcess <- function (Spc, Predictor) {
  
  snv <<- standardNormalVariate (Spc);  snv <<- cbind (Predictor, snv) # --------------------------
  snv1D <<- t(diff(t(snv [,-1]),differences=1)); snv1D <<- cbind (Predictor, snv1D) # SNV + 1st derivative
  snv2D <<- t(diff(t(snv [,-1]),differences=2)); snv2D <<- cbind (Predictor, snv2D) # SNV + 2nd derivative
  d1 <<-t (diff(t(Spc),differences=1)); d1 <<- cbind (Predictor, d1) # First derivative 
  d2 <<-t (diff(t(Spc),differences=2)); d2 <<- cbind (Predictor, d2) # Second derivative
  sg <<- savitzkyGolay (Spc, p=2, w=11, m=0); sg <<- cbind (Predictor, sg) # Savitzky-Golay
  snvsg <<- savitzkyGolay (snv [,-1], p=2, w=11, m=0); snvsg <<- cbind (Predictor, snvsg)
  sgd1 <<- gapDer (Spc,m=1, w=11, s=10); sgd1 <<- cbind (Predictor, sgd1) # Savitzky-Golay + Gap-segment derivative (gapDer) algorithms
  sg.D1W5 <<- savitzkyGolay (Spc, p=2, w=5, m=1); sg.D1W5 <<- cbind (Predictor, sg.D1W5) # Savitzky-Golay filter - 1st derivative - window size=5 (D1W5) 
  sg.D1W11 <<- savitzkyGolay (Spc, p=2, w=11, m=1); sg.D1W11 <<- cbind (Predictor, sg.D1W11) # Savitzky-Golay filter - 1st derivative - window size=11 (D1W11)
  sg.D2W5 <<- savitzkyGolay (Spc, p=2, w=5, m=2); sg.D2W5 <<- cbind (Predictor, sg.D2W5) # Savitzky-Golay filter - 2nd derivative - window size=5 (D2W5)
  sg.D2W11 <<- savitzkyGolay (Spc, p=2, w=11, m=2); sg.D2W11 <<- cbind (Predictor, sg.D2W11) # Savitzky-Golay filter - 2nd derivative - window size=11 (D2W11)
  
  data <<- as.data.frame(cbind (Predictor, Spc)); 
  snv <<- as.data.frame (snv);
  snv1D <<- as.data.frame (snv1D); 
  snv2D <<- as.data.frame (snv2D); 
  d1 <<- as.data.frame (d1); 
  d2 <<- as.data.frame (d2); 
  sg <<- as.data.frame (sg); 
  snvsg <<- as.data.frame (snvsg); 
  sgd1 <<- as.data.frame (sgd1); 
  sg.D1W5 <<- as.data.frame (sg.D1W5);
  sg.D1W11 <<- as.data.frame (sg.D1W11);
  sg.D2W5 <<- as.data.frame (sg.D2W5); 
  sg.D2W11 <<- as.data.frame (sg.D2W11);
} 

PreProcess (Spc, Predictor)

# Compile into list
Processed <- list (data, snv, snv1D, snv2D, d1, d2, sg, snvsg, sgd1, sg.D1W5, sg.D1W11, sg.D2W5, sg.D2W11, wt)
Processed <- setNames(Processed,  c('data', 'snv', 'snv1D', 'snv2D', 'd1', 'd2', 'sg', 'snvsg', 'sgd1', 'sg.D1W5', 'sg.D1W11', 'sg.D2W5', 'sg.D2W11', 'wt'))
rm(list=setdiff(ls(), c("Processed", "data")))

# Step 2. Apply algos to all pre-processed datasets
CV_10 <- trainControl (method="cv", number=10, savePredictions = TRUE)

ridgeGrid <- data.frame(.lambda = seq (0, .1, length = 15))
enetGrid <- expand.grid(.lambda = c(0, 0.01, .1), .fraction = seq (.05, 1, length = 20))

set.seed(357); model_reg1 <- lapply(Processed, function(i) {m <- train (i[, -1], i[, 1], method="lm", tuneLength = 100,  preProc = c('center','scale'), trControl=CV_10)})
set.seed(357); model_reg2 <- lapply(Processed, function(i) {m <- train (i[, -1], i[, 1], method="pls", tuneLength = 100,  preProc = c('center','scale'), trControl=CV_10)})
set.seed(357); model_reg3 <- lapply(Processed, function(i) {m <- train (i[, -1], i[, 1], method="ridge", tuneLength = 5, trControl=CV_10)})
set.seed(357); model_reg4 <- lapply(Processed, function(i) {m <- train (i[, -1], i[, 1], method="enet", tuneLength = 100,  preProc = c('center','scale'), trControl=CV_10)})
set.seed(357); model_reg5 <- lapply(Processed, function(i) {m <- train (i[, -1], i[, 1], method="rf", tuneLength = 5, trControl=CV_10)})
set.seed(357); model_reg6 <- lapply(Processed, function(i) {m <- train (i[, -1], i[, 1], method="svmPoly", tuneLength = 5, trControl=CV_10)}) 
set.seed(357); model_reg7 <- lapply(Processed, function(i) {m <- train (i[, -1], i[, 1], method="avNNet", tuneLength = 5, trControl=CV_10)})
set.seed(357); model_reg8 <- lapply(Processed, function(i) {m <- train (i[, -1], i[, 1], method="pcaNNet", tuneLength = 5, trControl=CV_10)})

# Extract RMSE
Results.lm <- c(); for (i in seq_along(model_reg1)) {Results.lm[[i]] <- model_reg1[[i]]$results$RMSE }
Results.pls <- c(); for (i in seq_along(model_reg2)) {Results.pls[[i]] <- min(model_reg2[[i]]$results$RMSE) }
Results.ridge <- c(); for (i in seq_along(model_reg3)) {Results.ridge[[i]] <- min(model_reg3[[i]]$results$RMSE) }
Results.enet <- c(); for (i in seq_along(model_reg4)) {Results.enet[[i]] <- min(model_reg4[[i]]$results$RMSE) }
Results.rf <- c(); for (i in seq_along(model_reg5)) {Results.rf[[i]] <- min(model_reg5[[i]]$results$RMSE) }
Results.svmPoly <- c(); for (i in seq_along(model_reg6)) {Results.svmPoly[[i]] <- min(model_reg6[[i]]$results$RMSE) }
Results.avNNet <- c(); for (i in seq_along(model_reg7)) {Results.avNNet[[i]] <- min(model_reg7[[i]]$results$RMSE [!is.na (model_reg7[[i]]$results$RMSE)]) }
Results.pcaNNet <- c(); for (i in seq_along(model_reg8)) {Results.pcaNNet[[i]] <- min(model_reg8[[i]]$results$RMSE [!is.na (model_reg8[[i]]$results$RMSE)]) }

Results <- cbind (Results.lm, Results.pls, Results.ridge, Results.enet, Results.rf, Results.svmPoly, Results.avNNet, Results.pcaNNet)
Results <- as.data.frame(Results)

save.image("C:/Users/Frederic Kosmowski/Desktop/SQS_Linux/Sand.RMSE.SCIO") # SCIO-OM 1-5 - continue later
write.csv (Results, 'Results.Sand.Reg.SCIO.csv')

# Sand pctn Regression - Tellspec ----
rm(list=ls()); load ("SQS_all.Rdata"); 
data <- Tellspec
data$Predictor <- data$Sand.pctn; data <- data [, -c(1:9)]; data <- data [, c(257, 1:256)]


# Extracting Discrete Wavelet Transform (DWT) coefficients (with Haar filter)
Spc <- data [, -1]

wtData <- NULL
for (i in 1:nrow(Spc)) {
  a <- t(Spc[i,])
  wt <- dwt(a, filter='haar', boundary='periodic')
  wtData <- rbind(wtData, unlist(c(wt@W,wt@V[[wt@level]])))
}

wt <- as.data.frame(cbind (Predictor, wtData))

# NIR pre processing methods
PreProcess <- function (Spc, Predictor) {
  
  snv <<- standardNormalVariate (Spc);  snv <<- cbind (Predictor, snv) # --------------------------
  snv1D <<- t(diff(t(snv [,-1]),differences=1)); snv1D <<- cbind (Predictor, snv1D) # SNV + 1st derivative
  snv2D <<- t(diff(t(snv [,-1]),differences=2)); snv2D <<- cbind (Predictor, snv2D) # SNV + 2nd derivative
  d1 <<-t (diff(t(Spc),differences=1)); d1 <<- cbind (Predictor, d1) # First derivative 
  d2 <<-t (diff(t(Spc),differences=2)); d2 <<- cbind (Predictor, d2) # Second derivative
  sg <<- savitzkyGolay (Spc, p=2, w=11, m=0); sg <<- cbind (Predictor, sg) # Savitzky-Golay
  snvsg <<- savitzkyGolay (snv [,-1], p=2, w=11, m=0); snvsg <<- cbind (Predictor, snvsg)
  sgd1 <<- gapDer (Spc,m=1, w=11, s=10); sgd1 <<- cbind (Predictor, sgd1) # Savitzky-Golay + Gap-segment derivative (gapDer) algorithms
  sg.D1W5 <<- savitzkyGolay (Spc, p=2, w=5, m=1); sg.D1W5 <<- cbind (Predictor, sg.D1W5) # Savitzky-Golay filter - 1st derivative - window size=5 (D1W5) 
  sg.D1W11 <<- savitzkyGolay (Spc, p=2, w=11, m=1); sg.D1W11 <<- cbind (Predictor, sg.D1W11) # Savitzky-Golay filter - 1st derivative - window size=11 (D1W11)
  sg.D2W5 <<- savitzkyGolay (Spc, p=2, w=5, m=2); sg.D2W5 <<- cbind (Predictor, sg.D2W5) # Savitzky-Golay filter - 2nd derivative - window size=5 (D2W5)
  sg.D2W11 <<- savitzkyGolay (Spc, p=2, w=11, m=2); sg.D2W11 <<- cbind (Predictor, sg.D2W11) # Savitzky-Golay filter - 2nd derivative - window size=11 (D2W11)
  
  data <<- as.data.frame(cbind (Predictor, Spc)); 
  snv <<- as.data.frame (snv);
  snv1D <<- as.data.frame (snv1D); 
  snv2D <<- as.data.frame (snv2D); 
  d1 <<- as.data.frame (d1); 
  d2 <<- as.data.frame (d2); 
  sg <<- as.data.frame (sg); 
  snvsg <<- as.data.frame (snvsg); 
  sgd1 <<- as.data.frame (sgd1); 
  sg.D1W5 <<- as.data.frame (sg.D1W5);
  sg.D1W11 <<- as.data.frame (sg.D1W11);
  sg.D2W5 <<- as.data.frame (sg.D2W5); 
  sg.D2W11 <<- as.data.frame (sg.D2W11);
} 

PreProcess (Spc, Predictor)

# Compile into list
Processed <- list (data, snv, snv1D, snv2D, d1, d2, sg, snvsg, sgd1, sg.D1W5, sg.D1W11, sg.D2W5, sg.D2W11, wt)
Processed <- setNames(Processed,  c('data', 'snv', 'snv1D', 'snv2D', 'd1', 'd2', 'sg', 'snvsg', 'sgd1', 'sg.D1W5', 'sg.D1W11', 'sg.D2W5', 'sg.D2W11', 'wt'))
rm(list=setdiff(ls(), c("Processed", "data")))

# Step 2. Apply algos to all pre-processed datasets
CV_10 <- trainControl (method="cv", number=10, savePredictions = TRUE)

ridgeGrid <- data.frame(.lambda = seq (0, .1, length = 15))
enetGrid <- expand.grid(.lambda = c(0, 0.01, .1), .fraction = seq (.05, 1, length = 20))

set.seed(357); model_reg1 <- lapply(Processed, function(i) {m <- train (i[, -1], i[, 1], method="lm", tuneLength = 100,  preProc = c('center','scale'), trControl=CV_10)})
set.seed(357); model_reg2 <- lapply(Processed, function(i) {m <- train (i[, -1], i[, 1], method="pls", tuneLength = 100,  preProc = c('center','scale'), trControl=CV_10)})
set.seed(357); model_reg3 <- lapply(Processed, function(i) {m <- train (i[, -1], i[, 1], method="ridge", tuneLength = 5, trControl=CV_10)})
set.seed(357); model_reg4 <- lapply(Processed, function(i) {m <- train (i[, -1], i[, 1], method="enet", tuneLength = 100,  preProc = c('center','scale'), trControl=CV_10)})
set.seed(357); model_reg5 <- lapply(Processed, function(i) {m <- train (i[, -1], i[, 1], method="rf", tuneLength = 5, trControl=CV_10)})
set.seed(357); model_reg6 <- lapply(Processed, function(i) {m <- train (i[, -1], i[, 1], method="svmPoly", tuneLength = 5, trControl=CV_10)}) 
set.seed(357); model_reg7 <- lapply(Processed, function(i) {m <- train (i[, -1], i[, 1], method="avNNet", tuneLength = 5, trControl=CV_10)})
set.seed(357); model_reg8 <- lapply(Processed, function(i) {m <- train (i[, -1], i[, 1], method="pcaNNet", tuneLength = 5, trControl=CV_10)})

# Extract RMSE
Results.lm <- c(); for (i in seq_along(model_reg1)) {Results.lm[[i]] <- model_reg1[[i]]$results$RMSE }
Results.pls <- c(); for (i in seq_along(model_reg2)) {Results.pls[[i]] <- min(model_reg2[[i]]$results$RMSE) }
Results.ridge <- c(); for (i in seq_along(model_reg3)) {Results.ridge[[i]] <- min(model_reg3[[i]]$results$RMSE) }
Results.enet <- c(); for (i in seq_along(model_reg4)) {Results.enet[[i]] <- min(model_reg4[[i]]$results$RMSE) }
Results.rf <- c(); for (i in seq_along(model_reg5)) {Results.rf[[i]] <- min(model_reg5[[i]]$results$RMSE) }
Results.svmPoly <- c(); for (i in seq_along(model_reg6)) {Results.svmPoly[[i]] <- min(model_reg6[[i]]$results$RMSE) }
Results.avNNet <- c(); for (i in seq_along(model_reg7)) {Results.avNNet[[i]] <- min(model_reg7[[i]]$results$RMSE [!is.na (model_reg7[[i]]$results$RMSE)]) }
Results.pcaNNet <- c(); for (i in seq_along(model_reg8)) {Results.pcaNNet[[i]] <- min(model_reg8[[i]]$results$RMSE [!is.na (model_reg8[[i]]$results$RMSE)]) }

Results <- cbind (Results.lm, Results.pls, Results.ridge, Results.enet, Results.rf, Results.svmPoly, Results.avNNet, Results.pcaNNet)
Results <- as.data.frame(Results)

save.image("C:/Users/Frederic Kosmowski/Desktop/SQS_Linux/Sand.RMSE.Tellspec") # SCIO-OM 1-5 - continue later
write.csv (Results, 'Results.Sand.Reg.Tellspec.csv')


# Best Binary models filtered ----

load("C:/Users/Frederic Kosmowski/Desktop/SQS_Linux/OM.Binary.SCIO") # snv2D = AvNNET
OM.Binary.SCIO <- model_cat3[[4]]; rm (list=setdiff(ls(), c("OM.Binary.SCIO"))); 
save.image("C:/Users/Frederic Kosmowski/Desktop/SQS_Linux/OM.Binary.SCIO.Best")
load("C:/Users/Frederic Kosmowski/Desktop/SQS_Linux/OM.Binary.Tellspec") # D2W5 + RF
OM.Binary.Tellspec <- model_cat2[[12]]; rm (list=setdiff(ls(), c("OM.Binary.Tellspec"))); 
save.image("C:/Users/Frederic Kosmowski/Desktop/SQS_Linux/OM.Binary.Tellspec.Best")

load("C:/Users/Frederic Kosmowski/Desktop/SQS_Linux/pH.Binary.SCIO") # snv + PLS
pH.Binary.SCIO <- model_cat1[[2]]; rm (list=setdiff(ls(), c("pH.Binary.SCIO"))); 
save.image("C:/Users/Frederic Kosmowski/Desktop/SQS_Linux/pH.Binary.SCIO.Best")
load("C:/Users/Frederic Kosmowski/Desktop/SQS_Linux/pH.Binary.Tellspec") # snv + SVM
pH.Binary.Tellspec <- model_cat4[[2]]; rm (list=setdiff(ls(), c("pH.Binary.Tellspec"))); 
save.image("C:/Users/Frederic Kosmowski/Desktop/SQS_Linux/pH.Binary.Tellspec.Best")

load("C:/Users/Frederic Kosmowski/Desktop/SQS_Linux/Texture.Binary.SCIO") # snvsg + PLS
Sand.Binary.SCIO <- model_cat1[[8]]; rm (list=setdiff(ls(), c("Sand.Binary.SCIO"))); 
save.image("C:/Users/Frederic Kosmowski/Desktop/SQS_Linux/Sand.Binary.SCIO.Best")
load("C:/Users/Frederic Kosmowski/Desktop/SQS_Linux/Texture.Binary.Tellspec") # snvsg + PLS
Sand.Binary.Tellspec <- model_cat1[[8]]; rm (list=setdiff(ls(), c("Sand.Binary.Tellspec"))); 
save.image("C:/Users/Frederic Kosmowski/Desktop/SQS_Linux/Sand.Binary.Tellspec.Best")


# Best Reg models filtered ----
# Pre-processed data
load("C:/Users/Frederic Kosmowski/Desktop/SQS_Linux/OM.RMSE.SCIO")
rm (list=setdiff(ls(), c("Processed")));
save.image("C:/Users/Frederic Kosmowski/Desktop/SQS_Linux/Processed")


load("C:/Users/Frederic Kosmowski/Desktop/SQS_Linux/OM.RMSE.SCIO") # D1W1 + enet
OM.RMSE.SCIO <- model_reg4[[11]]; rm (list=setdiff(ls(), c("OM.RMSE.SCIO"))); 
save.image("C:/Users/Frederic Kosmowski/Desktop/SQS_Linux/OM.RMSE.SCIO.Best")
load("C:/Users/Frederic Kosmowski/Desktop/SQS_Linux/OM.RMSE.Tellspec") # D1W11 + SVM
OM.RMSE.Tellspec <- model_reg6[[11]]; rm (list=setdiff(ls(), c("OM.RMSE.Tellspec"))); 
save.image("C:/Users/Frederic Kosmowski/Desktop/SQS_Linux/OM.RMSE.Tellspec.Best")

load("C:/Users/Frederic Kosmowski/Desktop/SQS_Linux/pH.RMSE.SCIO") # sgd1 + RF
pH.RMSE.SCIO <- model_reg5[[9]]; rm (list=setdiff(ls(), c("pH.RMSE.SCIO"))); 
save.image("C:/Users/Frederic Kosmowski/Desktop/SQS_Linux/pH.RMSE.SCIO.Best")
load("C:/Users/Frederic Kosmowski/Desktop/SQS_Linux/pH.RMSE.Tellspec") # sgd1 + SVM
pH.RMSE.Tellspec <- model_reg6[[9]]; rm (list=setdiff(ls(), c("pH.RMSE.Tellspec"))); 
save.image("C:/Users/Frederic Kosmowski/Desktop/SQS_Linux/pH.RMSE.Tellspec.Best")

load("C:/Users/Frederic Kosmowski/Desktop/SQS_Linux/Sand.RMSE.SCIO") # snv + RF
Sand.RMSE.SCIO <- model_reg5[[2]]; rm (list=setdiff(ls(), c("Sand.RMSE.SCIO"))); 
save.image("C:/Users/Frederic Kosmowski/Desktop/SQS_Linux/Sand.RMSE.SCIO.Best")
load("C:/Users/Frederic Kosmowski/Desktop/SQS_Linux/Sand.RMSE.Tellspec") # D1W5 + ridge
Sand.RMSE.Tellspec <- model_reg3[[10]]; rm (list=setdiff(ls(), c("Sand.RMSE.Tellspec"))); 
save.image("C:/Users/Frederic Kosmowski/Desktop/SQS_Linux/Sand.RMSE.Tellspec.Best")

# Open all
load("C:/Users/Frederic Kosmowski/Desktop/SQS_Linux/Processed")
load("C:/Users/Frederic Kosmowski/Desktop/SQS_Linux/OM.RMSE.SCIO.Best")
load("C:/Users/Frederic Kosmowski/Desktop/SQS_Linux/OM.RMSE.Tellspec.Best")
load("C:/Users/Frederic Kosmowski/Desktop/SQS_Linux/pH.RMSE.SCIO.Best")
load("C:/Users/Frederic Kosmowski/Desktop/SQS_Linux/pH.RMSE.Tellspec.Best")
load("C:/Users/Frederic Kosmowski/Desktop/SQS_Linux/Sand.RMSE.SCIO.Best")
load("C:/Users/Frederic Kosmowski/Desktop/SQS_Linux/Sand.RMSE.Tellspec.Best")
save.image('Reg.Best.models')


                 
                 
